# Supplementary material for: (2E)-1-(4-Chloro­phen­yl)-3-(4-nitro­phen­yl)prop-2-en-1-one
Source: Acta Crystallogr Sect E Struct Rep Online. 2013 Apr 27;69(Pt 5):o790–1. doi: 10.1107/S1600536813010854 (PMC3648313; doi:10.1107/S1600536813010854)
Supplement: Supplementary file 1 [file e-69-0o790-sup1.cif]

##############################################################################
#                                                                            #
# This CIF contains the data in a paper accepted for publication in          #
# Acta Crystallographica Section E. It conforms to the requirements of       #
# Notes for Authors for Acta Crystallographica Section E, and has been       #
# peer reviewed under the auspices of the IUCr Commission on Journals.       #
#                                                                            #
# Full details of the Crystallographic Information File format               #
# are given in the paper "The Crystallographic Information File (CIF):       #
# a New Standard Archive File for Crystallography" by S. R. Hall, F. H.      #
# Allen and I. D. Brown [Acta Cryst. (1991), A47, 655-685].                  #
#                                                                            #
# The current version of the core CIF dictionary is obtainable from          #
# ftp://ftp.iucr.org/pub/cif_core.dic.                                       #
#                                                                            #
# Software is freely available for graphical display of the structure(s)     #
# in this CIF. For information consult the CIF software page                 #
# http://www.iucr.org/resources/cif/software.                                #
#                                                                            #
# This file may be used for bona fide research purposes within the           #
# scientific community so long as proper attribution is given to the journal # 
# article from which it was obtained.                                        #
#                                                                            #
##############################################################################
data_global
_audit_creation_method
;
  Olex2 1.2
  (compiled Mar 21 2013 11:17:50, GUI svn.r4446)
;
_journal_date_recd_electronic     2013-04-13
_journal_date_accepted     2013-04-21
_journal_name_full     'Acta Crystallographica, Section E'
_journal_year     2013
_journal_volume     69
_journal_issue      5
_journal_page_first     o790
_journal_page_last     o791
_journal_paper_category     QO
_journal_paper_doi     10.1107/S1600536813010854
_journal_coeditor_code     FJ2627
_publ_contact_author_name     'Jasinski, Jerry P.'
_publ_contact_author_address
;
Department of Chemistry
Keene State College
229 Main Street
Keene, New Hampshire 03435, USA
;
_publ_contact_author_email     jjasinski@keene.edu
_publ_contact_author_fax     ?
_publ_contact_author_phone     '603 358-2563'
_publ_section_title
;
(2<i>E</i>)-1-(4-Chlorophenyl)-3-(4-nitrophenyl)prop-2-en-1-one
;
loop_
    _publ_author_name
    _publ_author_address
    'Yamuna, T. S.'
;
Department of Studies in Chemistry
University of Mysore
Manasagangotri, Mysore 570 006, India
;
    'Yathirajan, H. S.'
;
Department of Studies in Chemistry
University of Mysore
Manasagangotri, Mysore 570 006, India
;
    'Jasinski, Jerry P.'
;
Department of Chemistry
Keene State College
229 Main Street
Keene, NH 03435-2001, USA
;
    'Keeley, Amanda C.'
;
Department of Chemistry
Keene State College
229 Main Street
Keene, NH 03435-2001, USA
;
    'Narayana, B.'
;
Department of Studies in Chemistry
Mangalore University
Mangalagangotri 574 199, India
;
    'Sarojini, B. K.'
;
Department of Chemistry
P.A. College of Engineering,
Nadupadavu, Mangalore 574 153, India
;
data_I
_chemical_name_systematic
;
(2<i>E</i>)-1-(4-Chlorophenyl)-3-(4-nitrophenyl)prop-2-en-1-one
;
_chemical_name_common     ?
_chemical_formula_moiety     'C15 H10 Cl N O3'
_chemical_formula_sum     'C15 H10 Cl N O3'
_chemical_formula_iupac     'C15 H10 Cl N O3'
_chemical_formula_weight     287.69
_chemical_melting_point     ?
_shelx_space_group_comment
;
The symmetry employed for this shelxl refinement is uniquely defined
by the following loop, which should always be used as a source of
symmetry information in preference to the above space-group names.
They are only intended as comments.
;
_space_group_crystal_system     orthorhombic
_space_group_name_H-M_alt     'P n a 21'
_space_group_name_Hall     'P 2c -2n'
loop_
    _space_group_symop_operation_xyz
    'x, y, z'
    '-x, -y, z+1/2'
    '-x+1/2, y+1/2, z+1/2'
    'x+1/2, -y+1/2, z'
_cell_length_a     42.9266(17)
_cell_length_b     5.9741(3)
_cell_length_c     5.0680(2)
_cell_angle_alpha     90
_cell_angle_beta     90
_cell_angle_gamma     90
_cell_volume     1299.68(10)
_cell_formula_units_Z     4
_cell_measurement_reflns_used     5168
_cell_measurement_theta_min     3.3154
_cell_measurement_theta_max     32.2108
_cell_measurement_temperature     173(2)
_exptl_crystal_description     rod
_exptl_crystal_colour     colorless
_exptl_crystal_size_max     0.42
_exptl_crystal_size_mid     0.08
_exptl_crystal_size_min     0.04
_exptl_crystal_density_diffrn     1.470
_exptl_crystal_density_meas     ?
_exptl_crystal_density_method     'not measured'
_exptl_crystal_F_000     592
_exptl_absorpt_coefficient_mu     2.671
_exptl_absorpt_correction_type     multi-scan
_exptl_absorpt_process_details
;
(CrysAlis PRO and CrysAlis RED; Agilent, 2012)
;
_shelx_estimated_absorpt_T_min     ?
_shelx_estimated_absorpt_T_max     ?
_exptl_absorpt_correction_T_min     0.80271
_exptl_absorpt_correction_T_max     1.00000
_exptl_special_details     ?
_diffrn_ambient_temperature     173(2)
_diffrn_radiation_type     CuK\a
_diffrn_radiation_wavelength     1.5418
_diffrn_measurement_device_type     'Agilent Xcalibur (Eos, Gemini)'
_diffrn_measurement_method     '\w scans'
_diffrn_detector_area_resol_mean     16.1500
_diffrn_reflns_number     12814
_diffrn_reflns_av_R_equivalents     0.0366
_diffrn_reflns_theta_min     7.486
_diffrn_reflns_theta_max     89.406
_diffrn_reflns_theta_full     67.680
_diffrn_measured_fraction_theta_max     0.998
_diffrn_measured_fraction_theta_full     0.996
_diffrn_reflns_limit_h_min     -55
_diffrn_reflns_limit_h_max     55
_diffrn_reflns_limit_k_min     -7
_diffrn_reflns_limit_k_max     7
_diffrn_reflns_limit_l_min     -4
_diffrn_reflns_limit_l_max     6
_refine_special_details
;
 Refined as a 2-component inversion twin.
;
_reflns_number_total     2538
_reflns_number_gt     2481
_reflns_threshold_expression     I>2\s(I)
_refine_ls_structure_factor_coef     Fsqd
_refine_ls_matrix_type     full
_refine_ls_R_factor_all     0.0495
_refine_ls_R_factor_gt     0.0484
_refine_ls_wR_factor_gt     0.0990
_refine_ls_wR_factor_ref     0.0996
_refine_ls_goodness_of_fit_ref     1.141
_refine_ls_restrained_S_all     1.141
_refine_ls_number_reflns     2538
_refine_ls_number_parameters     182
_refine_ls_number_restraints     1
_refine_ls_hydrogen_treatment     constr
_refine_ls_weighting_scheme     calc
_refine_ls_weighting_details
;
w=1/[\s^2^(Fo^2^)+(0.0202P)^2^+1.4764P]
where P=(Fo^2^+2Fc^2^)/3
;
_atom_sites_solution_hydrogens     geom
_atom_sites_solution_primary     ?
_atom_sites_solution_secondary     ?
_refine_ls_shift/su_max     0.000
_refine_ls_shift/su_mean     0.000
_refine_diff_density_max     0.219
_refine_diff_density_min     -0.389
_refine_ls_extinction_method     none
_refine_ls_extinction_coef     .
_refine_ls_abs_structure_details
;
Refined as an inversion twin.
;
_refine_ls_abs_structure_Flack     0.39(3)
loop_
    _atom_type_symbol
    _atom_type_description
    _atom_type_scat_dispersion_real
    _atom_type_scat_dispersion_imag
    _atom_type_scat_source
    'C' 'C' 0.0181 0.0091
                         'International Tables Vol C Tables 4.2.6.8 and 6.1.1.4'
    'H' 'H' 0.0000 0.0000
                         'International Tables Vol C Tables 4.2.6.8 and 6.1.1.4'
    'Cl' 'Cl' 0.3639 0.7018
                         'International Tables Vol C Tables 4.2.6.8 and 6.1.1.4'
    'N' 'N' 0.0311 0.0180
                         'International Tables Vol C Tables 4.2.6.8 and 6.1.1.4'
    'O' 'O' 0.0492 0.0322
                         'International Tables Vol C Tables 4.2.6.8 and 6.1.1.4'
_computing_data_collection     'CrysAlis PRO (Agilent, 2012)'
_computing_cell_refinement     'CrysAlis PRO (Agilent, 2012)'
_computing_data_reduction     'CrysAlis PRO (Agilent, 2012)'
_computing_structure_solution     'SHELXS97 (Sheldrick, 2008)'
_computing_structure_refinement     'SHELXL2012 (Sheldrick, 2008)'
_computing_molecular_graphics     'OLEX2 (Dolomanov <i>et al.</i>, 2009)'
_computing_publication_material     'OLEX2 (Dolomanov <i>et al.</i>, 2009)'
loop_
    _atom_site_type_symbol
    _atom_site_label
    _atom_site_fract_x
    _atom_site_fract_y
    _atom_site_fract_z
    _atom_site_U_iso_or_equiv
    _atom_site_adp_type
    _atom_site_calc_flag
    _atom_site_occupancy
    _atom_site_disorder_assembly
    _atom_site_disorder_group
    Cl Cl1 0.25813(2) -0.1905(2) 1.5999(3) 0.0500(3) Uani d 1 . .
    O O1 0.36902(7) -0.7676(5) 0.9840(8) 0.0475(9) Uani d 1 . .
    O O2 0.49287(6) -0.1656(4) -0.2914(6) 0.0318(6) Uani d 1 . .
    O O3 0.46280(6) 0.1223(4) -0.2523(6) 0.0325(6) Uani d 1 . .
    N N1 0.47115(6) -0.0656(5) -0.1880(6) 0.0233(6) Uani d 1 . .
    C C1 0.36318(8) -0.5698(6) 0.9597(9) 0.0275(8) Uani d 1 . .
    C C2 0.33781(7) -0.4654(6) 1.1220(9) 0.0263(7) Uani d 1 . .
    C C3 0.32630(8) -0.2524(6) 1.0729(9) 0.0326(9) Uani d 1 . .
    H H3 0.3351 -0.1653 0.9406 0.039 Uiso calc 1 . .
    C C4 0.30164(9) -0.1685(7) 1.2203(9) 0.0359(9) Uani d 1 . .
    H H4 0.2936 -0.0270 1.1850 0.043 Uiso calc 1 . .
    C C5 0.28918(8) -0.2975(7) 1.4195(9) 0.0317(9) Uani d 1 . .
    C C6 0.30051(9) -0.5094(7) 1.4746(9) 0.0340(9) Uani d 1 . .
    H H6 0.2918 -0.5950 1.6091 0.041 Uiso calc 1 . .
    C C7 0.32480(8) -0.5907(7) 1.3268(9) 0.0311(9) Uani d 1 . .
    H H7 0.3328 -0.7320 1.3639 0.037 Uiso calc 1 . .
    C C8 0.38006(8) -0.4296(6) 0.7654(8) 0.0263(8) Uani d 1 . .
    H H8 0.3743 -0.2807 0.7436 0.032 Uiso calc 1 . .
    C C9 0.40321(7) -0.5122(6) 0.6217(9) 0.0258(7) Uani d 1 . .
    H H9 0.4088 -0.6602 0.6527 0.031 Uiso calc 1 . .
    C C10 0.42078(7) -0.3904(5) 0.4177(7) 0.0204(7) Uani d 1 . .
    C C11 0.44691(8) -0.4917(5) 0.3052(8) 0.0238(7) Uani d 1 . .
    H H11 0.4531 -0.6323 0.3636 0.029 Uiso calc 1 . .
    C C12 0.46373(7) -0.3858(5) 0.1074(8) 0.0220(7) Uani d 1 . .
    H H12 0.4811 -0.4538 0.0320 0.026 Uiso calc 1 . .
    C C13 0.45406(7) -0.1771(5) 0.0260(7) 0.0188(7) Uani d 1 . .
    C C14 0.42835(7) -0.0721(5) 0.1327(8) 0.0242(7) Uani d 1 . .
    H H14 0.4223 0.0688 0.0737 0.029 Uiso calc 1 . .
    C C15 0.41184(8) -0.1789(6) 0.3268(8) 0.0261(8) Uani d 1 . .
    H H15 0.3944 -0.1097 0.3993 0.031 Uiso calc 1 . .
loop_
    _atom_site_aniso_label
    _atom_site_aniso_U_11
    _atom_site_aniso_U_22
    _atom_site_aniso_U_33
    _atom_site_aniso_U_12
    _atom_site_aniso_U_13
    _atom_site_aniso_U_23
    Cl1 0.0414(5) 0.0599(7) 0.0487(6) 0.0036(5) 0.0136(5) -0.0095(7)
    O1 0.0412(15) 0.0303(14) 0.071(2) 0.0065(12) 0.0231(16) 0.0156(16)
    O2 0.0357(14) 0.0297(13) 0.0301(15) 0.0025(10) 0.0093(12) 0.0015(12)
    O3 0.0381(14) 0.0251(13) 0.0343(16) 0.0044(10) 0.0002(12) 0.0136(13)
    N1 0.0264(14) 0.0223(13) 0.0213(16) -0.0014(11) -0.0021(12) 0.0037(12)
    C1 0.0201(16) 0.0260(17) 0.036(2) -0.0017(13) -0.0007(15) 0.0055(17)
    C2 0.0204(14) 0.0298(18) 0.0286(19) -0.0037(12) -0.0013(16) 0.0020(18)
    C3 0.0343(18) 0.032(2) 0.031(2) -0.0026(15) 0.0078(18) 0.0044(19)
    C4 0.0338(19) 0.0298(18) 0.044(3) 0.0037(15) 0.0088(19) -0.0001(19)
    C5 0.0233(16) 0.039(2) 0.033(2) -0.0030(15) -0.0001(16) -0.0133(18)
    C6 0.0293(18) 0.043(2) 0.029(2) -0.0116(17) 0.0002(17) 0.005(2)
    C7 0.0252(17) 0.0332(19) 0.035(2) -0.0038(14) -0.0031(16) 0.0070(18)
    C8 0.0228(16) 0.0266(17) 0.029(2) -0.0004(13) 0.0001(15) 0.0043(17)
    C9 0.0240(15) 0.0263(16) 0.0271(19) -0.0012(13) -0.0001(16) 0.0059(18)
    C10 0.0188(14) 0.0201(15) 0.0223(18) -0.0006(12) -0.0033(13) 0.0003(14)
    C11 0.0261(16) 0.0184(15) 0.027(2) 0.0011(12) -0.0018(14) 0.0059(16)
    C12 0.0220(14) 0.0189(14) 0.0252(18) 0.0030(12) -0.0021(15) -0.0006(16)
    C13 0.0206(14) 0.0187(14) 0.0172(17) -0.0016(12) -0.0021(12) 0.0017(13)
    C14 0.0256(15) 0.0188(15) 0.028(2) 0.0034(12) -0.0015(15) 0.0053(16)
    C15 0.0228(16) 0.0236(16) 0.032(2) 0.0053(13) 0.0019(15) -0.0025(17)
_geom_special_details
;
 All esds (except the esd in the dihedral angle between two l.s. planes)
 are estimated using the full covariance matrix.  The cell esds are taken
 into account individually in the estimation of esds in distances, angles
 and torsion angles; correlations between esds in cell parameters are only
 used when they are defined by crystal symmetry.  An approximate (isotropic)
 treatment of cell esds is used for estimating esds involving l.s. planes.
;
loop_
    _geom_bond_atom_site_label_1
    _geom_bond_atom_site_label_2
    _geom_bond_site_symmetry_2
    _geom_bond_distance
    _geom_bond_publ_flag
    Cl1 C5 . 1.738(4) ?
    O1 C1 . 1.214(4) ?
    O2 N1 . 1.225(4) ?
    O3 N1 . 1.222(4) ?
    N1 C13 . 1.469(4) ?
    C1 C8 . 1.482(5) ?
    C1 C2 . 1.501(5) ?
    C2 C3 . 1.388(5) ?
    C2 C7 . 1.396(5) ?
    C3 C4 . 1.389(5) ?
    C3 H3 . 0.9300 ?
    C4 C5 . 1.378(6) ?
    C4 H4 . 0.9300 ?
    C5 C6 . 1.384(6) ?
    C6 C7 . 1.372(6) ?
    C6 H6 . 0.9300 ?
    C7 H7 . 0.9300 ?
    C8 C9 . 1.327(5) ?
    C8 H8 . 0.9300 ?
    C9 C10 . 1.472(5) ?
    C9 H9 . 0.9300 ?
    C10 C11 . 1.397(5) ?
    C10 C15 . 1.398(5) ?
    C11 C12 . 1.388(5) ?
    C11 H11 . 0.9300 ?
    C12 C13 . 1.377(4) ?
    C12 H12 . 0.9300 ?
    C13 C14 . 1.380(4) ?
    C14 C15 . 1.370(5) ?
    C14 H14 . 0.9300 ?
    C15 H15 . 0.9300 ?
loop_
    _geom_angle_atom_site_label_1
    _geom_angle_atom_site_label_2
    _geom_angle_atom_site_label_3
    _geom_angle_site_symmetry_1
    _geom_angle_site_symmetry_3
    _geom_angle
    _geom_angle_publ_flag
    O3 N1 O2 . . 123.8(3) ?
    O3 N1 C13 . . 117.8(3) ?
    O2 N1 C13 . . 118.3(3) ?
    O1 C1 C8 . . 121.1(4) ?
    O1 C1 C2 . . 119.9(3) ?
    C8 C1 C2 . . 119.0(3) ?
    C3 C2 C7 . . 118.9(4) ?
    C3 C2 C1 . . 122.7(4) ?
    C7 C2 C1 . . 118.4(3) ?
    C2 C3 C4 . . 120.4(4) ?
    C2 C3 H3 . . 119.8 ?
    C4 C3 H3 . . 119.8 ?
    C5 C4 C3 . . 119.2(4) ?
    C5 C4 H4 . . 120.4 ?
    C3 C4 H4 . . 120.4 ?
    C4 C5 C6 . . 121.5(4) ?
    C4 C5 Cl1 . . 118.5(3) ?
    C6 C5 Cl1 . . 120.0(3) ?
    C7 C6 C5 . . 118.7(4) ?
    C7 C6 H6 . . 120.6 ?
    C5 C6 H6 . . 120.6 ?
    C6 C7 C2 . . 121.3(4) ?
    C6 C7 H7 . . 119.3 ?
    C2 C7 H7 . . 119.3 ?
    C9 C8 C1 . . 121.4(3) ?
    C9 C8 H8 . . 119.3 ?
    C1 C8 H8 . . 119.3 ?
    C8 C9 C10 . . 125.8(3) ?
    C8 C9 H9 . . 117.1 ?
    C10 C9 H9 . . 117.1 ?
    C11 C10 C15 . . 118.5(3) ?
    C11 C10 C9 . . 119.0(3) ?
    C15 C10 C9 . . 122.5(3) ?
    C12 C11 C10 . . 121.0(3) ?
    C12 C11 H11 . . 119.5 ?
    C10 C11 H11 . . 119.5 ?
    C13 C12 C11 . . 118.2(3) ?
    C13 C12 H12 . . 120.9 ?
    C11 C12 H12 . . 120.9 ?
    C12 C13 C14 . . 122.4(3) ?
    C12 C13 N1 . . 118.8(3) ?
    C14 C13 N1 . . 118.9(3) ?
    C15 C14 C13 . . 118.9(3) ?
    C15 C14 H14 . . 120.5 ?
    C13 C14 H14 . . 120.5 ?
    C14 C15 C10 . . 121.0(3) ?
    C14 C15 H15 . . 119.5 ?
    C10 C15 H15 . . 119.5 ?
loop_
    _geom_torsion_atom_site_label_1
    _geom_torsion_atom_site_label_2
    _geom_torsion_atom_site_label_3
    _geom_torsion_atom_site_label_4
    _geom_torsion_site_symmetry_1
    _geom_torsion_site_symmetry_2
    _geom_torsion_site_symmetry_3
    _geom_torsion_site_symmetry_4
    _geom_torsion
    _geom_torsion_publ_flag
    O1 C1 C2 C3 . . . . -168.6(4) ?
    C8 C1 C2 C3 . . . . 9.6(6) ?
    O1 C1 C2 C7 . . . . 9.9(6) ?
    C8 C1 C2 C7 . . . . -172.0(3) ?
    C7 C2 C3 C4 . . . . -1.9(6) ?
    C1 C2 C3 C4 . . . . 176.5(4) ?
    C2 C3 C4 C5 . . . . 1.4(7) ?
    C3 C4 C5 C6 . . . . -0.5(6) ?
    C3 C4 C5 Cl1 . . . . -179.5(3) ?
    C4 C5 C6 C7 . . . . 0.3(6) ?
    Cl1 C5 C6 C7 . . . . 179.2(3) ?
    C5 C6 C7 C2 . . . . -0.9(6) ?
    C3 C2 C7 C6 . . . . 1.7(6) ?
    C1 C2 C7 C6 . . . . -176.8(4) ?
    O1 C1 C8 C9 . . . . -3.7(6) ?
    C2 C1 C8 C9 . . . . 178.3(4) ?
    C1 C8 C9 C10 . . . . 177.8(3) ?
    C8 C9 C10 C11 . . . . 172.5(4) ?
    C8 C9 C10 C15 . . . . -9.2(6) ?
    C15 C10 C11 C12 . . . . 0.0(5) ?
    C9 C10 C11 C12 . . . . 178.3(3) ?
    C10 C11 C12 C13 . . . . 0.4(5) ?
    C11 C12 C13 C14 . . . . -0.4(5) ?
    C11 C12 C13 N1 . . . . -178.4(3) ?
    O3 N1 C13 C12 . . . . -177.9(3) ?
    O2 N1 C13 C12 . . . . 2.1(5) ?
    O3 N1 C13 C14 . . . . 4.1(5) ?
    O2 N1 C13 C14 . . . . -176.0(3) ?
    C12 C13 C14 C15 . . . . 0.1(5) ?
    N1 C13 C14 C15 . . . . 178.1(3) ?
    C13 C14 C15 C10 . . . . 0.3(6) ?
    C11 C10 C15 C14 . . . . -0.3(5) ?
    C9 C10 C15 C14 . . . . -178.6(4) ?
loop_
    _geom_hbond_atom_site_label_D
    _geom_hbond_atom_site_label_H
    _geom_hbond_atom_site_label_A
    _geom_hbond_site_symmetry_A
    _geom_hbond_distance_DH
    _geom_hbond_distance_HA
    _geom_hbond_distance_DA
    _geom_hbond_angle_DHA
    C12 H12 O2 2_645 0.93 2.69 3.304(4) 125
    C14 H14 O1 1_564 0.93 2.53 3.219(4) 131
_shelx_hkl_checksum     48614
_shelx_hkl_file
;
   0   0  -8 1604.13 455.820   7
   0   0  -8 1354.15 338.688   4
   0   0  -7 150.577 137.552   4
   0   0  -7 370.510 192.461   7
   0   0  -6 1470.93 344.391   7
   0   0  -6 1168.66 261.236   4
   0   0  -5-6.30872 45.4299   4
   0   0  -4 1077.58 240.786   4
   0   0  -3 4679.01 402.699   4
   0   0   1 95.2463 33.4472   8
   0   0   2 4903.70 343.219   8
   0   0   3 2418.11 192.167   6
   0   0   3 1524.62 356.833   8
   0   0   4 836.518 266.926   8
   0   0   4 418.443 94.8363   6
   0   0   5-104.312 131.153   8
   0   0   6 781.852 234.742   8
   0   0   7 97.7135 207.756   8
   0   0   8 2178.03 513.398   8
   0  -1  -8 767.993 314.519   7
   0   1  -8 434.793 210.452   4
   0   1  -8 606.341 302.967   7
   0  -1  -8 356.492 137.976   4
   0  -1  -7 1536.94 345.963   4
   0   1  -7 1421.74 388.702   7
   0  -1  -7 1708.71 414.261   7
   0   1  -7 1612.81 353.539   4
   0  -1  -6 3092.45 471.161   7
   0  -1  -6 1900.59 328.077   4
   0   1  -6 2429.32 371.721   4
   0  -1  -5 1142.03 215.654   4
   0   1  -5 1042.32 222.764   4
   0  -1  -4 20365.6 827.557   4
   0   1  -4 20274.7 862.112   4
   0  -1  -3 220944. 2325.91   4
   0  -1   1 29124.3 584.996   8
   0   1   1 29237.6 576.738   8
   0   1   1 28321.3 461.960   5
   0  -1   1 28322.9 372.728   6
   0  -1   2 128319. 1756.85   8
   0  -1   2 132916. 1086.43   6
   0   1   3 222186. 1604.72   6
   0   1   3 231282. 2869.75   8
   0  -1   3 227745. 1676.03   6
   0  -1   3 237173. 2918.15   8
   0   1   4 21101.1 1018.28   8
   0   1   4 18854.8 511.889   6
   0  -1   4 20308.9 558.553   6
   0  -1   4 19547.3 1007.65   8
   0   1   5 1524.81 314.202   8
   0  -1   5 1260.14 293.360   8
   0   1   6 1573.91 340.901   8
   0  -1   6 1604.82 353.980   8
   0   1   7 1735.06 470.344   8
   0  -1   7 2052.78 453.432   8
   0  -1   8 1134.56 391.521   8
   0   1   8 1038.24 415.031   8
   0  -2  -8 221.544 120.960   4
   0  -2  -8 568.294 321.180   7
   0   2  -8 350.698 211.641   7
   0   2  -8 444.314 199.200   4
   0   2  -7 2919.19 459.517   4
   0  -2  -7 2469.31 425.292   4
   0  -2  -7 3318.04 541.964   7
   0   2  -7 3165.17 523.572   7
   0  -2  -6 354.732 171.296   4
   0   2  -6 804.533 233.888   4
   0  -2  -6 942.055 301.464   7
   0   2  -5 757.798 204.283   4
   0  -2  -5 838.849 208.847   4
   0  -2  -4 62917.2 1441.88   4
   0   2  -4 61458.6 1471.17   4
   0  -2  -3 14254.5 600.046   4
   0   2   1 163181. 1084.13   5
   0   2   1 159224. 1359.59   8
   0  -2   2 160695. 1956.73   8
   0   2   2 156231. 1912.79   8
   0  -2   3 11165.0 378.994   6
   0   2   3 12893.7 692.002   8
   0  -2   3 12236.2 675.224   8
   0  -2   4 64485.6 1801.13   8
   0  -2   4 62847.1 1008.51   6
   0   2   4 62817.7 925.648   6
   0   2   4 60452.9 1723.92   8
   0   2   5 698.848 267.687   8
   0  -2   5 479.432 193.465   8
   0  -2   6 424.904 215.435   8
   0   2   6 453.905 213.528   8
   0   2   7 3017.52 570.892   8
   0  -2   7 3822.57 616.983   8
   0   2   8 658.261 341.443   8
   0  -2   8 940.660 352.798   8
   0  -3  -8 1201.77 395.581   7
   0  -3  -8 1294.78 328.536   4
   0   3  -8 1164.26 390.858   7
   0   3  -8 1017.60 296.107   4
   0   3  -7 2359.26 460.833   7
   0  -3  -7 2041.06 384.029   4
   0  -3  -7 1564.21 409.122   7
   0   3  -7 2238.50 401.698   4
   0  -3  -6 4308.03 608.514   7
   0  -3  -6 3517.49 481.896   4
   0   3  -6 3464.15 479.647   4
   0   3  -5 2363.18 335.838   4
   0  -3  -5 2537.01 339.336   4
   0   3  -4 8852.96 584.998   4
   0  -3  -4 6134.96 478.701   4
   0  -3  -3 2434.43 271.466   4
   0  -3   1 579822. 1925.88   6
   0   3   1 571931. 2563.12   8
   0  -3   1 569994. 2681.92   8
   0  -3   2 71772.8 852.851   6
   0   3   2 69054.9 1017.87   5
   0  -3   2 69301.6 1305.85   8
   0   3   2 71581.4 1293.68   8
   0  -3   3 2027.01 318.806   8
   0   3   3 2103.05 290.374   8
   0  -3   3 1895.67 165.886   6
   0   3   4 7052.34 613.259   8
   0  -3   4 6255.08 335.705   6
   0  -3   4 7541.87 625.798   8
   0   3   4 6513.69 300.149   6
   0  -3   5 2494.35 389.830   8
   0   3   5 2803.84 423.775   8
   0  -3   6 4052.78 644.104   8
   0   3   6 5294.40 832.699   8
   0  -3   7 2492.51 537.432   8
   0   3   7 2485.00 491.462   8
   0  -3   8 1702.19 453.808   8
   0   3   8 1248.68 419.866   8
   0   4  -8 796.562 310.537   7
   0  -4  -8 324.350 192.507   7
   0   4  -8 595.543 255.147   4
   0  -4  -8 406.049 194.268   4
   0  -4  -7 282.298 163.810   7
   0   4  -7 469.728 204.676   4
   0  -4  -7 305.334 169.278   4
   0   4  -7 437.281 233.427   7
   0  -4  -6 20995.2 1266.84   7
   0  -4  -6 19967.2 1058.12   4
   0   4  -6 19817.4 1085.01   4
   0   4  -5 1055.13 227.982   4
   0  -4  -5 1014.99 208.968   4
   0  -4  -4 33341.1 1045.66   4
   0   4  -4 33994.8 1115.00   4
   0  -4  -3 105926. 1554.12   4
   0  -4  -2 87229.6 1127.40   4
   0  -4   1 2534.79 137.234   6
   0   4   1 2627.64 138.956   5
   0  -4   1 2523.05 182.142   8
   0  -4   2 93431.2 1009.30   6
   0  -4   2 93006.7 1510.56   8
   0   4   2 89615.5 1144.00   5
   0   4   2 93583.9 1481.46   8
   0  -4   3 109598. 1264.17   6
   0   4   3 109007. 1979.03   8
   0  -4   4 34458.8 798.092   6
   0  -4   4 34961.0 1329.33   8
   0   4   4 32260.0 655.904   6
   0   4   4 32610.0 1276.57   8
   0   4   5 1385.08 285.943   8
   0  -4   5 1249.74 267.791   8
   0   4   6 22057.3 1347.16   8
   0  -4   6 20533.7 1294.21   8
   0  -4   7 688.223 304.500   8
   0   4   7 370.928 223.222   8
   0   4   8 601.602 324.699   8
   0  -4   8 195.269 236.900   8
   0  -5  -8 1229.85 377.676   7
   0  -5  -8 1334.06 347.515   4
   0   5  -8 1414.32 424.086   7
   0   5  -8 1362.89 358.418   4
   0  -5  -7 1969.03 425.522   7
   0   5  -7 1661.01 363.805   4
   0  -5  -7 1683.42 339.931   4
   0   5  -7 1301.75 376.661   7
   0   5  -6 36133.7 1459.81   4
   0  -5  -6 38589.8 1450.40   4
   0  -5  -6 36203.3 1642.84   7
   0   5  -5 497.522 174.079   4
   0  -5  -5 188.515 108.218   7
   0  -5  -5 412.881 148.662   4
   0  -5  -4 42822.3 1172.98   4
   0   5  -4 45787.8 1301.95   4
   0  -5  -3 16616.2 612.911   4
   0  -5  -2 17678.9 500.299   4
   0  -5  -1 51854.2 743.243   7
   0  -5  -1 48632.9 528.269   1
   0  -5   1 53206.4 866.412   8
   0  -5   1 51719.3 674.741   6
   0   5   1 52132.3 594.846   5
   0  -5   2 18239.4 469.515   6
   0   5   2 17765.1 652.202   8
   0  -5   2 16635.7 349.106   1
   0  -5   2 15626.9 629.919   8
   0   5   2 17115.8 497.109   5
   0  -5   3 15122.3 753.677   8
   0   5   3 15882.7 773.694   8
   0  -5   3 15193.3 491.151   6
   0   5   4 46466.4 1527.72   8
   0  -5   4 43586.8 922.963   6
   0  -5   4 42504.1 1474.08   8
   0  -5   5 253.849 132.568   8
   0   5   5 287.786 134.264   8
   0   5   6 41265.3 1833.97   8
   0  -5   6 39795.4 1799.69   8
   0  -5   7 1382.96 373.634   8
   0   5   7 1665.38 401.418   8
   0  -5   8 1691.30 440.312   8
   0   5   8 1035.97 358.147   8
   0   6  -8 569.497 239.506   7
   0  -6  -8 702.076 306.722   7
   0   6  -8 471.568 215.917   4
   0  -6  -8 1098.81 311.482   4
   0   6  -7 2859.49 526.858   7
   0   6  -7 2588.76 441.632   4
   0  -6  -7 2623.25 486.986   7
   0  -6  -7 2117.06 392.728   4
   0  -6  -6 6822.08 735.575   7
   0  -6  -6 6814.85 627.884   4
   0  -6  -5 3017.73 361.935   4
   0  -6  -5 3234.67 429.109   7
   0   6  -5 3230.66 389.486   4
   0   6  -4 2266.21 375.417   4
   0  -6  -4 919.628 208.840   4
   0  -6  -3 20902.7 686.848   4
   0  -6  -2 4580.47 251.676   4
   0  -6  -1 470181. 1778.27   1
   0  -6  -1 505006. 2335.75   7
   0   6   1 490373. 1869.80   5
   0   6   1 494684. 2608.53   9
   0  -6   1 490104. 2206.46   6
   0   6   2 4238.53 242.947   5
   0   6   2 4605.75 334.139   8
   0  -6   2 4769.16 203.041   1
   0  -6   2 4872.01 350.239   8
   0  -6   2 4846.77 252.769   6
   0   6   3 21601.6 887.603   8
   0  -6   3 19914.4 866.556   8
   0  -6   3 22259.9 614.048   6
   0  -6   4 533.753 150.627   6
   0  -6   4 472.435 211.025   8
   0   6   4 930.722 351.059   8
   0  -6   5 2823.37 257.718   6
   0  -6   5 3066.94 440.110   8
   0   6   5 2539.77 394.639   8
   0  -6   6 7103.67 765.999   8
   0   6   6 9071.06 967.580   8
   0  -6   7 3099.19 624.111   8
   0   6   7 2682.52 598.103   8
   0   6   8 710.284 355.216   8
   0  -6   8 826.397 396.535   8
   0   7  -8 300.142 253.355   7
   0  -7  -8 574.136 317.033   7
   0   7  -8 571.853 252.652   4
   0   7  -7 4257.92 652.825   7
   0  -7  -7 3285.20 548.934   7
   0   7  -7 4462.82 570.956   4
   0  -7  -7 3845.36 518.490   4
   0   7  -6 755.718 253.373   4
   0  -7  -6 519.793 202.958   4
   0  -7  -6 630.679 248.857   7
   0  -7  -5 4514.61 517.372   7
   0   7  -5 4684.53 478.361   4
   0  -7  -5 4466.29 440.993   4
   0  -7  -4 17996.2 753.902   4
   0  -7  -4 17916.0 909.157   7
   0   7  -4 17649.0 817.983   4
   0  -7  -3 508.819 114.311   4
   0  -7  -2 12109.7 409.558   4
   0  -7  -2 14202.9 543.471   7
   0  -7  -1 3371.52 192.677   7
   0  -7  -1 3210.58 170.070   6
   0  -7   0 136.113 52.4932  10
   0   7   1 3077.08 209.464   9
   0   7   1 3011.86 152.083   5
   0  -7   1 2971.61 186.155   6
   0   7   2 12640.5 549.015   8
   0  -7   2 14467.7 378.663   1
   0  -7   2 11818.8 559.787   8
   0  -7   2 12841.1 435.130   6
   0   7   2 12781.1 416.077   5
   0   7   3 559.438 137.970   5
   0  -7   3 219.173 37.1371   8
   0   7   3 443.870 136.460   8
   0  -7   3 364.625 89.9006   6
   0   7   4 19574.6 1000.64   8
   0  -7   4 16791.6 927.479   8
   0  -7   4 18128.6 627.655   6
   0   7   5 4159.02 524.872   8
   0  -7   5 4105.99 525.968   8
   0  -7   5 4256.62 324.596   6
   0   7   6 852.657 287.028   8
   0  -7   6 414.815 280.599   8
   0  -7   7 4031.21 636.014   8
   0   7   7 4736.65 694.393   8
   0  -7   8 1141.87 422.635   8
   0   7   8 645.094 322.857   8
   0   8  -8 2533.00 466.474   4
   0  -8  -8 2960.50 591.930   7
   0   8  -8 2742.62 529.801   7
   0  -8  -7 1267.58 295.310   4
   0   8  -7 1474.83 387.252   7
   0  -8  -7 1242.22 369.715   7
   0   8  -7 874.492 265.067   4
   0   8  -6 268.356 143.479   4
   0  -8  -6 184.159 136.103   4
   0  -8  -6 340.476 226.432   7
   0  -8  -5 8739.91 725.076   7
   0   8  -5 8356.04 638.986   4
   0  -8  -5 9059.79 616.348   4
   0   8  -4 3260.82 377.738   4
   0  -8  -4 2642.92 349.204   7
   0  -8  -4 2264.50 270.555   4
   0  -8  -3 1298.02 203.191   7
   0  -8  -3 1450.05 177.952   4
   0  -8  -2 155195. 1452.79   4
   0  -8  -2 152170. 1791.34   7
   0  -8  -1 129813. 1242.42   7
   0  -8  -1 129669. 1077.88   1
   0  -8  -1 132989. 1143.82   6
   0  -8   0 13285.2 298.666   7
   0  -8   0 13642.7 411.773  10
   0  -8   0 12841.0 356.043   6
   0   8   0 13045.1 267.518   4
   0  -8   1 129598. 1256.51   6
   0   8   1 132416. 1369.14   9
   0  -8   2 150977. 1285.85   1
   0   8   2 151868. 1923.04   8
   0  -8   2 143617. 1527.25   6
   0   8   2 144821. 1403.04   5
   0  -8   2 158660. 2061.07   8
   0   8   3 1231.78 218.341   8
   0   8   3 1106.96 158.322   5
   0  -8   3 1221.97 162.506   6
   0  -8   3 1150.82 209.223   8
   0  -8   4 2123.95 349.161   8
   0  -8   4 2017.11 221.931   6
   0   8   4 2498.01 398.514   8
   0  -8   5 9125.83 486.680   6
   0  -8   5 9350.59 781.295   8
   0   8   5 9373.34 781.631   8
   0   8   6 9.96560 104.163   8
   0  -8   6 475.646 214.299   8
   0  -8   7 975.587 357.028   8
   0   8   7 1662.73 488.940   8
   0  -8   8 2951.81 596.005   8
   0   8   8 2545.74 561.747   8
   0   9  -8 334.027 201.799   4
   0  -9  -8 403.938 233.082   7
   0   9  -8 544.830 284.213   7
   0   9  -7 1471.46 335.032   4
   0  -9  -7 1422.10 316.426   4
   0  -9  -7 1078.52 339.113   7
   0   9  -6 3149.40 444.081   4
   0  -9  -6 3709.51 530.903   7
   0  -9  -6 2856.75 393.816   4
   0  -9  -5 4134.30 500.040   7
   0   9  -5 3828.68 446.598   4
   0  -9  -5 3829.48 404.453   4
   0   9  -4 7577.31 550.095   4
   0  -9  -4 6974.15 464.911   4
   0  -9  -4 7191.87 579.774   7
   0  -9  -3 8319.81 425.874   4
   0  -9  -3 8780.19 535.164   7
   0  -9  -2 1406.58 141.947   4
   0  -9  -2 1557.68 188.425   7
   0  -9  -1 18013.8 439.769   6
   0  -9  -1 17777.0 466.239   7
   0   9   0 324.356 59.6773   4
   0  -9   0 609.897 137.476  10
   0  -9   0 509.519 113.016   7
   0  -9   1 17576.6 484.494   6
   0   9   1 17671.5 523.728   9
   0  -9   2 1153.46 154.461   6
   0   9   2 1434.76 228.844   8
   0   9   2 1917.55 187.215   5
   0  -9   2 1415.72 204.308   8
   0  -9   3 8449.71 574.125   8
   0  -9   3 8923.63 429.198   6
   0   9   3 8334.37 420.419   5
   0   9   3 8221.12 549.714   8
   0  -9   4 7275.84 627.431   8
   0  -9   4 6935.65 404.781   6
   0   9   4 7686.58 619.198   8
   0  -9   5 3794.58 508.481   8
   0   9   5 4014.52 522.899   8
   0  -9   5 4030.01 332.327   6
   0  -9   6 3191.75 522.330   8
   0   9   6 3214.11 558.411   8
   0   9   7 2919.77 575.021   8
   0  -9   7 1986.04 475.052   8
   0  -9   8 913.356 380.289   8
   0   9   8 812.646 438.486   8
   0  10  -8 106.716 75.8111   4
   0 -10  -8 398.201 263.982   7
   0  10  -8 499.826 273.350   7
   0 -10  -7 2422.78 402.536   4
   0  10  -7 2570.69 431.916   4
   0 -10  -7 2202.86 462.657   7
   0  10  -6 3454.40 457.928   4
   0 -10  -6 3339.71 422.057   4
   0 -10  -6 3851.93 528.840   7
   0 -10  -5 2569.40 386.227   7
   0 -10  -5 2489.40 319.762   4
   0  10  -5 2635.87 357.097   4
   0 -10  -4 443.013 145.023   4
   0 -10  -4 692.113 206.227   7
   0 -10  -3 8407.41 531.881   7
   0 -10  -3 7857.33 414.469   4
   0 -10  -2 6674.96 378.361   7
   0 -10  -1 1016.16 112.308   7
   0 -10  -1 1170.38 118.501   6
   0 -10   0 74077.6 1097.52  10
   0 -10   0 72523.6 791.394   7
   0 -10   0 74403.7 964.873   6
   0  10   0 76185.9 722.627   4
   0 -10   1 1127.73 126.773   6
   0  10   1 922.202 130.112   9
   0  10   2 6483.25 296.434   5
   0 -10   2 6453.42 340.128   6
   0 -10   2 6788.80 438.109   8
   0 -10   2 6606.10 303.691   1
   0 -10   3 8391.66 574.366   8
   0  10   3 8188.74 556.999   8
   0  10   3 7941.00 409.551   5
   0 -10   3 8625.12 428.265   6
   0 -10   4 471.944 125.464   6
   0 -10   4 713.552 215.033   8
   0  10   4 519.447 188.259   8
   0 -10   5 2520.12 417.440   8
   0  10   5 3054.41 463.642   8
   0 -10   5 2438.20 264.700   6
   0  10   6 3221.92 518.718   8
   0 -10   6 2830.89 479.911   8
   0 -10   7 2518.75 511.008   8
   0  10   7 3044.60 549.368   8
   0 -10   8 733.557 414.089   8
   0  10   8 626.153 367.080   8
   0 -11  -8 4175.56 728.453   7
   0  11  -8 3140.20 650.280   7
   0  11  -8 3075.83 538.496   4
   0  11  -7 348.590 200.763   4
   0 -11  -7 122.490 95.5692   7
   0  11  -6 641.930 250.108   4
   0 -11  -6 289.230 181.393   7
   0 -11  -6 295.590 124.978   4
   0 -11  -5 299.622 147.092   7
   0  11  -5 157.983 96.3273   4
   0 -11  -5 231.916 110.668   4
   0 -11  -4 16334.7 708.624   4
   0  11  -4 16121.7 806.358   4
   0 -11  -4 15370.5 830.996   7
   0 -11  -3 1258.99 173.373   4
   0 -11  -3 1137.20 207.422   7
   0 -11  -2 37851.3 918.461   7
   0 -11  -1 9260.89 341.815   1
   0 -11  -1 9136.38 356.378   7
   0 -11  -1 9206.86 344.097   6
   0 -11   0 262.361 140.049   6
   0 -11   0 290.587 82.7455   7
   0  11   0 952.190 108.508   4
   0 -11   0 777.143 170.910  10
   0 -11   1 10110.6 400.694   6
   0  11   1 9105.13 397.838   9
   0  11   1 9538.46 310.914  11
   0 -11   2 35527.0 727.546   1
   0 -11   2 37410.5 1042.25   8
   0  11   2 36748.4 710.279   5
   0 -11   2 37093.8 846.149   6
   0 -11   3 1413.04 240.793   8
   0 -11   3 1201.71 170.877   6
   0  11   3 1194.96 163.758   5
   0  11   3 1146.57 209.752   8
   0  11   4 14408.9 848.805   8
   0 -11   4 15496.0 903.115   8
   0 -11   4 15750.1 639.955   6
   0 -11   5 194.328 78.6104   6
   0  11   5 123.622 121.368   8
   0 -11   5 469.199 206.130   8
   0 -11   6 486.208 235.662   8
   0  11   6 631.576 252.099   8
   0  11   7 689.015 282.699   8
   0 -11   7 216.880 240.888   8
   0  11   8 4476.01 734.484   8
   0 -11   8 4354.69 716.306   8
   0  12  -8 574.595 276.147   4
   0  12  -8 1202.80 390.113   7
   0 -12  -8 568.603 304.209   7
   0  12  -7 444.123 181.370   4
   0 -12  -7 324.670 189.519   7
   0  12  -6 1528.27 332.971   4
   0 -12  -6 1522.37 347.059   7
   0 -12  -6 1839.65 318.618   4
   0 -12  -5 487.588 147.276   4
   0  12  -5 648.921 188.847   4
   0 -12  -5 425.654 198.266   7
   0 -12  -4 354.156 264.480   7
   0 -12  -4 269.441 132.789   4
   0 -12  -3 294.322 89.6516   7
   0 -12  -3 260.790 72.0246   4
   0 -12  -2 27259.6 792.584   7
   0 -12  -1 2800.73 202.947   7
   0 -12  -1 3609.64 233.299   1
   0  12  -1 3483.70 246.221   4
   0 -12  -1 3338.68 221.190   6
   0 -12   0 5090.94 231.457   7
   0 -12   0 5306.79 282.373   6
   0  12   0 5021.95 208.168   4
   0 -12   0 5152.24 312.901  10
   0  12   1 3183.45 184.828  11
   0 -12   1 3239.52 243.232   6
   0  12   1 3270.07 246.298   9
   0 -12   2 27143.3 663.519   1
   0  12   2 25860.7 600.165   5
   0 -12   2 26398.6 733.121   6
   0  12   3 248.458 66.2366   5
   0 -12   3 182.737 97.4762   8
   0 -12   3 354.001 87.0583   6
   0  12   3 337.364 115.241   8
   0 -12   4 315.854 214.960   8
   0 -12   4 446.938 162.267   6
   0  12   4 536.630 256.226   8
   0  12   5 437.871 159.814   8
   0 -12   5 512.846 198.683   8
   0 -12   5 571.487 142.635   6
   0  12   6 1529.89 374.315   8
   0 -12   6 2439.86 494.559   8
   0  12   7 674.522 300.578   8
   0 -12   7 578.150 203.990   8
   0  12   8 1623.04 497.581   8
   0 -12   8 537.427 242.361   8
   0 -13  -8 572.861 292.069   7
   0  13  -8 718.963 261.656   4
   0  13  -8 497.691 229.004   7
   0  13  -7 521.505 183.094   4
   0 -13  -7 324.072 170.875   7
   0  13  -6 7350.26 686.341   4
   0 -13  -6 8129.18 805.562   7
   0 -13  -5 6117.71 614.493   7
   0 -13  -5 5711.28 473.513   4
   0  13  -5 6288.22 569.551   4
   0 -13  -4 39183.1 1359.06   7
   0 -13  -4 37945.6 1065.15   4
   0  13  -4 37276.6 1249.05   4
   0 -13  -3 799.438 160.249   7
   0 -13  -2 69792.9 1292.08   7
   0 -13  -1 16257.7 498.523   7
   0  13  -1 21255.2 608.911   4
   0 -13  -1 20167.6 576.544   1
   0 -13  -1 18055.0 548.550   6
   0 -13   0 1260.86 219.811  10
   0  13   0 1307.93 136.001   4
   0 -13   0 1814.09 258.480   6
   0 -13   0 1438.07 226.998   7
   0  13   1 17120.0 444.009  11
   0 -13   1 17173.7 567.096   6
   0  13   1 17783.7 590.425   9
   0 -13   2 73275.7 1141.57   1
   0  13   2 73242.9 1015.37   5
   0 -13   2 70573.2 1234.03   6
   0  13   3 686.329 159.235   8
   0 -13   3 760.052 169.719   8
   0  13   3 682.207 116.974   5
   0 -13   3 691.030 129.841   6
   0  13   4 39270.4 1415.83   8
   0  13   4 38288.8 1030.39   5
   0 -13   4 38148.7 1432.85   8
   0 -13   4 38431.5 1048.99   6
   0 -13   5 5815.75 429.491   6
   0  13   5 7418.49 696.117   8
   0 -13   5 5859.32 630.459   8
   0 -13   6 6922.04 761.819   8
   0  13   6 7570.29 801.389   8
   0  13   7 436.281 219.012   8
   0 -13   7 84.4615 84.6576   8
   0  13   8 1674.26 467.390   8
   0 -13   8 885.886 324.395   8
   0  14  -8 455.805 252.693   7
   0 -14  -8 754.011 337.918   7
   0  14  -8 1133.85 324.543   4
   0 -14  -7 19.8047 83.7159   7
   0  14  -7 218.741 122.125   4
   0  14  -6 474.327 220.685   4
   0 -14  -6-21.4036 43.5915   7
   0  14  -5 1746.98 315.313   4
   0 -14  -5 1674.24 333.104   7
   0  14  -4 4618.60 488.020   4
   0 -14  -4 2730.03 368.289   7
   0 -14  -3 2938.91 321.207   7
   0 -14  -2 1076.55 168.075   7
   0 -14  -1 168221. 1676.74   6
   0 -14  -1 175119. 1638.04   7
   0 -14  -1 169000. 1685.50   1
   0  14  -1 164961. 1690.88   4
   0 -14  -1 172740. 2135.69  10
   0 -14   0 149079. 1842.18  10
   0 -14   0 150234. 1343.60   7
   0  14   0 151761. 1209.06   4
   0 -14   0 147507. 1599.89   6
   0 -14   1 171207. 1844.70   6
   0  14   1 166479. 1859.21   9
   0  14   1 168481. 1434.74  11
   0 -14   2 1044.95 163.495   6
   0  14   2 1051.10 135.710   5
   0  14   3 2931.35 240.220   5
   0  14   3 2638.48 324.952   8
   0 -14   3 3080.82 284.635   6
   0 -14   3 2653.28 336.100   8
   0  14   4 3241.87 339.776   5
   0 -14   4 2733.81 305.743   6
   0  14   4 2905.78 416.862   8
   0 -14   4 2671.08 395.112   8
   0  14   5 1774.58 336.268   8
   0 -14   5 1575.61 236.238   6
   0 -14   5 961.286 256.494   8
   0  14   6 786.279 390.101   8
   0 -14   6 63.2651 263.977   8
   0 -14   7 254.134 227.106   8
   0  14   7 307.136 215.516   8
   0  14   8 1577.47 433.340   8
   0 -14   8 1118.08 393.984   8
   0  15  -8 315.578 225.596   7
   0 -15  -8 485.324 271.129   7
   0  15  -8 355.883 219.688   4
   0  15  -7 486.181 197.141   4
   0 -15  -7 640.982 247.962   7
   0 -15  -6 419.986 179.729   7
   0  15  -6 489.780 201.596   4
   0 -15  -5 551.190 204.514   7
   0  15  -5 787.501 255.400   4
   0 -15  -4 24175.1 1064.37   7
   0  15  -4 23881.8 1016.72   4
   0 -15  -3 4247.86 400.141   7
   0 -15  -2 1445.27 193.571   7
   0  15  -2 2593.25 326.516   4
   0 -15  -1 6253.10 320.624   7
   0 -15  -1 6471.31 428.576  10
   0  15   0 2758.95 196.572   4
   0 -15   0 2680.75 290.369  10
   0  15   1 6484.09 294.637  11
   0  15   1 6574.51 375.656   9
   0 -15   1 7062.23 388.243   6
   0 -15   2 1804.27 241.853   6
   0  15   2 1586.09 153.840   5
   0  15   2 1451.06 223.425   9
   0 -15   3 5414.67 392.399   6
   0  15   3 4684.79 444.034   8
   0 -15   3 4718.17 461.855   8
   0  15   3 4400.55 300.719   5
   0  15   4 24852.5 1155.01   8
   0 -15   4 25463.2 1184.55   8
   0  15   4 22620.3 790.703   5
   0 -15   4 25649.6 899.055   6
   0 -15   5 422.805 174.653   6
   0 -15   5 309.319 226.194   8
   0  15   5 833.879 284.354   8
   0 -15   6 437.144 186.878   8
   0  15   6 703.434 266.336   8
   0  15   7 615.011 316.580   8
   0 -15   7 542.298 262.878   8
   0  15   8 617.364 283.719   8
   0 -15   8 561.332 288.926   8
   0  16  -8 716.431 238.572   4
   0 -16  -8 721.619 318.819   7
   0  16  -8 1000.36 312.407   7
   0 -16  -7 1635.21 400.853   7
   0  16  -7 1073.98 283.016   4
   0 -16  -6 103.689 82.5387   7
   0  16  -6 515.865 193.330   4
   0  16  -5 11837.6 801.647   4
   0 -16  -5 11723.2 866.415   7
   0  16  -4 7619.39 598.709   4
   0 -16  -4 7323.41 598.663   7
   0 -16  -3 37523.2 1161.03   7
   0 -16  -2 57419.4 1073.28   6
   0  16  -2 59701.0 1259.13   4
   0 -16  -2 56417.6 1192.90   7
   0 -16  -1 9325.24 431.894   1
   0 -16  -1 9962.68 418.184   7
   0 -16  -1 8955.98 410.981   6
   0  16  -1 9289.03 416.776   4
   0 -16  -1 9069.57 524.568  10
   0 -16   0 10036.3 517.864  10
   0  16   0 10219.6 335.068   4
   0 -16   0 10040.6 373.762   7
   0 -16   0 10174.5 450.473   6
   0  16   1 9503.22 362.886  11
   0 -16   1 9363.32 463.109   6
   0  16   1 9812.33 466.117   9
   0  16   2 56770.2 921.855   5
   0 -16   2 61552.9 1155.60   1
   0 -16   2 56953.5 1207.49   6
   0  16   2 58172.8 1313.46   9
   0  16   3 35460.0 844.027   5
   0  16   3 34705.4 1182.10   8
   0 -16   3 37551.8 1044.13   6
   0 -16   4 7023.61 624.896   8
   0 -16   4 7664.99 507.192   6
   0  16   4 7688.87 640.552   8
   0  16   4 7364.37 459.530   5
   0  16   5 12798.3 963.229   8
   0 -16   5 11182.1 633.004   6
   0 -16   5 10889.9 872.442   8
   0 -16   6 555.541 272.811   8
   0  16   6 1028.25 325.880   8
   0 -16   7 1575.16 374.970   8
   0  16   7 1746.77 435.675   8
   0 -16   8 712.705 349.455   8
   0  16   8 1190.33 399.901   8
   0 -17  -8 153.269 138.590   7
   0  17  -8-80.6172 93.9302   7
   0 -17  -7 377.172 180.007   7
   0  17  -7 341.446 155.168   4
   0  17  -6 2074.54 379.603   4
   0 -17  -6 2240.10 448.983   7
   0  17  -5 11032.6 781.095   4
   0 -17  -5 12946.8 902.777   7
   0  17  -4 793.422 244.102   4
   0 -17  -4 143.023 131.117   7
   0  17  -3 21537.8 879.559   4
   0 -17  -3 20952.2 876.159   7
   0 -17  -2 89676.3 1518.54   7
   0 -17  -2 86875.4 1358.96   6
   0  17  -2 83512.8 1527.24   4
   0 -17  -1 839.728 162.025  10
   0 -17  -1 672.288 115.071   7
   0 -17  -1 1437.78 201.601   1
   0  17  -1 1345.24 185.582   4
   0 -17  -1 1208.58 192.702   6
   0 -17   0 4314.45 442.845  10
   0  17   0 3293.88 227.603   4
   0 -17   0 4195.00 333.440   7
   0  17   1 1003.24 159.730   9
   0  17   1 794.043 110.704  11
   0 -17   1 770.188 161.696   6
   0 -17   2 88746.7 1552.91   6
   0 -17   2 88753.1 1449.51   1
   0  17   2 86027.1 1625.37   9
   0  17   2 87285.3 1161.55   5
   0  17   3 20179.1 638.031   5
   0 -17   3 21341.3 810.552   6
   0  17   3 19394.4 883.748   8
   0  17   4 250.036 188.552   8
   0 -17   4 250.124 164.282   8
   0 -17   4 425.298 182.279   6
   0  17   4 269.414 135.254   5
   0 -17   5 10786.8 867.692   8
   0  17   5 12637.7 923.131   8
   0 -17   5 11808.5 661.150   6
   0  17   6 2880.56 504.146   8
   0 -17   6 2347.47 486.691   8
   0  17   7 574.804 266.352   8
   0 -17   7 282.387 212.328   8
   0  17   8 1008.46 388.969   8
   0  18  -8 836.520 293.961   4
   0 -18  -8 870.200 319.188   7
   0  18  -8 244.402 207.010   7
   0  18  -7 142.417 121.130   4
   0 -18  -7 147.598 79.4351   7
   0 -18  -6 2691.20 554.973   7
   0  18  -6 3204.21 498.323   4
   0  18  -5 3112.97 487.228   4
   0 -18  -5 909.920 365.407   7
   0 -18  -4 10793.7 743.294   7
   0  18  -4 10822.1 700.257   4
   0 -18  -3 6643.08 502.957   7
   0  18  -3 6888.02 507.917   4
   0 -18  -2 5435.20 356.515   6
   0 -18  -2 5407.10 381.687   7
   0 -18  -1 16313.8 563.668   7
   0  18  -1 16673.4 588.628   4
   0 -18  -1 15187.8 708.052  10
   0 -18  -1 16278.9 610.787   6
   0 -18   0 167627. 1956.40   6
   0 -18   0 167109. 1637.21   7
   0  18   0 172613. 1467.64   4
   0 -18   0 165943. 2239.83  10
   0 -18   1 16787.2 662.699   6
   0  18   1 16879.3 642.270   9
   0  18   1 15051.1 489.398  11
   0 -18   2 5216.82 396.859   6
   0  18   2 5555.40 303.539   5
   0  18   2 6148.92 433.632   9
   0 -18   3 6619.56 457.852   6
   0  18   3 6668.89 367.806   5
   0 -18   4 10971.6 620.509   6
   0  18   4 11721.1 796.689   8
   0  18   4 10274.2 525.446   5
   0 -18   5 1033.58 333.638   8
   0 -18   5 1295.28 307.521   6
   0 -18   6 2633.53 513.517   8
   0  18   6 10467.9 952.709   8
   0  18   7 167.738 122.330   8
   0 -18   7 338.745 247.082   8
   0  18   8 2756.52 580.679   8
   0 -19  -8 1949.15 495.455   7
   0  19  -8 1998.64 447.265   4
   0  19  -8 1289.76 396.028   7
   0  19  -7 531.760 231.998   4
   0 -19  -7 396.283 209.263   7
   0 -19  -6 24964.5 1423.36   7
   0  19  -6 24531.7 1319.83   4
   0 -19  -5 36455.6 1535.26   7
   0  19  -5 36715.1 1441.30   4
   0  19  -4 8778.44 648.290   4
   0 -19  -4 8649.47 662.436   7
   0 -19  -3 2381.54 300.409   7
   0  19  -3 3049.50 364.216   4
   0 -19  -2 1221.33 172.975   6
   0  19  -2 1611.83 221.409   4
   0 -19  -2 1138.82 177.417   7
   0 -19  -1 58869.6 1430.05  10
   0 -19  -1 58443.7 1175.97   1
   0  19  -1 58142.8 1101.76   4
   0 -19  -1 55312.5 1136.15   6
   0 -19  -1 59903.1 1092.64   7
   0  19   0 4024.45 261.378   4
   0 -19   0 3386.76 423.575  10
   0 -19   0 3018.39 332.460   6
   0  19   1 59095.2 1205.93   9
   0 -19   1 58751.2 1246.30   6
   0  19   1 58169.3 980.420  11
   0 -19   2 1306.86 209.189   6
   0 -19   2 1386.09 204.243   1
   0  19   2 1235.86 208.622   9
   0  19   2 1203.52 138.511   5
   0 -19   3 2143.75 277.056   6
   0  19   3 2475.87 230.162   5
   0  19   4 8506.55 682.179   8
   0  19   4 7862.99 463.701   5
   0 -19   4 7917.01 540.418   6
   0 -19   5 35178.1 1191.12   6
   0  19   5 37111.0 1586.68   8
   0  19   6 49597.6 2077.27   8
   0  19   7 339.829 119.253   8
   0  19   8 2728.47 565.092   8
   0  20  -8 260.553 203.077   4
   0  20  -8-79.4407 113.988   7
   0 -20  -8 222.608 182.229   7
   0 -20  -7 37.1913 74.1860   7
   0  20  -7 107.273 158.037   4
   0  20  -6 74050.3 2255.99   4
   0 -20  -6 78042.9 2518.08   7
   0  20  -5 16966.5 996.739   4
   0 -20  -5 15973.0 1014.20   7
   0  20  -4 8250.30 645.541   4
   0 -20  -4 7024.30 595.781   7
   0  20  -3 21483.0 936.162   4
   0 -20  -3 13318.3 718.757   7
   0 -20  -2 1120.03 201.975   6
   0 -20  -2 644.253 140.652   7
   0 -20  -1 200.616 67.5159   7
   0  20  -1 1595.44 221.187   4
   0 -20  -1 1800.65 256.665   6
   0 -20  -1 2842.09 336.541   1
   0 -20  -1 274.497 104.644  10
   0 -20   0 2008.86 190.119   7
   0 -20   0 2123.60 234.683   6
   0  20   0 1969.93 166.285   4
   0 -20   0 2214.75 277.552  10
   0  20   1 599.374 188.594   9
   0  20   1 391.518 117.705  11
   0 -20   1 618.572 151.223   6
   0 -20   2 2215.22 307.449   1
   0  20   2 782.386 120.280   5
   0  20   2 2147.85 383.354   9
   0 -20   2 830.794 218.953   6
   0 -20   3 15381.4 750.457   6
   0  20   3 14465.6 555.522   5
   0  20   4 7103.14 454.242   5
   0  20   4 7365.06 650.672   8
   0 -20   4 7362.84 535.416   6
   0 -20   5 17095.7 851.736   6
   0  20   5 17907.8 1119.71   8
   0  20   6 78702.3 2579.21   8
   0  20   7 100.234 85.2587   8
   0  20   8 475.687 241.917   8
   0  21  -8 265.715 191.678   7
   0  21  -8 345.209 206.658   4
   0 -21  -8-68.0126 193.122   7
   0 -21  -7 143.520 123.738   7
   0  21  -7 619.321 255.160   4
   0  21  -6 9829.03 870.942   4
   0 -21  -6 6807.78 763.512   7
   0 -21  -5 11125.1 868.263   7
   0  21  -5 12623.0 870.981   4
   0  21  -4 22952.1 1051.12   4
   0 -21  -4 21919.1 1050.44   7
   0  21  -3 163987. 2519.66   4
   0 -21  -3 171320. 2581.54   7
   0 -21  -2 45697.8 1104.91   6
   0  21  -2 46573.5 1190.08   4
   0 -21  -2 47495.5 1171.13   7
   0 -21  -1 4821.97 367.482   6
   0 -21  -1 5160.37 394.386   1
   0 -21  -1 3256.28 273.440   7
   0 -21  -1 3362.67 360.032  10
   0  21  -1 4283.37 324.527   4
   0 -21   0 191.068 87.4620   7
   0 -21   0 226.157 116.695   6
   0  21   0 156.211 70.6348   4
   0 -21   0 70.1844 104.423  10
   0  21   1 4455.86 356.333   9
   0 -21   1 5205.03 418.503   6
   0  21   1 4159.47 291.553  11
   0 -21   2 49150.0 1189.55   1
   0 -21   2 47770.7 1244.82   6
   0  21   2 49541.0 1279.36   9
   0  21   3 165744. 1845.29   5
   0 -21   3 169931. 2459.80   6
   0  21   4 22638.7 774.557   5
   0 -21   4 23855.6 965.587   6
   0  21   4 23009.1 1121.10   8
   0  21   5 13964.5 996.193   8
   0 -21   5 12466.9 743.841   6
   0  21   6 11671.6 1113.82   8
   0  21   7 1042.84 341.393   8
   0  21   8 459.878 259.115   8
   0 -22  -8 873.780 348.747   7
   0  22  -8 802.408 333.838   7
   0 -22  -7 2593.44 514.213   7
   0  22  -7 2150.55 424.759   4
   0 -22  -6 1185.90 348.706   7
   0  22  -6 2161.71 425.445   4
   0 -22  -5 17896.0 1073.08   7
   0  22  -5 17488.5 1023.23   4
   0  22  -4 2308.80 365.263   4
   0 -22  -4 1455.90 284.756   7
   0 -22  -3 23422.2 962.942   7
   0  22  -3 28435.5 1073.98   4
   0 -22  -2 20918.1 998.879  10
   0 -22  -2 23368.3 823.250   6
   0  22  -2 23346.8 862.390   4
   0 -22  -1 39330.4 1040.75   1
   0 -22  -1 35768.9 978.353   6
   0 -22  -1 36889.1 1231.94  10
   0 -22  -1 35733.9 902.390   7
   0  22  -1 36824.5 924.250   4
   0 -22   0 5531.82 457.233  10
   0  22   0 5438.59 291.006   4
   0 -22   0 5617.79 405.135   6
   0 -22   0 5622.26 329.790   7
   0 -22   1 38306.2 1086.08   6
   0  22   1 35920.5 827.420  11
   0  22   1 36100.4 1001.31   9
   0 -22   2 25996.9 903.788   1
   0 -22   2 22966.0 908.276   6
   0  22   2 23450.9 903.645   9
   0 -22   3 23516.5 953.520   6
   0  22   3 24074.7 727.198   5
   0  22   4 2082.26 410.932   8
   0 -22   4 1735.89 297.766   6
   0  22   4 1612.83 227.667   5
   0  22   5 19156.8 1154.61   8
   0 -22   5 17841.5 900.513   6
   0  22   6 2493.67 512.977   8
   0  22   7 3655.81 647.038   8
   0  22   8 815.800 310.268   8
   0 -23  -8-201.291 201.575   7
   0  23  -8 56.6682 121.038   7
   0 -23  -7 4577.05 692.073   7
   0  23  -7 4435.00 610.034   4
   0 -23  -6 2294.46 430.941   7
   0  23  -6 2191.59 408.136   4
   0 -23  -5 3612.05 504.280   7
   0  23  -5 5180.42 592.737   4
   0  23  -4 1719.61 306.404   4
   0 -23  -4 1423.70 270.153   7
   0 -23  -3 4834.29 457.316   7
   0  23  -3 6874.57 550.973   4
   0 -23  -2 62932.2 1761.58  10
   0  23  -2 61426.2 1407.67   4
   0 -23  -2 63144.6 1358.60   6
   0 -23  -2 66850.8 1429.65   7
   0 -23  -1 31593.9 960.889   6
   0 -23  -1 28655.6 1101.27  10
   0 -23  -1 27671.6 809.691   7
   0  23  -1 31307.9 869.061   4
   0 -23  -1 32688.7 995.936   1
   0 -23   0 15741.3 683.015   7
   0 -23   0 17001.4 917.759  10
   0 -23   1 31726.8 1017.04   6
   0  23   1 31483.3 961.555   9
   0  23   1 29900.1 784.073  11
   0  23   2 64556.0 1512.96   9
   0 -23   2 64981.6 1440.48   1
   0 -23   2 64375.1 1511.31   6
   0  23   3 4673.79 324.915   5
   0 -23   3 6111.59 513.012   6
   0  23   4 1239.49 188.130   5
   0 -23   4 1359.17 254.546   6
   0  23   4 1524.08 313.444   8
   0 -23   5 4416.16 480.007   6
   0  23   5 7586.89 762.458   8
   0  23   6 2296.89 471.446   8
   0  23   7 4250.28 660.487   8
   0  23   8 100.005 199.352   8
   0 -24  -8 350.672 226.149   7
   0  24  -8 88.9211 64.2454   7
   0  24  -7 449.720 227.721   4
   0 -24  -7 79.1541 97.6034   7
   0  24  -6 277.891 180.063   4
   0 -24  -6 97.8953 116.705   7
   0 -24  -5 11580.6 884.486   7
   0  24  -5 11743.3 859.379   4
   0  24  -4 4796.15 509.413   4
   0 -24  -4 3491.53 435.565   7
   0 -24  -3 41132.5 1298.62   7
   0  24  -3 41078.3 1309.26   4
   0  24  -2 44676.7 1207.29   4
   0 -24  -2 47350.1 1229.55   7
   0 -24  -2 45788.9 1194.98   6
   0 -24  -2 46550.3 1544.87  10
   0 -24  -1 64336.7 1691.59  10
   0 -24  -1 64092.8 1251.08   7
   0 -24  -1 66618.4 1418.88   1
   0 -24  -1 64681.5 1395.51   6
   0  24  -1 65086.5 1262.36   4
   0  24   0 430616. 2683.30   4
   0 -24   0 419360. 3593.03   6
   0 -24   0 418630. 4190.92  10
   0 -24   0 428224. 2968.20   7
   0  24   1 64231.9 1393.07   9
   0  24   1 63299.0 1154.01  11
   0 -24   1 66728.6 1492.41   6
   0  24   1 60873.2 838.066   4
   0  24   2 47546.5 1316.23   9
   0 -24   2 46661.8 1312.56   6
   0  24   3 39964.9 923.693   5
   0 -24   3 40509.6 1560.38   2
   0 -24   3 41792.9 1301.73   6
   0 -24   4 4281.42 450.278   6
   0  24   4 5970.18 625.155   8
   0 -24   5 12308.1 775.529   6
   0  24   5 15540.3 1065.65   8
   0  24   6 976.190 374.784   8
   0  24   7 611.607 327.934   8
   0  24   8 424.149 243.338   8
   0 -25  -8 527.467 264.973   7
   0  25  -8 653.817 264.613   7
   0  25  -7 916.651 319.314   4
   0 -25  -7 1209.25 430.058   7
   0  25  -6 3453.06 510.408   4
   0 -25  -6 3936.63 566.707   7
   0 -25  -5 12601.4 919.353   7
   0  25  -5 12707.3 900.796   4
   0  25  -4 19501.8 1013.15   4
   0 -25  -4 17287.0 965.440   7
   0  25  -3 50822.9 1472.95   4
   0 -25  -3 52142.0 1481.37   7
   0 -25  -2 20797.3 1049.14  10
   0 -25  -2 21012.1 822.883   6
   0  25  -2 20921.4 840.693   4
   0 -25  -2 20191.2 827.116   7
   0 -25  -1 16316.4 877.071  10
   0  25  -1 22087.9 760.775   4
   0 -25  -1 15755.5 649.733   7
   0 -25  -1 25954.3 941.628   1
   0 -25  -1 23298.6 888.470   6
   0 -25   0 12795.1 773.649   6
   0  25   0 11801.7 505.139   4
   0  25   1 22240.5 729.852  11
   0 -25   1 23062.8 925.848   6
   0  25   1 24247.2 901.050   9
   0 -25   2 21270.0 907.682   6
   0 -25   2 21175.7 1073.14   2
   0  25   2 20101.1 878.600   9
   0 -25   2 21736.4 873.057   1
   0 -25   3 50138.9 1445.45   6
   0 -25   3 52389.8 1787.04   2
   0  25   3 49009.0 1030.75   5
   0  25   4 24891.4 1210.99   8
   0 -25   4 19834.9 972.409   6
   0 -25   5 13680.6 828.762   6
   0  25   5 18592.1 1173.25   8
   0  25   6 3311.29 546.787   8
   0  25   7 5831.14 842.409   8
   0 -26  -8 8.50663 19.6798   7
   0  26  -7 9935.90 932.163   4
   0 -26  -7 11081.0 1068.50   7
   0  26  -6 451.201 246.802   4
   0 -26  -6 20.6981 71.6705   7
   0 -26  -5 14945.9 1004.84   7
   0  26  -5 13105.3 913.156   4
   0 -26  -4 54288.9 1718.81   7
   0  26  -4 58227.1 1757.90   4
   0  26  -3 6993.97 597.329   4
   0 -26  -3 1791.80 314.151   7
   0 -26  -2 11343.2 615.362   6
   0 -26  -2 11307.1 628.657   7
   0  26  -2 10954.9 613.286   4
   0 -26  -2 11679.3 801.302  10
   0 -26  -1 123690. 2022.06   1
   0  26  -1 124402. 1795.85   4
   0 -26  -1 120560. 1769.57   7
   0 -26  -1 121228. 1970.62   6
   0 -26  -1 120410. 2425.75  10
   0  26   0 6581.46 351.294   4
   0 -26   0 6218.32 469.793   6
   0  26   1 119050. 1214.13   4
   0 -26   1 122583. 2117.87   6
   0  26   1 118961. 1646.79  11
   0  26   1 119380. 1967.36   9
   0 -26   2 12204.8 666.676   1
   0 -26   2 11386.2 678.179   6
   0 -26   2 10688.2 776.239   2
   0  26   2 10684.6 660.296   9
   0  26   3 3483.22 341.886   5
   0 -26   3 3136.59 618.417   2
   0 -26   4 57910.1 1668.61   6
   0  26   4 59930.7 1883.33   8
   0 -26   5 14870.3 874.056   6
   0  26   5 14210.7 1014.21   8
   0  26   6 444.843 247.714   8
   0  26   7 12276.7 1143.51   8
   0 -27  -8 1365.40 402.037   7
   0  27  -7 2137.27 473.103   4
   0 -27  -7 2523.02 556.179   7
   0 -27  -6 1128.97 366.333   7
   0  27  -6 1364.44 367.244   4
   0  27  -5 1492.71 340.961   4
   0 -27  -5 1220.71 319.346   7
   0 -27  -4 90862.7 2241.59   7
   0  27  -4 91078.8 2204.66   4
   0  27  -3 68120.9 1725.90   4
   0 -27  -3 73255.6 1778.98   7
   0  27  -2 3901.47 379.516   4
   0 -27  -2 3088.11 329.884   7
   0 -27  -2 3635.60 367.647   6
   0 -27  -2 3223.50 426.939  10
   0 -27  -1 34783.6 1114.88   1
   0  27  -1 31655.2 928.030   4
   0 -27  -1 28693.3 875.979   7
   0 -27  -1 29919.0 1232.46  10
   0 -27  -1 32599.8 1068.21   6
   0  27   0 366.096 99.9461   4
   0 -27   0 465.254 175.707   6
   0 -27   1 28529.1 1084.49   6
   0  27   1 33619.8 1070.88   9
   0  27   1 31971.4 882.339  11
   0  27   1 29340.8 619.117   4
   0 -27   1 30087.0 1223.31   2
   0  27   2 4252.91 420.465   9
   0 -27   2 3218.28 364.580   1
   0 -27   2 3610.13 391.546   6
   0 -27   2 3299.37 437.982   2
   0 -27   3 72299.6 1800.70   6
   0  27   3 68380.6 1233.98   5
   0 -27   3 73575.2 2178.29   2
   0 -27   4 96267.0 2165.26   6
   0  27   4 95762.0 2376.94   8
   0  27   5 1497.77 407.478   8
   0 -27   5 1420.77 295.133   6
   0  27   6 2714.49 565.771   8
   0  27   7 3604.31 693.879   8
   0 -28  -8 81.8091 126.959   7
   0  28  -7 485.744 247.835   4
   0 -28  -7 225.792 167.828   7
   0  28  -6 15762.8 1103.12   4
   0 -28  -6 17267.1 1216.41   7
   0  28  -5 234.931 167.517   4
   0 -28  -5 127.205 129.162   7
   0  28  -4 26785.0 1218.16   4
   0 -28  -4 25038.4 1188.95   7
   0  28  -3 14362.2 812.000   4
   0 -28  -3 13612.5 778.632   7
   0 -28  -3 13369.2 957.189  10
   0 -28  -2 3981.02 386.402   6
   0 -28  -2 3528.48 355.352   7
   0 -28  -2 3690.34 473.107  10
   0  28  -2 3729.83 367.666   4
   0  28  -1 2057.71 268.595   4
   0 -28  -1 2621.95 367.089   6
   0 -28  -1 782.576 302.500  10
   0 -28  -1 125.182 99.3265   7
   0  28   0 2230.47 211.605   4
   0 -28   0 2390.95 304.632   6
   0 -28   1 4289.55 452.080   1
   0  28   1 2880.26 355.035   9
   0  28   1 666.746 119.720   4
   0 -28   1 1392.33 358.135   6
   0  28   1 2310.45 276.265  11
   0 -28   2 3753.03 470.355   2
   0  28   2 3575.40 387.129   9
   0 -28   2 3545.33 373.047   1
   0 -28   2 4245.12 424.486   6
   0  28   3 12956.3 566.978   5
   0 -28   3 14646.4 841.678   6
   0 -28   3 13921.6 981.059   2
   0 -28   4 27007.7 1466.84   2
   0 -28   4 25761.0 1152.38   6
   0 -28   5 349.866 193.417   6
   0  28   5 583.373 248.874   8
   0  28   6 17419.1 1248.56   8
   0  28   7 743.352 289.996   8
   0 -29  -7 411.920 239.437   7
   0  29  -7 288.336 181.546   4
   0 -29  -6 1258.90 364.806   7
   0  29  -6 2132.54 431.165   4
   0 -29  -5 1892.40 367.512   7
   0  29  -5 2360.45 414.340   4
   0  29  -4 4792.40 534.590   4
   0 -29  -4 4567.73 514.245   7
   0 -29  -3 1168.41 338.201  10
   0 -29  -3 571.946 180.415   7
   0 -29  -2 3137.05 351.928   6
   0 -29  -2 2863.68 326.258   7
   0  29  -2 2975.27 337.613   4
   0 -29  -2 2729.28 423.518  10
   0 -29  -1 19389.9 764.314   7
   0  29  -1 20565.9 772.870   4
   0 -29  -1 20295.0 1107.68  10
   0 -29  -1 21975.7 912.418   6
   0 -29   0 5388.69 517.559   1
   0 -29   0 4807.87 453.621   6
   0  29   1 22765.5 776.283  11
   0 -29   1 23350.6 976.149   1
   0  29   1 22779.4 918.843   9
   0 -29   1 23180.1 993.426   6
   0 -29   2 3324.45 389.577   6
   0  29   2 3286.35 379.655   9
   0 -29   2 2108.77 353.213   2
   0  29   3 4644.15 590.879   9
   0 -29   3 3761.64 470.600   6
   0 -29   4 4167.28 585.634   2
   0 -29   4 5136.83 534.070   6
   0 -29   5 2105.41 351.580   6
   0  29   5 2904.95 493.749   8
   0  29   6 2619.60 498.183   8
   0  29   7 323.247 193.218   8
   0  30  -7-69.8877 70.4617   4
   0 -30  -7 173.388 203.902   7
   0 -30  -6 982.241 293.636   7
   0  30  -6 1154.60 319.553   4
   0 -30  -5 1522.22 330.394   7
   0  30  -5 2389.16 427.071   4
   0 -30  -4 221.459 100.295   7
   0  30  -4 283.089 170.858   4
   0 -30  -3 37745.8 1325.53   7
   0  30  -3 34967.7 1285.56   4
   0 -30  -3 37447.9 1631.01  10
   0 -30  -2 4274.04 516.671  10
   0  30  -2 4402.30 412.354   4
   0 -30  -2 5017.29 434.288   7
   0 -30  -2 4867.61 438.700   6
   0 -30  -1 65841.9 1591.64   6
   0 -30  -1 66059.1 1933.87  10
   0  30  -1 66645.3 1387.96   4
   0 -30  -1 68750.9 1426.90   7
   0 -30   0 60162.4 1536.45   1
   0 -30   0 57469.3 1518.95   6
   0  30   0 60946.9 1129.69   4
   0 -30   1 66963.6 1697.00   6
   0  30   1 66000.1 1328.98  11
   0  30   1 64105.4 1555.11   9
   0  30   1 64281.6 961.705   4
   0 -30   1 67382.8 1648.10   1
   0  30   2 5025.40 470.533   9
   0 -30   2 4903.31 559.037   2
   0 -30   2 5715.84 511.453   6
   0  30   3 34175.7 1344.59   9
   0 -30   3 37224.4 1356.66   6
   0 -30   3 36614.3 1607.74   2
   0 -30   4 309.839 163.503   6
   0  30   4 197.528 110.724   8
   0 -30   4 446.262 197.668   2
   0  30   5 4630.87 637.639   8
   0 -30   5 3175.87 459.118   6
   0  30   6 1911.93 447.497   8
   0  30   7 644.923 279.947   8
   0  31  -7 806.610 289.461   4
   0 -31  -7 725.726 271.541   7
   0  31  -6 1778.47 388.982   4
   0 -31  -6 2281.59 455.177   7
   0 -31  -5 12718.2 955.607   7
   0  31  -5 12748.4 930.938   4
   0  31  -4 1403.92 284.247   4
   0 -31  -4 891.520 221.286   7
   0 -31  -3 326.377 146.926   7
   0 -31  -3 613.160 377.501  10
   0 -31  -2 4033.25 520.120  10
   0 -31  -2 4178.68 418.627   6
   0 -31  -2 4066.71 400.723   7
   0  31  -2 4132.63 399.721   4
   0  31  -1 4410.82 408.344   4
   0 -31  -1 3433.52 504.713  10
   0 -31   0 2512.82 427.594   6
   0  31   0 2058.34 234.732   4
   0 -31   1 9036.22 674.097   1
   0 -31   1 8281.52 634.974   6
   0  31   1 7207.19 559.704   9
   0  31   1 6702.23 464.581  11
   0 -31   2 3491.83 480.089   2
   0 -31   2 4522.29 456.919   6
   0  31   2 4408.25 448.383   9
   0 -31   3 1866.58 351.243   6
   0 -31   3 432.342 296.347   2
   0 -31   4 1294.09 270.025   6
   0  31   4 953.337 239.665   8
   0 -31   4 957.948 273.935   2
   0 -31   5 13147.4 894.514   6
   0  31   5 13807.4 1036.52   8
   0 -31   5 12061.9 1049.45   2
   0  31   6 1898.29 411.270   8
   0  31   7 1193.25 358.591   8
   0 -32  -7 163.550 68.7265   7
   0  32  -7 284.892 152.267   4
   0  32  -6 324.143 192.819   4
   0 -32  -6 104.453 148.929   7
   0  32  -5 2186.17 411.908   4
   0 -32  -5 1782.24 368.892   7
   0 -32  -4 736.284 259.458  10
   0 -32  -4 741.586 207.601   7
   0  32  -4 837.828 224.080   4
   0 -32  -3 9060.08 829.740  10
   0  32  -3 10123.5 696.482   4
   0 -32  -3 9590.05 693.156   7
   0 -32  -2 1709.62 272.619   7
   0 -32  -2 1808.50 345.962  10
   0  32  -2 1845.01 278.017   4
   0 -32  -2 1844.67 299.930   6
   0  32  -1 46973.9 1195.85   4
   0 -32  -1 47367.2 1221.05   7
   0 -32  -1 46410.6 1381.44   6
   0 -32  -1 47453.9 1708.24  10
   0 -32   0 8147.97 592.213   6
   0  32   0 7726.35 424.670   4
   0  32   1 45724.3 836.693   4
   0 -32   1 47064.4 1458.80   6
   0  32   1 44089.0 1141.27  11
   0  32   1 45946.6 1360.16   9
   0 -32   2 1390.01 300.598   2
   0  32   2 2266.28 330.575   9
   0 -32   2 2092.48 328.007   6
   0  32   3 9724.66 716.980   9
   0 -32   3 9378.41 702.992   6
   0 -32   3 9232.03 820.501   2
   0 -32   4 627.669 197.153   6
   0 -32   4 481.391 214.256   2
   0  32   4 720.499 212.211   8
   0 -32   5 2104.51 373.166   6
   0  32   5 3300.95 540.422   8
   0 -32   5 2060.33 476.372   2
   0  32   6 301.476 191.725   8
   0  32   7 144.433 154.655   8
   0  33  -7 36.5768 85.8499   4
   0 -33  -7-161.584 101.223   7
   0  33  -6 622.036 227.924   4
   0 -33  -6 832.443 252.934   7
   0  33  -5 433.731 185.765   4
   0 -33  -5 23.6810 14.4237   7
   0 -33  -4 82.3455 85.5782   7
   0 -33  -4-42.1987 112.747  10
   0  33  -4 38.7905 91.1336   4
   0 -33  -3-11.8287 48.9659  10
   0 -33  -3-7.85753 33.0207   7
   0 -33  -2 5082.50 472.324   6
   0  33  -2 5609.41 477.586   4
   0 -33  -2 6071.25 496.540   7
   0 -33  -2 5823.51 639.102  10
   0 -33  -1 10233.6 582.246   7
   0 -33  -1 10719.7 892.075  10
   0  33  -1 11170.1 604.715   4
   0 -33  -1 12098.5 754.787   6
   0  33   0 326.314 108.335   4
   0 -33   0 672.238 212.457   6
   0  33   1 11637.4 606.523  11
   0 -33   1 10387.4 744.929   6
   0 -33   2 5085.65 579.989   2
   0 -33   2 5776.84 537.638   6
   0  33   2 5608.63 507.444   9
   0 -33   3-114.355 74.5320   2
   0 -33   3 186.606 152.172   6
   0 -33   4-105.254 80.0053   6
   0 -33   4-215.849 121.761   2
   0 -33   5 183.582 132.506   6
   0 -33   5 276.710 167.729   2
   0  33   5 397.165 200.350   8
   0  33   6 969.397 287.219   8
   0 -33   6 625.069 296.507   2
   0  33   7 393.314 218.237   8
   0 -33   7 410.207 258.663   2
   0  34  -7 1014.87 302.589   4
   0  34  -6-162.185 119.073   4
   0 -34  -6-186.806 163.355   7
   0  34  -5 126.104 139.518   4
   0 -34  -5 221.244 185.712   7
   0 -34  -4 412.493 141.513  10
   0  34  -4 415.866 182.502   4
   0 -34  -4 298.463 138.930   7
   0 -34  -3 326.282 119.459   7
   0 -34  -3 370.019 207.596  10
   0  34  -3 324.079 146.214   4
   0 -34  -2 158.033 95.0189   6
   0 -34  -2 343.624 192.653  10
   0  34  -2 365.593 149.395   4
   0 -34  -2 193.592 91.2481   7
   0 -34  -1 16557.8 1066.78  10
   0  34  -1 15651.5 711.342   4
   0 -34  -1 16445.8 864.222   6
   0 -34  -1 16514.5 737.103   7
   0  34   0 1799.61 206.974   4
   0 -34   0 1650.67 267.602   6
   0  34   1 15799.4 702.014  11
   0 -34   1 16075.3 899.031   6
   0  34   1 15861.0 824.613   9
   0 -34   2 18.6470 33.0206   2
   0  34   2 322.780 177.153   9
   0 -34   2 274.790 159.251   6
   0 -34   3 391.673 189.144   2
   0 -34   3 506.870 206.497   6
   0  34   3 910.773 239.334   9
   0 -34   4 398.248 156.754   6
   0 -34   4 409.232 185.043   2
   0 -34   5 71.3643 116.331   2
   0 -34   5 30.8220 58.7770   6
   0  34   5 31.2584 66.3873   8
   0 -34   6 176.651 193.132   2
   0  34   6 27.6507 98.2780   8
   0  34   7 1181.63 372.423   8
   0 -34   7 615.146 261.427   2
   0  35  -7 367.923 195.577   4
   0  35  -6 856.711 253.427   4
   0 -35  -5 115.352 71.3777  10
   0 -35  -5 286.454 136.547   7
   0 -35  -4 758.524 215.475   7
   0 -35  -4 668.727 238.152  10
   0  35  -4 645.743 201.768   4
   0 -35  -3 2863.50 385.207   7
   0  35  -3 3029.42 393.338   4
   0 -35  -3 3006.50 498.789  10
   0  35  -2 393.500 148.706   4
   0 -35  -2 202.746 222.374  10
   0 -35  -2 474.131 173.834   6
   0 -35  -2 279.655 123.451   7
   0 -35  -1 6804.04 689.516  10
   0 -35  -1 6683.70 579.561   6
   0  35  -1 7132.12 489.943   4
   0 -35  -1 6752.20 478.073   7
   0 -35   0 204.486 141.160   6
   0  35   0 164.951 64.4358   4
   0  35   1 7336.97 572.037   9
   0  35   1 7121.78 483.232  11
   0 -35   1 7823.38 645.954   6
   0 -35   2-5.35856 149.551   2
   0  35   2 568.439 196.211   9
   0 -35   2 481.736 216.386   6
   0 -35   3 2939.98 476.242   2
   0  35   3 3141.42 427.659   9
   0 -35   3 3161.14 417.991   6
   0 -35   4 527.819 190.074   2
   0 -35   4 763.931 223.613   6
   0 -35   5 397.862 253.927   2
   0 -35   5 588.512 209.259   6
   0  35   5 406.104 182.270   8
   0 -35   6 672.347 243.411   2
   0  35   6 873.971 285.544   8
   0 -35   7 319.702 227.645   2
   0  35   7 351.088 264.214   8
   0  36  -6 73.8980 60.9009   4
   0  36  -5 461.404 201.528   4
   0 -36  -5 404.688 206.994  10
   0 -36  -4-35.9666 23.5655   7
   0 -36  -4 63.3025 83.7926  10
   0 -36  -3 1965.74 316.344   7
   0  36  -3 2321.81 346.212   4
   0 -36  -3 1995.53 429.300  10
   0  36  -2 6008.50 503.451   4
   0 -36  -2 6066.99 681.262  10
   0 -36  -2 6175.89 550.275   6
   0 -36  -1 779.156 235.182  10
   0  36  -1 1002.75 198.199   4
   0 -36  -1 865.260 226.241   6
   0  36   0 1108.48 167.330   4
   0 -36   0 1158.00 244.810   6
   0 -36   1 1587.78 308.015   6
   0  36   1 1273.00 215.795  11
   0  36   1 1310.71 260.503   9
   0 -36   2 6511.14 600.185   6
   0 -36   2 6409.98 682.928   2
   0  36   2 5989.10 551.430   9
   0 -36   3 2097.35 362.004   6
   0  36   3 2218.81 374.206   9
   0 -36   3 2109.80 427.549   2
   0 -36   4 390.195 216.570   6
   0 -36   4 276.917 185.708   2
   0 -36   5 453.699 197.770   6
   0 -36   5 536.083 288.040   2
   0  36   5 609.938 231.635   8
   0  36   6 643.932 278.246   8
   0 -36   6 57.6893 107.561   2
   0  36   7 548.084 283.801   8
   0  37  -6 1435.20 375.787   4
   0 -37  -6 1675.55 438.532  10
   0 -37  -5 913.845 346.236  10
   0  37  -5 1319.23 327.294   4
   0 -37  -4 2739.39 520.956  10
   0  37  -4 2987.78 434.012   4
   0  37  -3 2121.52 338.208   4
   0 -37  -3 2157.79 436.908  10
   0  37  -2 141.637 101.379   4
   0 -37  -2 201.592 188.839  10
   0 -37  -2 350.703 175.576   6
   0 -37  -1 1935.92 339.454   6
   0 -37  -1 2027.74 442.905  10
   0  37  -1 1368.21 239.767   4
   0 -37   0 91.0839 51.9653   6
   0  37   1 2060.52 282.737  11
   0 -37   1 2141.93 390.080   6
   0  37   1 2186.35 346.039   9
   0  37   2 321.787 152.965   9
   0 -37   2 555.102 256.752   2
   0 -37   2 406.733 223.325   6
   0  37   3 2117.09 380.065   9
   0 -37   3 2010.05 357.222   6
   0 -37   3 1930.76 405.222   2
   0 -37   4 2546.61 490.634   2
   0 -37   4 2781.68 438.016   6
   0 -37   5 1178.59 376.218   2
   0  37   5 1431.41 370.203   8
   0 -37   5 1209.30 297.121   6
   0 -37   6 1555.26 412.290   2
   0  37   6 1225.42 331.921   8
   0  37   7 1803.09 448.719   8
   0  38  -6 245.912 179.057   4
   0 -38  -6-42.1238 135.048  10
   0  38  -5 1041.81 292.111   4
   0 -38  -5 1322.77 394.665  10
   0  38  -4 2238.33 378.692   4
   0 -38  -4 2270.77 466.780  10
   0 -38  -3 1026.25 362.497  10
   0  38  -3 708.583 232.993   4
   0  38  -2 253.301 112.570   4
   0 -38  -2 471.856 165.319   6
   0 -38  -2 104.871 161.897  10
   0  38  -1 14218.9 706.599   4
   0 -38  -1 13951.3 855.569   6
   0 -38  -1 14652.1 1054.02  10
   0 -38   0 223.805 98.6223   6
   0 -38   1 13667.5 881.661   6
   0  38   1 14354.8 714.821  11
   0  38   1 14088.5 832.245   9
   0 -38   2 531.406 177.494   6
   0  38   2 298.336 132.682   9
   0 -38   3 904.073 369.727   2
   0 -38   3 908.527 296.020   6
   0 -38   4 2649.55 516.412   2
   0 -38   4 2561.09 419.215   6
   0  38   5 1986.39 422.505   8
   0 -38   5 1390.91 338.205   6
   0 -38   5 809.670 307.369   2
   0  38   6 315.270 211.173   8
   0 -38   6-51.3320 167.344   2
   0  38   7 1108.26 369.877   8
   0 -39  -6 119.516 99.8163  10
   0  39  -6 268.064 166.671   4
   0 -39  -5 6165.36 854.011  10
   0  39  -5 5741.92 668.099   4
   0  39  -4 174.325 138.038   4
   0 -39  -4-78.7343 179.205  10
   0 -39  -3 9917.55 959.848  10
   0  39  -3 10382.8 763.045   4
   0  39  -2 2599.89 350.268   4
   0 -39  -2 2209.77 348.915   6
   0 -39  -2 2650.84 495.343  10
   0 -39  -1 4115.63 603.247  10
   0  39  -1 3630.48 372.976   4
   0 -39  -1 4402.99 506.413   6
   0 -39   0 7.98298 44.4113   6
   0  39   1 4763.28 522.396   9
   0 -39   1 4455.19 530.279   6
   0  39   1 4405.20 412.186  11
   0  39   2 3169.48 428.490   9
   0 -39   2 3178.20 452.310   6
   0  39   3 11650.5 848.277   9
   0 -39   3 10164.4 821.086   6
   0 -39   3 9449.52 909.294   2
   0 -39   4 431.276 226.488   6
   0 -39   4 170.093 204.636   2
   0 -39   5 6327.23 682.782   6
   0  39   5 6409.18 739.481   8
   0 -39   5 5614.18 779.023   2
   0  39   6 346.111 205.428   8
   0 -39   6 266.309 197.561   2
   0  39   7 1554.95 446.027   8
   0  40  -6 17.0038 94.2608   4
   0 -40  -6 203.369 179.394  10
   0  40  -5 670.346 247.362   4
   0 -40  -5 963.383 351.262  10
   0 -40  -4 4513.22 688.702  10
   0  40  -4 4627.04 557.671   4
   0 -40  -3 6711.93 830.993  10
   0  40  -3 7543.28 657.928   4
   0  40  -2 7230.70 578.173   4
   0 -40  -2 7646.03 821.381  10
   0 -40  -2 7228.73 635.288   6
   0 -40  -1 12905.3 845.097   6
   0  40  -1 11620.1 654.888   4
   0 -40  -1 12831.9 1031.69  10
   0 -40   0 153.179 74.1319   6
   0  40   1 12564.1 692.092  11
   0  40   1 12961.3 824.820   9
   0 -40   1 13509.2 900.392   6
   0  40   2 7568.69 653.647   9
   0 -40   2 7597.37 683.036   6
   0  40   3 7645.93 705.317   9
   0 -40   3 7583.21 724.946   6
   0 -40   3 7089.45 834.119   2
   0 -40   4 3997.54 540.298   6
   0 -40   4 3485.30 599.772   2
   0  40   5 879.484 319.966   8
   0 -40   5 710.408 338.512   2
   0 -40   5 873.902 275.766   6
   0 -40   6 346.621 215.286   2
   0  40   6 336.153 201.984   8
   0  41  -6 177.007 159.931   4
   0 -41  -6 275.847 202.957  10
   0 -41  -5 51.2474 108.535  10
   0  41  -5 91.8267 122.121   4
   0 -41  -4 3147.94 588.804  10
   0  41  -4 3112.30 468.559   4
   0 -41  -3 7425.33 862.740  10
   0  41  -3 8152.02 684.870   4
   0  41  -2 288.763 152.601   4
   0 -41  -2 504.439 199.570   6
   0 -41  -2 294.957 248.680  10
   0 -41  -1 2390.39 409.693   6
   0 -41  -1 2093.76 477.216  10
   0 -41   0 20.8728 93.7641   6
   0  41   1 2627.90 407.681   9
   0 -41   1 2898.29 461.697   6
   0 -41   2 86.1005 147.887   6
   0  41   2 400.019 188.369   9
   0  41   3 6964.86 682.847   9
   0 -41   3 7246.36 811.923   2
   0 -41   3 7752.58 726.297   6
   0 -41   4 3265.71 586.910   2
   0 -41   4 3014.34 475.033   6
   0  41   5-24.3609 112.941   8
   0 -41   5 10.1838 71.9540   2
   0 -41   5 67.8289 112.856   6
   0  41   6 365.855 201.386   8
   0 -41   6 12.4868 201.152   2
   0  42  -6 325.089 181.466   4
   0 -42  -6 168.053 95.2490  10
   0  42  -5 468.234 243.176   4
   0 -42  -5 620.172 324.655  10
   0 -42  -4 2249.50 490.742  10
   0  42  -4 2355.81 399.903   4
   0 -42  -3 423.576 285.545  10
   0  42  -3 1040.43 274.106   4
   0 -42  -2 1300.87 275.815   6
   0 -42  -2 816.099 334.896  10
   0  42  -2 706.698 191.867   4
   0 -42  -1 15200.4 946.160   6
   0 -42  -1 14470.7 1121.12  10
   0 -42   0 990.451 258.767   6
   0 -42   1 14735.7 974.434   6
   0  42   1 14790.0 912.008   9
   0 -42   2 916.167 239.723   6
   0  42   2 1047.21 261.685   9
   0  42   3 893.973 286.885   9
   0 -42   3 468.467 299.329   2
   0 -42   3 986.424 301.325   6
   0 -42   4 2182.48 488.231   2
   0 -42   4 2549.94 438.097   6
   0 -42   5 168.276 140.763   2
   0 -42   5 506.727 244.038   6
   0 -42   6 140.513 105.755   2
   0  42   6 229.291 187.002   8
   0  43  -6-22.8499 67.9416   4
   0 -43  -6 7.81637 101.497  10
   0 -43  -5 5992.10 891.736  10
   0  43  -5 6454.52 728.976   4
   0 -43  -4 609.868 314.100  10
   0  43  -4 210.761 112.610   4
   0  43  -3 2552.41 403.971   4
   0 -43  -3 2553.88 582.499  10
   0 -43  -2 2180.39 476.994  10
   0  43  -2 2030.42 321.742   4
   0 -43  -2 2154.74 374.635   6
   0 -43  -1 1591.84 338.078   6
   0 -43  -1 1117.23 329.265  10
   0 -43   0 631.344 235.748   6
   0 -43   1 1304.56 321.280   6
   0  43   1 1326.90 310.259   9
   0 -43   2 1651.66 340.472   6
   0  43   2 1948.80 345.588   9
   0 -43   3 2446.64 541.949   2
   0  43   3 3619.24 518.435   9
   0 -43   3 2146.33 461.175   6
   0 -43   4 336.582 239.832   2
   0 -43   4 661.527 222.817   6
   0  43   5 6184.62 752.048   8
   0 -43   5 5009.56 790.352   2
   0 -43   5 5559.00 684.549   6
   0  43   6 374.073 210.936   8
   0 -43   6 52.5422 150.713   2
   0  44  -6 381.255 180.814   4
   0 -44  -6 346.684 240.262  10
   0  44  -5 4459.06 618.220   4
   0 -44  -5 5920.93 876.540  10
   0  44  -4 1723.77 354.180   4
   0 -44  -4 1347.26 381.328  10
   0 -44  -3 13774.9 1210.56  10
   0  44  -3 13041.9 896.342   4
   0 -44  -2 3314.29 456.317   6
   0 -44  -2 2890.42 537.934  10
   0 -44  -1 874.800 285.346   6
   0 -44   0 5347.48 586.452   6
   0  44   1 709.075 233.019   9
   0 -44   1 720.051 251.697   6
   0 -44   2 2969.73 473.746   6
   0  44   2 2618.31 408.449   9
   0 -44   3 12837.4 1127.81   2
   0  44   3 13947.5 997.669   9
   0 -44   3 12403.5 970.553   6
   0 -44   4 1906.94 391.392   6
   0 -44   4 1659.68 439.679   2
   0 -44   5 5255.39 670.417   6
   0 -44   5 4581.39 751.231   2
   0  44   6 106.866 96.2700   8
   0  45  -6 70.6514 24.5085   4
   0 -45  -5 6676.62 948.275  10
   0  45  -5 7000.10 780.667   4
   0  45  -4 2340.61 418.264   4
   0 -45  -4 2012.47 493.360  10
   0  45  -3 13646.2 918.351   4
   0 -45  -3 13826.3 1241.92  10
   0 -45  -2 4331.39 731.471  10
   0 -45  -2 6135.50 662.329   6
   0 -45  -1 7248.41 703.029   6
   0 -45   0 345.644 192.775   6
   0  45   1 7152.86 668.051   9
   0 -45   1 7899.92 750.684   6
   0  45   2 5987.36 662.937   9
   0 -45   2 7182.54 768.263   6
   0 -45   3 13312.2 1021.82   6
   0  45   3 13110.5 980.069   9
   0 -45   4 2266.77 501.406   2
   0 -45   4 1920.46 413.503   6
   0 -45   5 6443.75 746.524   6
   0  45   5 5941.45 745.570   8
   0 -45   5 6417.33 878.094   2
   0  45   6 228.127 89.0692   8
   0 -46  -5 611.246 284.010  10
   0  46  -5 1149.38 321.561   4
   0  46  -4 234.140 150.990   4
   0 -46  -4 25.7064 110.707  10
   0 -46  -3 1837.65 555.609  10
   0  46  -3 1806.04 367.747   4
   0 -46  -2 39938.4 1654.28   6
   0 -46  -2 37821.2 2011.72  10
   0 -46  -1 6253.76 676.512   6
   0 -46   0 455.428 217.767   6
   0  46   1 6567.22 649.526   9
   0 -46   1 7034.84 727.470   6
   0 -46   2 40117.6 1768.50   6
   0  46   2 39878.6 1651.55   9
   0  46   3 2806.39 501.702   9
   0 -46   3 2306.59 487.395   6
   0 -46   4 56.4422 138.554   6
   0 -46   4 13.1388 125.779   2
   0 -46   5 1038.19 327.038   6
   0  46   5 882.872 305.874   8
   0 -46   5 849.845 335.580   2
   0  46   6 79.7247 76.1063   8
   0  47  -5 157.607 161.465   4
   0 -47  -5-28.0368 114.722  10
   0 -47  -4-208.244 187.519  10
   0  47  -4 60.7741 71.4826   4
   0 -47  -3 11802.4 1167.08  10
   0 -47  -2 62194.8 2069.83   6
   0 -47  -2 63881.5 2623.24  10
   0 -47  -1 5453.55 630.239   6
   0 -47   0 3109.01 534.083   6
   0  47   1 5308.18 598.695   9
   0 -47   1 6300.40 694.806   6
   0  47   2 62731.0 2068.66   9
   0 -47   2 60705.7 2187.85   6
   0 -47   3 11109.0 955.088   6
   0  47   3 11486.7 929.467   9
   0 -47   4 312.127 244.864   2
   0 -47   4 148.844 90.5304   6
   0  47   5 317.999 222.828   8
   0 -47   5 194.156 145.405   6
   0 -47   5 329.853 230.928   2
   0  48  -5 689.188 259.413   4
   0 -48  -5 284.166 176.393  10
   0  48  -4 792.626 223.174   4
   0 -48  -4 923.962 326.033  10
   0 -48  -3 2173.25 570.432  10
   0 -48  -2 5357.24 823.654  10
   0 -48  -2 8136.19 806.246   6
   0 -48  -1 448.559 215.563   6
   0 -48   0 40421.3 1725.45   6
   0 -48   1 633.888 272.708   6
   0  48   1 450.103 174.978   9
   0  48   2 7329.91 757.417   9
   0 -48   2 6599.65 815.292   6
   0  48   3 2000.31 408.787   9
   0 -48   3 1540.01 380.308   6
   0 -48   4 631.020 316.027   2
   0 -48   4 813.342 274.310   6
   0 -48   5 1043.85 333.379   6
   0  48   5 837.739 311.234   8
   0 -48   5 394.048 254.536   2
   0  49  -5 1130.95 312.758   4
   0 -49  -5 743.343 331.672  10
   0  49  -4 166.910 118.802   4
   0 -49  -4 66.7954 95.4682  10
   0 -49  -3 434.244 285.190  10
   0 -49  -2 2207.04 527.528  10
   0 -49  -2 2177.78 418.617   6
   0 -49  -1 2878.27 472.401   6
   0 -49   0 3595.74 559.654   6
   0  49   1 2439.81 413.351   9
   0 -49   1 2855.68 495.824   6
   0  49   2 2257.46 435.849   9
   0 -49   2 2203.17 450.298   6
   0 -49   3 316.248 240.287   6
   0  49   3 852.724 274.633   9
   0 -49   4 459.315 270.668   2
   0 -49   4 279.174 200.250   6
   0 -49   5 702.335 302.066   2
   0 -49   5 949.392 296.188   6
   0  50  -5 268.856 184.906   4
   0 -50  -5 145.599 133.106  10
   0 -50  -4 2274.22 597.436  10
   0 -50  -3 1227.58 397.228  10
   0 -50  -2 4239.26 578.408   6
   0 -50  -2 3915.49 692.876  10
   0 -50  -1 7543.78 800.622   6
   0 -50   0 3848.51 553.139   6
   0 -50   1 8191.85 841.903   6
   0  50   1 7559.89 746.701   9
   0  50   2 3657.65 520.163   9
   0 -50   2 3890.23 588.696   6
   0 -50   3 763.048 278.109   6
   0  50   3 952.187 298.649   9
   0 -50   4 1790.95 459.795   6
   0 -50   5 89.5127 115.323   6
   0 -50   5 32.0340 99.4138   2
   0  51  -5 100.618 139.829   4
   0 -51  -4 15581.5 1468.55  10
   0 -51  -3 637.188 297.636  10
   0 -51  -2 5057.83 780.471  10
   0 -51  -2 4579.29 605.035   6
   0 -51  -1 21535.4 1326.61   6
   0 -51   0 228.558 184.749   6
   0  51   1 21041.2 1235.30   9
   0 -51   1 20626.0 1320.10   6
   0  51   2 4259.85 566.119   9
   0 -51   2 4977.23 678.643   6
   0 -51   3 239.053 167.996   6
   0  51   3 701.677 248.132   9
   0 -51   4 14590.3 1188.55   6
   0 -51   5-231.869 184.387   6
   0 -52  -4 1020.92 417.905  10
   0 -52  -3 307.608 219.111  10
   0 -52  -2 1264.02 345.755   6
   0 -52  -2 1016.30 353.143  10
   0 -52  -1 2021.88 457.078   6
   0  52   0 157.277 81.5646   9
   0 -52   0 274.086 167.583   6
   0 -52   1 1508.14 406.602   6
   0  52   1 1120.11 325.688   9
   0 -52   2 1136.14 339.420   6
   0  52   2 1116.94 311.811   9
   0 -52   3 43.3858 123.289   6
   0 -52   4 1748.23 431.474   6
   0 -53  -4 2322.51 565.417  10
   0 -53  -3 2063.74 569.613  10
   0 -53  -2 911.138 296.062   6
   0 -53  -1 512.690 273.073   6
   0  53   0-34.7412 67.1758   9
   0 -53   0 16.6108 45.6364   6
   0 -53   1 512.112 265.264   6
   0  53   1 520.243 205.857   9
   0 -53   2 504.064 268.020   6
   0  53   2 1097.13 297.886   9
   0 -53   3 1320.38 364.328   6
   0 -53   4 1848.00 434.682   6
   0 -54  -4 699.221 347.359  10
   0 -54  -3 3613.49 709.390  10
   0 -54  -2 255.441 162.155   6
   0 -54  -1 241.013 125.321   6
   0  54   0-55.2777 94.2998   9
   0 -54   0 17.3994 115.938   6
   0 -54   1 722.542 260.443   6
   0  54   1 4.53171 56.3405   9
   0 -54   2 637.698 257.759   6
   0 -54   3 2377.82 485.667   6
   0 -54   4 556.712 253.041   6
   0 -55  -3 761.765 345.638  10
   0 -55  -2 261.129 145.010   6
   0 -55  -1 509.928 259.682   6
   0 -55   0 20.0455 72.5559   6
   0  55   0 234.368 145.746   9
   0 -55   1 274.715 186.742   6
   0 -55   2 204.776 165.097   6
   0 -55   3 521.907 278.188   6
   0 -56  -3 2052.95 552.962  10
   0 -56  -2 2157.79 487.733   6
   0 -56  -1 1923.95 443.429   6
   0 -56   0 653.739 252.781   6
   0 -56   1 1846.80 430.680   6
   0 -56   2 2414.23 502.471   6
   0 -56   3 2307.46 499.769   6
   0 -57  -3 929.800 373.165  10
   0 -57  -2 1242.80 362.468   6
   0 -57  -1 484.726 209.538   6
   0 -57   0 70.4278 151.539   6
   0 -57   1 323.260 174.021   6
   0 -57   2 1615.85 414.866   6
   0 -57   3 685.186 300.148   6
   0 -58  -2 515.147 249.120   6
   0 -58  -1 1000.28 326.102   6
   0 -58   0 1627.59 427.489   6
   0 -58   1 621.190 228.823   6
   0 -58   2 1009.41 291.206   6
   0 -59  -2 1165.67 380.026   6
   0 -59  -1 182.988 138.261   6
   0 -59   0 356.503 233.817   6
   0 -59   1 357.036 190.357   6
   0 -59   2 866.470 303.677   6
   0 -60  -1 323.460 187.970   6
   0 -60   0 1433.97 410.467   6
   0 -60   1 412.223 214.987   6
   0 -61  -1 768.532 283.378   6
   0 -61   0 71.2979 163.308   6
   0 -61   1 1415.46 419.069   6
   0 -62  -1 496.836 224.117   6
   0 -62   0 1155.65 379.723   6
   1   0  -8-56.4347 68.6769   7
   1   0  -8 46.6486 48.4621   4
  -1   0  -8-201.209 201.139   7
   1   0  -7 546.257 272.717   7
  -1   0  -7 294.407 146.966   4
   1   0  -7 327.608 177.701   4
  -1   0  -6 120.945 106.018   4
   1   0  -6 149.842 132.514   7
   1   0  -6 10.1918 81.4431   4
   1   0  -5 4654.45 527.211   7
   1   0  -5 3907.80 419.887   4
  -1   0  -5 4060.07 454.521   4
   1   0  -4 139.938 128.706   7
  -1   0  -4 10.7163 69.0990   4
   1   0  -4 99.1760 90.5597   4
   1   0  -3 53778.6 1373.00   7
   1   0  -3 58317.0 1236.57   4
   1   0  -2 90.1275 68.5870   7
   1   0  -2 103.081 63.6471   4
   1   0  -1 101495. 1283.68   7
   1   0   0 164.528 55.1510   7
   1   0   0 67.8917 24.2729  11
  -1   0   1 107074. 1186.01   8
   1   0   1 105823. 1266.31   5
   1   0   2-7.59386 19.5032   8
  -1   0   2 8.16833 30.6763   8
   1   0   3 56496.2 1312.66   5
   1   0   3 59853.5 1506.36   8
  -1   0   3 58372.3 1458.72   8
   1   0   4-16.5342 83.6144   8
  -1   0   4 7.48185 71.5018   8
   1   0   4 65.7378 58.7119   5
   1   0   5 4424.42 371.746   6
   1   0   5 4133.85 526.017   8
  -1   0   5 4324.97 523.966   8
  -1   0   6 148.211 141.082   8
   1   0   6 168.983 112.640   8
  -1   0   7 571.661 253.496   8
   1   0   7 518.908 248.104   8
   1   0   8 439.326 261.818   8
  -1   0   8 180.703 201.385   8
   1  -1  -8 543.834 233.384   4
   1   1  -8 233.640 122.549   7
   1  -1  -8 766.286 313.867   7
  -1  -1  -8 618.470 265.983   7
  -1   1  -8 596.037 270.413   7
   1   1  -8 217.306 141.284   4
  -1   1  -7 483.618 202.753   4
   1  -1  -7 643.901 303.982   7
   1  -1  -7 529.882 195.537   4
   1   1  -7 1203.83 358.547   7
   1   1  -7 630.103 227.895   4
   1  -1  -6 801.080 204.517   4
   1  -1  -6 933.505 280.433   7
  -1  -1  -6 536.565 238.208   4
  -1   1  -6 490.277 195.109   4
   1   1  -6 993.864 256.226   4
   1   1  -6 1197.82 310.490   7
  -1  -1  -5 1296.66 268.372   4
   1   1  -5 1474.64 322.044   7
   1  -1  -5 1356.71 247.353   4
  -1   1  -5 1354.33 278.031   4
   1  -1  -5 1435.40 303.212   7
   1   1  -5 1342.25 262.047   4
  -1  -1  -4 3598.29 378.914   4
  -1   1  -4 4137.30 406.339   4
   1   1  -4 3436.08 390.716   7
   1  -1  -4 4278.23 444.314   7
   1  -1  -4 3867.79 366.002   4
   1   1  -4 3724.64 363.604   4
   1   1  -3 14852.9 712.284   7
   1  -1  -3 17139.6 767.518   7
   1  -1  -3 16406.8 651.652   4
   1   1  -3 15399.9 655.707   4
   1   1  -2 2850.70 268.002   7
   1  -1  -2 2524.76 217.871   4
   1  -1  -2 2314.34 249.663   7
   1  -1  -1 21506.0 603.575   7
   1   1  -1 23237.0 593.540   7
   1   1   0 99.6344 36.1917  11
   1   1   0 652.042 105.325   7
   1  -1   1 22837.3 550.646   8
   1  -1   1 22653.7 584.277   5
   1   1   1 24484.9 610.623   5
  -1   1   1 22423.0 529.371   8
  -1   1   2 2494.42 242.697   8
  -1  -1   2 2490.81 247.677   8
   1   1   2 2613.10 254.138   8
   1  -1   2 2368.66 236.192   5
   1   1   2 2628.05 242.524   5
   1  -1   2 2324.69 239.713   8
   1   1   3 15982.8 775.947   8
   1  -1   3 16826.9 797.207   8
   1  -1   3 16301.8 711.669   5
  -1  -1   3 16440.4 778.389   8
  -1   1   3 15701.9 747.413   8
   1   1   3 16229.0 716.873   5
   1  -1   4 3568.60 423.603   8
  -1  -1   4 3034.98 384.258   8
   1   1   4 3794.58 386.520   5
   1   1   4 3564.08 424.382   8
  -1   1   4 4029.27 441.666   8
  -1  -1   5 1304.63 306.167   8
   1  -1   5 1295.62 327.177   8
  -1   1   5 1099.23 263.732   8
   1   1   5 1079.25 269.128   8
   1  -1   5 1116.03 187.936   6
  -1  -1   6 426.522 222.114   8
   1   1   6 1169.19 381.044   8
  -1   1   6 976.079 299.501   8
   1  -1   6 1000.55 330.382   8
  -1   1   7 797.952 319.453   8
  -1  -1   7 780.635 327.244   8
   1  -1   7 791.685 347.698   8
   1   1   7 712.597 303.631   8
   1   1   8 79.7668 144.404   8
   1  -1   8 655.748 284.897   8
  -1   1   8 698.383 314.793   8
  -1  -1   8 881.180 333.094   8
   1   2  -8 1053.97 348.598   7
   1  -2  -8 1126.10 366.819   7
   1   2  -8 975.543 299.510   4
  -1  -2  -8 556.597 297.069   7
   1  -2  -8 921.551 283.278   4
   1  -2  -7 3694.68 500.730   4
  -1   2  -7 3484.32 519.671   4
   1   2  -7 3309.82 577.854   7
   1  -2  -7 3574.25 587.771   7
   1   2  -7 3857.74 524.611   4
  -1   2  -6 10144.2 804.273   4
   1  -2  -6 7794.51 783.307   7
   1   2  -6 9148.17 835.790   7
   1  -2  -6 8369.92 673.077   4
   1   2  -6 8503.41 706.544   4
  -1  -2  -6 9283.65 757.071   4
   1   2  -5 2606.25 357.435   4
   1  -2  -5 2188.37 388.777   7
  -1   2  -5 2092.15 328.443   4
  -1  -2  -5 2620.57 405.867   4
   1  -2  -5 2522.70 341.342   4
   1   2  -5 2659.56 409.537   7
  -1  -2  -4 3222.76 354.616   4
   1   2  -4 3624.71 362.514   4
   1  -2  -4 3393.20 400.067   7
  -1   2  -4 3453.57 368.151   4
   1   2  -4 3007.14 373.203   7
   1  -2  -4 3622.60 351.590   4
   1  -2  -3 6754.72 509.250   7
   1  -2  -3 7052.24 430.249   4
   1   2  -3 6985.35 448.982   4
   1   2  -3 7505.98 525.062   7
   1  -2  -2 28758.6 858.441   7
   1  -2  -2 28338.9 711.962   4
   1  -2  -1 150859. 1587.66   7
   1   2  -1 150584. 1486.88   7
   1   2   0 141427. 1271.38   7
  -1  -2   0 139963. 897.704  10
   1   2   1 167613. 1584.73   9
   1  -2   1 164264. 1450.14   8
   1  -2   1 159801. 1561.51   5
  -1   2   1 164760. 1398.31   8
   1  -2   2 30843.7 829.248   5
   1   2   2 29723.1 874.168   8
  -1   2   2 30166.1 837.021   8
  -1  -2   2 29014.5 860.250   8
   1   2   2 31070.6 824.310   5
   1  -2   2 30431.7 866.109   8
   1  -2   3 7232.82 522.776   8
   1   2   3 6943.01 460.725   5
  -1  -2   3 7507.94 527.829   8
  -1   2   3 6696.13 491.366   8
   1  -2   3 7423.86 492.462   5
  -1  -2   3 7209.05 250.390   6
   1   2   3 7681.96 536.888   8
   1   2   4 3328.37 359.493   5
   1  -2   4 3414.83 410.531   8
  -1  -2   4 3381.16 174.090   6
  -1   2   4 3345.86 405.902   8
   1  -2   4 2122.22 155.517   1
   1   2   4 3637.11 426.747   8
  -1  -2   4 3692.05 429.954   8
   1  -2   5 1957.53 398.252   8
  -1   2   5 2382.80 395.241   8
   1   2   5 1983.90 401.298   8
  -1  -2   5 2466.31 403.135   8
   1  -2   5 2293.03 273.121   6
   1  -2   6 10859.7 950.531   8
  -1  -2   6 9701.25 875.762   8
   1   2   6 10311.2 925.535   8
  -1   2   6 9105.72 849.052   8
  -1   2   7 3793.00 602.710   8
  -1  -2   7 4703.79 715.411   8
   1  -2   7 3608.06 626.385   8
   1   2   7 4658.83 714.925   8
  -1  -2   8 733.025 319.011   8
   1  -2   8 1304.95 377.726   8
  -1   2   8 846.899 325.898   8
   1   2   8 346.983 220.732   8
   1  -3  -8 322.111 168.869   4
   1  -3  -8 128.879 129.010   7
  -1  -3  -8 209.858 214.890   7
   1   3  -8 421.998 246.811   7
   1   3  -8 378.309 191.580   4
   1  -3  -7 5103.09 583.055   4
   1   3  -7 4824.73 602.390   4
   1   3  -7 5051.94 685.223   7
  -1   3  -7 5239.74 639.154   4
   1  -3  -7 5244.07 716.877   7
   1   3  -6 3457.43 460.184   4
  -1   3  -6 3618.27 497.782   4
   1  -3  -6 3567.17 547.436   7
   1   3  -6 3065.10 493.351   7
   1  -3  -6 3525.23 437.684   4
  -1  -3  -6 3646.58 476.465   4
  -1   3  -5 15022.7 874.777   4
   1   3  -5 16997.4 985.870   7
  -1  -3  -5 14349.1 841.577   4
   1  -3  -5 14107.3 788.944   4
   1   3  -5 14568.8 822.399   4
   1  -3  -5 16288.9 998.053   7
   1  -3  -4 237.151 116.138   7
  -1  -3  -4 176.841 119.196   4
   1   3  -4 466.523 152.996   4
  -1   3  -4 383.909 135.978   4
   1  -3  -4 294.113 119.182   4
   1   3  -4 303.398 172.657   7
   1  -3  -3 25476.9 788.550   4
   1   3  -3 24453.7 831.877   4
   1   3  -3 25641.1 933.397   7
   1  -3  -3 25007.1 942.206   7
   1  -3  -2 56401.6 970.833   4
   1   3  -2 57883.9 1149.64   7
   1  -3  -2 55800.5 1198.61   7
   1  -3  -1 52552.2 956.692   7
   1   3  -1 49784.6 846.581   7
   1   3   0 57.2795 31.1356  11
  -1  -3   0 2526.59 165.246  10
   1  -3   0 3056.96 264.080   7
   1   3   0 986.458 143.372   7
   1   3   1 50529.4 893.811   9
   1  -3   1 51125.2 805.905   8
   1  -3   1 51348.1 879.769   5
   1   3   1 48975.8 888.022   5
  -1   3   1 51543.4 756.471   8
  -1  -3   2 58034.1 756.435   6
   1  -3   2 55271.9 1127.92   5
   1   3   2 59083.9 1232.44   8
  -1  -3   2 60196.2 1250.58   8
   1   3   2 60935.4 1155.22   5
  -1   3   2 57935.1 1156.50   8
   1  -3   2 58448.5 1201.33   8
  -1  -3   3 26615.2 1004.82   8
   1  -3   3 24391.7 956.674   8
   1   3   3 24221.7 843.625   5
  -1  -3   3 25951.0 517.209   6
  -1   3   3 24272.5 933.295   8
   1   3   3 25227.2 985.188   8
   1  -3   3 23845.1 879.266   5
  -1  -3   4 213.869 115.347   8
  -1  -3   4 230.212 51.3618   6
  -1   3   4 174.380 107.566   8
   1  -3   4 104.334 72.2947   8
   1   3   4 135.596 63.6034   8
   1  -3   4 133.743 39.7103   1
   1   3   4 386.439 133.410   5
  -1   3   5 14440.9 944.121   8
   1  -3   5 15929.3 711.755   6
   1  -3   5 16815.8 1055.91   8
   1   3   5 16093.1 1041.03   8
  -1  -3   5 15851.0 1007.61   8
  -1   3   6 4884.80 650.056   8
   1  -3   6 4005.22 569.473   8
  -1  -3   6 3301.04 543.004   8
   1   3   6 4338.18 610.747   8
   1   3   7 6431.83 936.195   8
  -1  -3   7 6020.43 791.521   8
   1  -3   7 6053.88 797.344   8
  -1   3   7 5833.70 796.708   8
   1   3   8 177.049 183.321   8
  -1  -3   8 389.313 337.411   8
   1  -3   8 543.920 381.669   8
   1  -4  -8 2283.72 429.775   4
   1   4  -8 2141.07 415.934   4
  -1  -4  -8 2297.81 502.482   7
   1  -4  -8 2880.53 569.802   7
   1   4  -8 2080.33 493.279   7
  -1   4  -7 8511.94 809.111   4
   1  -4  -7 8661.69 916.353   7
   1   4  -7 8201.62 770.367   4
   1   4  -7 8130.18 876.002   7
   1  -4  -7 8842.87 759.660   4
  -1   4  -6 886.288 272.823   4
   1  -4  -6 979.900 259.408   4
   1   4  -6 1222.94 290.730   4
   1   4  -6 1107.25 318.239   7
   1  -4  -6 1424.41 355.102   7
  -1   4  -5 3804.83 480.607   4
   1  -4  -5 3520.67 394.280   4
   1  -4  -5 4138.32 538.337   7
   1   4  -5 4358.11 517.650   7
  -1  -4  -5 3678.97 429.083   4
   1   4  -5 2980.10 380.293   4
   1   4  -4 5355.51 454.342   4
  -1  -4  -4 4600.45 417.090   4
   1   4  -4 4627.90 470.411   7
   1  -4  -4 4095.43 370.924   4
  -1   4  -4 5270.24 457.736   4
   1  -4  -4 4468.74 475.901   7
   1   4  -3 22214.7 855.179   7
   1  -4  -3 22657.2 737.378   4
   1  -4  -3 20852.3 899.260   7
   1   4  -2 945.121 174.963   7
   1  -4  -2 956.337 190.542   7
   1  -4  -2 600.591 110.864   4
   1   4  -1 89564.7 1096.76   7
   1   4  -1 87068.7 1006.11   3
   1  -4   0 103623. 1302.76   7
   1  -4   0 102564. 931.789   5
   1   4   0 97518.1 972.890   7
   1   4   0 103398. 1185.65  11
  -1  -4   0 97049.9 935.771  10
   1   4   1 85866.7 1188.21   5
   1  -4   1 84306.9 1034.18   8
   1  -4   1 85667.8 1144.88   5
   1   4   1 81951.0 1177.26   9
  -1   4   1 87697.8 963.860   8
   1  -4   2 366.336 121.632   5
  -1  -4   2 474.218 132.326   8
  -1  -4   2 504.860 94.6490   6
   1  -4   2 211.667 83.7254   8
   1   4   2 336.838 106.443   8
   1   4   2 345.166 120.130   5
  -1   4   2 530.807 114.816   8
   1  -4   3 21457.9 898.963   8
  -1   4   3 20920.0 867.319   8
  -1  -4   3 19983.2 869.790   8
   1   4   3 21703.3 793.046   5
  -1  -4   3 22619.1 515.708   6
   1  -4   3 22458.2 848.938   5
   1   4   3 20521.3 897.459   8
  -1  -4   4 5003.36 501.626   8
   1  -4   4 4381.46 473.527   8
   1  -4   4 4474.93 367.030   6
   1   4   4 4628.84 424.417   5
  -1  -4   4 4446.65 237.381   6
   1   4   4 4319.49 478.045   8
   1  -4   4 4609.20 231.565   1
  -1   4   4 4577.87 467.110   8
  -1  -4   5 2867.71 456.596   8
   1  -4   5 3004.17 320.254   6
  -1   4   5 3437.91 469.752   8
   1  -4   5 3385.68 494.314   8
   1   4   5 4292.46 561.094   8
  -1   4   6 972.423 294.211   8
   1  -4   6 667.962 341.934   8
  -1  -4   6 800.443 272.142   8
   1   4   6 1252.59 489.289   8
   1   4   7 9567.06 990.621   8
  -1   4   7 9627.21 968.328   8
   1  -4   7 10069.1 1034.07   8
  -1  -4   7 9020.95 935.474   8
  -1  -4   8 2676.05 538.240   8
   1  -4   8 2801.15 559.792   8
  -1   4   8 2580.79 532.410   8
   1   4   8 2608.54 572.614   8
   1   5  -8 297.814 208.839   7
  -1   5  -8 178.593 146.140   4
   1  -5  -8 240.897 229.107   7
  -1  -5  -8 278.513 209.688   7
   1   5  -8 274.120 176.736   4
   1   5  -7 1012.77 300.996   4
   1  -5  -7 658.503 246.460   4
  -1   5  -7 930.678 320.190   4
   1  -5  -7 443.898 297.001   7
   1   5  -7 669.158 293.954   7
   1   5  -6 6277.27 678.840   7
   1  -5  -6 6405.94 693.201   7
  -1   5  -6 6004.34 617.284   4
   1   5  -6 7018.55 636.547   4
   1  -5  -6 6623.55 585.096   4
   1   5  -5 3835.90 484.017   7
  -1   5  -5 4183.06 476.297   4
   1   5  -5 3132.88 402.465   4
   1  -5  -5 3857.82 400.720   4
   1  -5  -5 4223.01 525.639   7
  -1   5  -4 11203.5 688.169   4
   1  -5  -4 11487.9 605.349   4
   1  -5  -4 11546.6 755.522   7
   1   5  -4 10941.8 659.020   4
   1   5  -4 11286.9 728.904   7
   1   5  -3 62790.0 1431.34   7
   1  -5  -3 64657.3 1540.45   7
   1  -5  -3 65391.8 1228.25   4
   1   5  -2 44976.4 1012.55   7
   1  -5  -2 44245.9 1092.10   7
   1  -5  -2 43258.7 806.236   4
   1   5  -1 181704. 1427.63   3
   1  -5  -1 188991. 1928.77   7
   1  -5   0 5684.20 353.711   7
   1  -5   0 23.0090 3.37261   5
   1   5   0 81.5668 41.6578   7
   1   5   0 66.6500 44.0966  11
  -1  -5   0 3928.10 238.260  10
   1  -5   1 187971. 1683.13   5
   1  -5   1 180839. 1518.32   8
  -1   5   1 185008. 1392.02   8
   1   5   1 179484. 1775.63   9
   1  -5   2 44163.0 1048.10   8
  -1   5   2 45446.6 1005.55   8
   1  -5   2 43971.2 1018.63   5
   1   5   2 45336.7 1008.06   5
  -1  -5   2 46352.3 774.739   6
  -1  -5   2 46440.3 1130.64   8
   1   5   3 63578.6 1370.48   5
   1   5   3 68727.8 1649.80   8
   1  -5   3 67124.6 1584.22   8
  -1  -5   3 67844.9 941.622   6
  -1   5   3 66355.6 1516.02   8
  -1  -5   3 68035.4 1616.07   8
   1   5   4 11077.6 772.527   8
   1  -5   4 11418.9 581.704   6
   1   5   4 11322.6 655.422   5
  -1  -5   4 11128.5 757.003   8
  -1  -5   4 11266.1 399.706   6
  -1   5   4 11185.5 742.655   8
   1  -5   4 11952.4 386.671   1
   1  -5   4 10976.0 753.754   8
  -1  -5   5 4206.38 522.332   8
  -1   5   5 3991.34 511.280   8
   1   5   5 4106.31 559.503   8
   1  -5   5 3972.20 522.292   8
   1  -5   5 3800.11 355.514   6
   1  -5   6 6975.98 756.718   8
  -1   5   6 6270.65 698.811   8
   1   5   6 6933.34 756.936   8
  -1  -5   6 5631.92 668.228   8
   1   5   7 1185.16 383.686   8
  -1  -5   7 1835.60 552.203   8
   1  -5   7 320.463 219.762   8
  -1   5   7 1149.82 401.677   8
   1  -5   8-56.9708 139.741   8
  -1  -5   8 464.841 285.010   8
  -1   5   8 380.123 288.118   8
   1   5   8 796.939 395.447   8
   1  -6  -8 204.453 133.658   7
   1   6  -8 431.082 239.656   4
  -1   6  -8 260.715 163.229   4
   1   6  -8 169.179 196.232   7
  -1  -6  -8 248.569 178.386   7
   1  -6  -7 287.601 215.323   7
   1   6  -7 180.219 150.559   7
  -1   6  -7 461.065 186.408   4
   1  -6  -7 275.955 140.089   4
   1   6  -7 382.077 194.903   4
  -1   6  -6 1153.14 303.352   4
   1  -6  -6 768.701 193.512   4
   1  -6  -6 602.458 240.090   7
   1   6  -6 1014.64 278.335   7
   1   6  -6 859.283 244.078   4
   1  -6  -5 1319.80 275.877   4
   1   6  -5 2180.61 351.580   4
   1  -6  -5 1563.30 405.948   7
   1   6  -5 1496.23 376.806   7
  -1   6  -5 1838.44 327.300   4
   1   6  -4 27012.0 1030.53   4
   1   6  -4 28082.1 1123.76   7
  -1   6  -4 28177.6 1080.44   4
   1  -6  -4 28159.7 936.329   4
   1  -6  -4 26866.2 1150.27   7
   1   6  -3 33295.1 1076.22   7
   1  -6  -3 34134.5 1134.92   7
   1  -6  -3 31282.4 553.145   1
   1  -6  -3 32819.5 860.417   4
   1  -6  -2 16109.2 663.315   7
   1  -6  -2 17152.5 499.869   4
   1   6  -2 17279.4 616.467   7
   1  -6  -1 205822. 1304.68   6
   1   6  -1 212287. 1623.71   7
   1   6  -1 211267. 1530.31   3
   1   6   0 193388. 1255.35   7
   1  -6   0 198419. 1249.05   5
  -1  -6   0 191395. 1538.09  10
   1   6   0 194085. 1693.65  11
   1  -6   1 220060. 1840.71   5
   1  -6   1 211867. 1654.01   8
   1   6   1 215109. 1988.20   9
  -1   6   1 220220. 1495.05   8
  -1   6   2 16900.1 615.586   8
   1  -6   2 16197.5 632.632   8
  -1  -6   2 17139.0 493.329   6
   1   6   2 16892.1 619.452   5
   1  -6   2 17233.3 640.228   5
   1   6   3 34621.2 1166.37   8
   1  -6   3 34074.0 942.046   6
   1   6   3 31620.2 983.249   5
  -1  -6   3 34553.0 709.194   6
  -1   6   3 32136.5 1061.33   8
   1  -6   3 35412.0 1154.17   8
  -1  -6   3 34484.8 1168.76   8
  -1   6   4 29513.6 1195.83   8
   1  -6   4 29854.8 631.794   1
  -1  -6   4 29827.2 1237.73   8
   1   6   4 27734.7 1016.81   5
   1   6   4 28825.8 1231.76   8
   1  -6   4 28783.4 927.765   6
  -1  -6   4 28479.4 671.866   6
   1  -6   4 29081.8 1226.94   8
  -1   6   5 1380.82 346.134   8
   1  -6   5 1055.77 208.032   6
   1   6   5 1170.23 317.611   8
   1  -6   5 1283.68 313.748   8
  -1  -6   5 1648.07 385.821   8
  -1   6   6 969.083 356.025   8
  -1  -6   6 872.493 263.367   8
   1  -6   6 1098.02 414.512   8
   1   6   6 872.337 332.203   8
   1  -6   7 66.5464 38.6757   8
   1   6   7 205.541 206.551   8
  -1   6   7 230.922 232.951   8
  -1  -6   7 150.751 218.457   8
  -1  -6   8 139.399 240.391   8
   1  -6   8 211.134 84.3970   8
   1   6   8 380.880 317.635   8
   1  -7  -8 1967.06 480.046   7
   1   7  -8 2025.11 468.366   7
   1   7  -8 2098.87 427.512   4
  -1   7  -8 2046.28 434.142   4
  -1  -7  -8 1945.25 533.815   7
  -1   7  -7 1357.85 346.956   4
   1  -7  -7 1108.31 290.221   4
   1  -7  -7 1311.88 372.819   7
  -1  -7  -7 912.947 345.669   7
   1   7  -7 885.458 276.927   7
   1   7  -7 933.393 284.424   4
  -1   7  -6 364.322 146.829   4
   1  -7  -6 59.0784 21.6995   4
   1   7  -6 382.692 157.795   4
   1  -7  -6 38.9911 89.5679   7
   1   7  -6 532.552 225.724   7
  -1   7  -5 21114.7 1042.58   4
   1  -7  -5 21544.6 1166.64   7
   1  -7  -5 20878.3 913.313   4
   1   7  -5 20676.5 1077.80   7
   1   7  -5 19496.7 978.663   4
  -1   7  -4 3271.13 432.065   4
   1   7  -4 3518.00 411.023   4
   1  -7  -4 3013.09 470.129   7
   1  -7  -4 3058.80 324.190   4
   1   7  -4 3280.89 449.530   7
   1  -7  -3 50971.1 1386.28   7
   1  -7  -3 49659.1 1043.82   4
   1  -7  -3 49356.9 703.678   1
   1   7  -3 51527.5 1297.07   7
   1  -7  -2 38629.9 1036.58   7
   1  -7  -2 37297.0 714.752   4
   1   7  -2 38932.4 913.316   7
   1   7  -1 451886. 2188.77   3
   1  -7  -1 457361. 1978.78   6
   1   7  -1 450672. 2339.53   7
   1   7   0 75.8697 38.1133   7
   1  -7   0 86.4477 28.5951   5
   1   7   0 149.016 85.2949  11
   1   7   1 471892. 3027.92   9
   1  -7   1 482347. 2522.81   8
  -1   7   1 465152. 2185.81   8
  -1  -7   1 474998. 2692.86   6
   1  -7   1 474088. 2746.25   5
  -1   7   2 39859.7 939.522   8
   1   7   2 39608.5 947.489   5
   1  -7   2 42054.6 1021.36   8
  -1  -7   2 38485.7 768.728   6
   1  -7   2 41196.7 995.706   5
   1   7   3 50358.5 1218.72   5
   1  -7   3 52879.5 1183.22   6
   1   7   3 54401.3 1460.98   8
  -1  -7   3 54155.0 1468.32   8
   1  -7   3 56135.5 1458.42   8
   1  -7   3 50976.8 896.422   1
  -1  -7   3 53240.4 925.297   6
  -1   7   3 54322.6 1382.43   8
  -1  -7   4 2053.14 339.246   8
  -1   7   4 2779.04 408.606   8
   1   7   4 2819.70 374.200   5
   1  -7   4 2222.71 277.449   6
   1  -7   4 2230.54 365.288   8
  -1  -7   4 2453.24 215.821   6
   1   7   4 3083.52 433.667   8
   1  -7   4 2781.67 212.449   1
   1   7   5 22914.9 1026.09   5
  -1   7   5 22667.9 1185.90   8
   1  -7   5 21040.3 1175.23   8
   1  -7   5 21995.0 864.800   6
  -1  -7   5 21114.7 1170.40   8
   1   7   5 20797.6 1182.71   8
   1   7   6 207.816 161.967   8
  -1   7   6 70.6204 39.5749   8
  -1  -7   6 107.216 216.381   8
   1  -7   6 153.214 161.440   8
   1  -7   7 1482.70 421.030   8
   1   7   7 980.511 358.869   8
  -1   7   7 2278.28 496.152   8
  -1  -7   7 1139.66 392.916   8
  -1   7   8 2513.22 543.782   8
   1  -7   8 2229.70 522.326   8
  -1  -7   8 1670.55 460.639   8
   1   7   8 1791.58 490.538   8
   1  -8  -8 1801.37 458.534   7
  -1   8  -8 1675.97 397.539   4
   1   8  -8 1147.82 356.253   7
  -1  -8  -8 1992.44 512.728   7
   1   8  -8 1827.44 421.795   4
  -1   8  -7 3963.55 560.160   4
   1  -8  -7 3687.48 480.959   4
   1  -8  -7 3729.71 597.999   7
  -1  -8  -7 2724.51 567.567   7
   1   8  -7 3178.02 535.108   7
   1   8  -7 3850.69 532.069   4
   1  -8  -6 739.729 230.509   7
   1  -8  -6 1199.88 250.793   4
   1   8  -6 1095.25 251.152   4
   1   8  -6 792.836 220.944   7
  -1   8  -6 1035.06 264.092   4
  -1   8  -5 6278.95 591.146   4
   1   8  -5 4619.50 510.367   4
   1  -8  -5 5781.79 611.457   7
   1   8  -5 6486.80 621.999   7
   1  -8  -5 4254.59 415.473   4
   1  -8  -4 26151.8 1145.52   7
  -1   8  -4 26230.0 1053.03   4
   1  -8  -4 26967.1 899.717   4
   1   8  -4 29684.0 1100.83   4
   1   8  -4 27075.4 1086.27   7
   1  -8  -3 10989.7 348.607   1
   1  -8  -3 11251.2 493.234   4
   1  -8  -3 11776.6 667.803   7
   1  -8  -2 15250.6 660.139   7
   1   8  -2 17349.5 621.921   7
   1  -8  -2 15294.8 275.487   6
   1  -8  -2 17350.9 474.424   4
  -1   8  -1 773601. 3479.17   4
   1   8  -1 711252. 2696.15   3
   1  -8  -1 742757. 4072.89   7
   1   8  -1 699684. 2887.80   7
   1  -8  -1 736101. 2639.88   6
  -1  -8   0 902352. 3745.24  10
   1  -8   0 891131. 2701.39   5
   1   8   0 885693. 2369.58   7
   1  -8   0 892949. 4207.26   7
   1  -8   0 883951. 3545.81   6
  -1   8   1 734592. 2761.21   8
   1   8   1 711587. 3810.61   9
  -1  -8   1 744220. 3523.14   6
   1  -8   1 711982. 3621.82   6
   1  -8   1 711874. 3423.12   5
   1   8   2 15990.6 605.896   5
   1  -8   2 16096.2 612.592   6
  -1   8   2 16961.4 613.397   8
   1  -8   2 16107.1 641.056   8
  -1  -8   2 16497.1 524.335   6
   1  -8   3 10940.1 648.514   8
   1  -8   3 11867.8 566.978   6
  -1   8   3 12379.7 656.230   8
   1   8   3 11709.2 588.820   5
   1  -8   3 11451.5 445.141   1
  -1  -8   3 13102.0 484.996   6
   1   8   3 11173.8 684.322   8
  -1  -8   3 12067.3 707.654   8
   1  -8   4 27357.8 649.286   1
   1   8   4 26869.4 1200.51   8
  -1   8   4 26590.1 1126.12   8
   1  -8   4 24568.7 871.871   6
  -1  -8   4 26451.4 1180.45   8
  -1  -8   4 25843.6 705.213   6
   1   8   4 27064.8 1000.31   5
   1  -8   4 25434.3 1149.13   8
  -1  -8   5 4220.21 531.507   8
   1  -8   5 4495.18 547.694   8
   1   8   5 5138.56 621.677   8
   1   8   5 6260.78 577.635   5
  -1   8   5 5053.78 592.288   8
   1  -8   5 4233.52 393.536   6
   1   8   6 905.201 260.180   8
  -1   8   6 838.398 274.729   8
  -1  -8   6 1086.15 293.808   8
   1  -8   6 869.154 254.462   8
   1   8   7 4409.28 681.440   8
   1  -8   7 4004.46 639.129   8
  -1  -8   7 3733.66 604.301   8
  -1   8   7 3748.41 610.778   8
  -1  -8   8 1848.10 483.549   8
   1   8   8 2178.89 529.887   8
  -1   8   8 2103.90 501.681   8
   1  -8   8 1965.89 532.847   8
   1   9  -8 755.671 260.367   4
   1   9  -8 645.266 297.829   7
   1  -9  -8 708.447 330.726   7
  -1   9  -8 280.241 177.571   4
  -1  -9  -8 113.562 143.988   7
   1  -9  -7 272.552 245.103   7
   1   9  -7 428.875 228.074   4
   1  -9  -7 268.225 157.911   4
  -1   9  -7 479.903 247.229   4
   1   9  -7 279.515 200.897   7
  -1  -9  -7 471.229 280.871   7
   1   9  -6 1199.72 295.100   4
   1   9  -6 1701.70 346.967   7
   1  -9  -6 1367.11 281.612   4
   1  -9  -6 1048.29 326.570   7
  -1   9  -6 1262.78 312.327   4
   1  -9  -5 6161.98 631.683   7
   1   9  -5 5573.01 582.626   7
   1  -9  -5 5156.75 453.742   4
   1   9  -5 5974.31 554.670   4
  -1   9  -5 5531.90 550.487   4
   1   9  -4 23546.9 1011.97   7
  -1   9  -4 21395.0 964.256   4
   1  -9  -4 20740.9 1027.62   7
   1   9  -4 20639.6 929.652   4
   1  -9  -4 20808.9 778.354   4
   1  -9  -3 55230.6 1063.90   4
   1  -9  -3 54794.2 801.955   1
   1  -9  -3 51360.6 1409.80   7
   1   9  -3 54513.8 1312.88   7
   1  -9  -2 54129.7 887.464   1
   1  -9  -2 50087.1 1206.75   7
   1  -9  -2 52933.4 803.676   4
   1  -9  -2 50419.4 555.430   6
   1   9  -2 55116.4 1072.63   7
   1   9  -1 518992. 2447.28   7
   1  -9  -1 487718. 2260.49   6
   1   9  -1 498953. 2209.40   3
  -1   9  -1 532415. 2864.03   4
   1  -9  -1 508593. 3439.72   7
   1  -9   0 420.396 120.093   6
   1  -9   0 195.562 67.1194   5
  -1   9   1 516576. 2376.99   8
   1   9   1 524512. 3354.93   9
   1  -9   1 520948. 2725.78   8
  -1  -9   1 518963. 3042.87   6
   1   9   2 54208.7 1112.74   5
   1   9   2 52466.5 1257.58   9
   1  -9   2 51731.0 1111.83   6
   1  -9   2 49430.0 958.212   1
   1  -9   2 55589.3 1187.26   8
  -1   9   2 54102.6 1098.37   8
  -1  -9   2 52536.8 963.010   6
   1  -9   3 58344.8 1262.24   6
   1  -9   3 53968.0 1442.64   8
  -1   9   3 55117.2 1386.20   8
  -1  -9   3 58555.9 1057.67   6
   1  -9   3 55776.6 989.342   1
   1   9   3 54336.0 1255.63   5
   1   9   3 53265.1 1466.65   8
  -1  -9   3 57555.6 1542.05   8
   1  -9   4 21065.6 1040.73   8
   1  -9   4 20249.1 805.401   6
   1   9   4 22346.5 913.347   5
  -1   9   4 22389.7 1042.84   8
   1  -9   4 22529.9 614.512   1
  -1  -9   4 20963.8 664.684   6
   1   9   4 22576.8 1109.81   8
  -1  -9   4 22243.4 1090.84   8
   1  -9   5 4758.94 567.085   8
  -1   9   5 5900.34 612.328   8
  -1  -9   5 5188.09 599.221   8
   1  -9   5 5124.64 432.104   6
   1   9   5 5939.79 640.618   8
   1   9   5 5704.03 531.143   5
   1   9   6 998.315 287.264   8
  -1   9   6 1695.44 405.310   8
   1  -9   6 1509.08 379.787   8
  -1  -9   6 1508.36 406.912   8
   1   9   7 612.377 309.873   8
   1  -9   7 561.475 366.120   8
  -1   9   7 535.140 272.812   8
  -1  -9   7 831.100 365.276   8
   1  -9   8 520.022 296.533   8
  -1  -9   8 893.469 352.688   8
  -1   9   8 923.446 388.162   8
   1   9   8 1056.62 429.416   8
   1  10  -8 2470.82 520.291   7
   1  10  -8 2175.30 452.608   4
  -1  10  -8 2620.12 505.502   4
   1 -10  -8 2580.65 556.772   7
  -1 -10  -8 2626.50 552.724   7
   1  10  -7 1618.07 350.183   4
  -1  10  -7 1672.30 368.065   4
   1  10  -7 1536.77 380.233   7
   1 -10  -7 1410.46 397.411   7
  -1 -10  -7 952.863 321.948   7
  -1  10  -6 5673.57 610.569   4
   1 -10  -6 5511.77 667.093   7
   1  10  -6 5717.22 597.650   4
   1 -10  -6 5134.99 502.588   4
   1  10  -6 5222.56 626.788   7
   1 -10  -5 4613.20 577.094   7
   1 -10  -5 4500.41 439.969   4
   1  10  -5 5818.62 606.435   7
   1  10  -5 5182.09 567.354   4
  -1  10  -5 5304.27 582.473   4
   1 -10  -4 9641.24 719.436   7
  -1  10  -4 10113.3 671.142   4
   1  10  -4 9622.07 646.940   4
   1  10  -4 11199.4 706.082   7
   1 -10  -4 10247.6 539.275   4
   1 -10  -3 33858.0 1155.94   7
   1 -10  -3 35121.7 673.920   1
   1 -10  -3 33609.1 814.039   4
   1  10  -2 15380.0 572.815   7
   1 -10  -2 14528.1 408.336   4
   1 -10  -2 15356.4 680.322   7
   1 -10  -2 15654.1 484.214   1
   1 -10  -2 16018.5 344.353   6
   1 -10  -1 12582.8 383.821   6
  -1  10  -1 12249.1 443.289   4
   1  10  -1 12936.8 385.323   7
   1 -10  -1 12808.8 559.740   7
  -1 -10   0 878762. 4070.10  10
   1 -10   0 901735. 3727.80   6
   1 -10   1 12947.3 433.092   8
  -1  10   1 11480.1 353.261   8
   1  10   1 12330.9 509.029  11
  -1 -10   1 11500.7 479.052   6
   1  10   1 13034.9 550.041   9
   1 -10   1 13376.6 513.816   6
   1  10   2 15998.1 698.519   9
   1 -10   2 15965.1 624.879   6
  -1 -10   2 15888.8 548.400   6
   1  10   2 16467.6 623.113   5
   1 -10   2 16266.1 646.563   8
   1 -10   2 13930.8 552.136   1
  -1  10   2 16214.9 603.481   8
   1 -10   3 33348.8 1130.40   8
  -1  10   3 35780.6 1122.18   8
  -1 -10   3 33886.4 836.436   6
   1 -10   3 35189.7 997.460   6
   1  10   3 34633.0 1196.11   8
   1 -10   3 35295.6 804.364   1
   1  10   3 35015.1 1008.45   5
   1  10   4 10067.0 763.062   8
  -1  10   4 10498.1 726.982   8
  -1 -10   4 9663.74 470.109   6
   1 -10   4 9820.08 561.642   6
   1 -10   4 10445.2 435.247   1
  -1 -10   4 10214.8 746.116   8
   1  10   4 10796.2 628.325   5
   1 -10   4 9168.23 692.162   8
  -1  10   5 6394.50 722.514   8
   1 -10   5 4395.56 549.013   8
  -1 -10   5 5204.56 701.037   8
   1  10   5 6691.70 608.180   5
   1 -10   5 3430.81 363.552   6
   1  10   5 4045.86 551.306   8
  -1  10   6 7271.61 765.120   8
   1 -10   6 5614.43 677.129   8
   1  10   6 5906.95 739.243   8
  -1 -10   6 5215.19 660.580   8
   1  10   7 1392.62 388.181   8
  -1  10   7 1417.62 384.532   8
   1 -10   7 1347.22 367.242   8
  -1 -10   7 1114.94 337.901   8
  -1 -10   8 2822.55 572.888   8
   1  10   8 2492.70 559.286   8
  -1  10   8 2530.75 550.640   8
   1 -10   8 2633.41 561.728   8
   1  11  -8 2056.69 496.367   7
  -1  11  -8 2812.58 531.168   4
   1  11  -8 2547.89 473.491   4
   1 -11  -8 1972.60 496.291   7
  -1 -11  -8 1964.95 489.800   7
   1 -11  -7 351.513 211.887   7
   1  11  -7 603.315 249.422   4
   1  11  -7 844.750 282.456   7
  -1 -11  -7 281.798 167.360   7
  -1  11  -7 267.080 164.733   4
   1  11  -6 4855.73 589.281   7
   1 -11  -6 4808.44 487.228   4
  -1  11  -6 4830.66 571.848   4
   1 -11  -6 5232.31 646.207   7
   1  11  -6 5043.17 575.304   4
   1 -11  -5 43947.2 1278.05   4
  -1  11  -5 48276.7 1612.75   4
   1 -11  -5 43374.0 1682.82   7
   1  11  -5 46179.2 1626.10   7
   1  11  -5 43802.9 1521.08   4
   1 -11  -4 3328.90 414.254   7
   1  11  -4 3755.06 416.364   4
   1  11  -4 3578.68 416.327   7
  -1  11  -4 4357.23 442.683   4
   1 -11  -4 3379.77 309.859   4
   1 -11  -3 2127.40 183.664   1
   1 -11  -3 2562.42 329.355   7
   1 -11  -3 2131.22 206.685   4
   1  11  -2 3710.69 299.444   7
   1 -11  -2 2592.82 208.153   1
   1 -11  -2 4265.72 201.339   6
   1 -11  -2 2426.87 161.548   4
   1 -11  -2 3000.27 308.935   7
   1  11  -1 28535.0 513.769   3
   1  11  -1 26391.1 533.608   7
   1 -11  -1 27938.9 696.585   1
   1 -11  -1 26584.5 815.125   7
   1 -11  -1 25018.7 570.932   6
  -1  11  -1 26882.7 650.595   4
   1 -11   0 11858.9 585.123   7
   1 -11   0 13463.5 498.469  10
  -1 -11   0 16851.6 623.521  10
   1 -11   1 27232.8 640.563   8
   1  11   1 27309.1 796.958   9
   1 -11   1 26750.6 736.304   6
   1  11   1 25598.1 735.022  11
  -1 -11   1 27538.9 745.572   6
   1 -11   2 2856.68 266.847   6
   1 -11   2 2669.83 265.214   8
   1  11   2 2726.97 264.248   5
  -1  11   2 2551.55 246.302   8
   1 -11   2 2968.08 242.011   1
   1  11   2 2927.38 312.145   9
  -1 -11   2 3974.14 326.870   6
   1 -11   3 2101.13 261.880   6
   1 -11   3 2022.13 200.613   1
   1  11   3 2516.47 284.381   5
   1 -11   3 1856.67 279.161   8
  -1 -11   3 2828.38 259.798   6
  -1  11   3 2763.66 327.037   8
   1  11   3 2213.39 339.540   8
   1  11   4 3621.98 372.914   5
   1  11   4 3558.36 445.990   8
  -1  11   4 3835.27 437.175   8
   1 -11   4 3997.01 451.176   8
   1 -11   4 3693.97 268.649   1
   1 -11   4 3401.73 340.852   6
  -1 -11   4 3873.14 471.153   8
  -1 -11   4 3449.11 292.591   6
   1  11   5 47822.3 1473.74   5
  -1 -11   5 45122.7 1749.11   8
   1 -11   5 47643.1 1785.46   8
   1  11   5 51803.0 1972.91   8
  -1  11   5 49136.0 1741.90   8
   1 -11   5 43317.5 1278.22   6
   1 -11   6 4819.45 634.313   8
  -1 -11   6 5590.26 676.851   8
   1  11   6 6086.49 734.242   8
  -1  11   6 5120.94 637.352   8
   1 -11   7 832.914 343.977   8
  -1  11   7 627.952 285.380   8
  -1 -11   7 662.147 293.724   8
   1  11   7 933.424 385.745   8
   1  11   8 2537.70 584.073   8
   1 -11   8 3192.87 646.280   8
  -1  11   8 2624.26 576.218   8
   1  12  -8 621.994 254.636   4
   1  12  -8 958.052 351.265   7
   1 -12  -8 1055.49 394.068   7
  -1  12  -8 686.337 268.706   4
  -1 -12  -8 825.484 371.012   7
  -1 -12  -7 1510.56 419.671   7
   1  12  -7 2049.05 396.357   4
   1 -12  -7 1608.10 413.337   7
   1  12  -7 1416.43 367.833   7
  -1  12  -7 1292.48 318.122   4
  -1 -12  -6 319.257 219.011   7
   1  12  -6 482.786 220.967   4
  -1  12  -6 827.973 280.163   4
   1 -12  -6 187.700 208.178   7
   1 -12  -6 361.802 155.368   4
   1  12  -6 610.091 276.515   7
  -1  12  -5 57963.4 1777.25   4
   1 -12  -5 53049.8 1398.55   4
   1  12  -5 51810.0 1671.62   4
   1  12  -5 53534.3 1757.91   7
   1 -12  -5 54237.7 1899.84   7
   1  12  -4 5048.60 494.752   4
  -1  12  -4 4940.84 511.789   4
   1 -12  -4 2760.23 401.969   7
   1 -12  -4 2187.74 157.523   1
   1 -12  -4 2991.95 292.392   4
   1 -12  -3 11712.9 421.419   1
   1 -12  -3 12358.4 721.100   7
   1 -12  -3 11609.6 458.353   4
   1 -12  -2 105838. 1833.09   7
   1 -12  -2 112305. 1050.94   6
   1 -12  -2 113549. 1045.41   4
   1 -12  -2 114086. 1367.90   1
  -1  12  -2 108100. 1614.17   4
   1 -12  -1 108957. 1415.56   1
  -1 -12  -1 108357. 1684.32  10
   1 -12  -1 104366. 1638.08   7
   1  12  -1 108493. 1067.53   7
   1  12  -1 108620. 972.066   3
  -1  12  -1 104852. 1300.53   4
   1 -12  -1 109597. 1228.86   6
   1 -12   0 38952.3 809.302   6
   1 -12   0 38074.5 737.980   3
   1 -12   0 38298.3 950.270   7
   1 -12   0 38858.6 808.396  10
  -1 -12   0 37989.9 924.634  10
  -1 -12   0 38480.1 909.091   6
   1  12   1 102671. 1581.24   9
   1 -12   1 102766. 1485.85   6
   1  12   1 105274. 1507.21  11
  -1 -12   1 103776. 1489.90   6
  -1  12   2 113344. 1626.15   8
   1  12   2 116430. 1914.43   9
   1 -12   2 120696. 1807.67   8
   1 -12   2 122004. 1557.66   1
  -1 -12   2 114504. 1569.55   6
   1  12   2 117382. 1681.20   5
   1 -12   2 117083. 1707.43   6
   1  12   3 13013.5 622.254   5
   1 -12   3 12063.5 598.683   6
   1 -12   3 12237.8 699.396   8
  -1  12   3 12044.6 654.139   8
   1 -12   3 12367.0 507.110   1
  -1 -12   3 12872.2 558.099   6
  -1 -12   4 3339.84 441.096   8
   1 -12   4 3232.71 267.142   1
   1  12   4 3354.30 355.926   5
   1  12   4 2996.26 447.809   8
   1 -12   4 2912.47 391.061   8
  -1 -12   4 3430.14 305.808   6
   1 -12   4 2527.31 308.246   6
  -1  12   4 2857.10 380.772   8
   1  12   5 56988.3 1986.88   8
  -1 -12   5 52055.8 1887.64   8
   1  12   5 57216.2 1599.11   5
   1 -12   5 53213.8 1898.05   8
  -1  12   5 57108.4 1891.89   8
   1 -12   5 52863.9 1439.72   6
   1 -12   6 36.3795 229.192   8
  -1 -12   6 321.274 223.891   8
  -1  12   6 973.490 315.185   8
   1  12   6 1166.92 433.720   8
   1 -12   7 1381.75 406.624   8
  -1 -12   7 2018.04 457.014   8
  -1  12   7 1969.26 463.183   8
   1  12   7 2784.59 593.363   8
  -1  12   8 1982.68 509.080   8
   1  12   8 2109.81 571.025   8
   1 -12   8 1087.01 484.721   8
  -1  13  -8 2992.97 550.232   4
   1 -13  -8 3690.14 664.737   7
   1  13  -8 2770.48 505.364   4
   1  13  -8 2052.95 469.037   7
  -1 -13  -8 2086.00 505.819   7
   1 -13  -7 4054.94 628.959   7
   1  13  -7 4084.25 611.627   7
  -1 -13  -7 3878.77 612.753   7
   1  13  -7 4236.51 586.072   4
  -1  13  -7 3855.77 570.163   4
   1 -13  -6 4721.42 478.841   4
   1 -13  -6 6040.95 704.114   7
   1  13  -6 5707.75 638.283   7
   1  13  -6 5854.64 623.653   4
  -1 -13  -6 6326.63 687.606   7
  -1  13  -6 5726.47 627.317   4
   1 -13  -5 36915.4 1156.55   4
   1  13  -5 38408.9 1454.95   4
   1 -13  -5 34073.1 1497.70   7
   1  13  -5 41617.3 1535.69   7
  -1  13  -5 39339.1 1489.06   4
   1 -13  -4 35336.7 1353.56   7
  -1  13  -4 36670.0 1270.26   4
   1  13  -4 36623.3 1280.27   4
   1 -13  -4 37067.5 978.226   4
   1 -13  -3 67892.7 1683.17   7
   1 -13  -3 68808.1 1059.65   1
  -1  13  -3 72315.9 1557.44   4
   1 -13  -3 69548.2 1110.38   4
   1 -13  -2 93796.9 903.461   4
  -1  13  -2 94821.5 1526.31   4
   1 -13  -2 95332.1 1294.06   1
   1 -13  -2 97897.5 1045.03   6
   1 -13  -1 56920.8 1229.94   7
   1 -13  -1 57077.7 1038.40   1
   1 -13  -1 59047.0 936.729   6
  -1 -13  -1 56840.8 1253.12  10
   1  13  -1 56932.0 766.770   7
   1  13  -1 62020.9 724.941   3
   1 -13  -1 58995.6 1139.06  10
  -1  13  -1 58916.8 986.128   4
   1 -13   0 1410.80 335.306   7
  -1 -13   0 52.4515 132.256   6
  -1 -13   0 4451.97 358.962  10
   1 -13   0 3571.31 302.703  10
   1  13   1 59355.9 1218.12   9
   1 -13   1 61412.5 1208.65   2
  -1 -13   1 57010.1 1125.86   6
   1  13   1 57188.1 1123.42  11
   1 -13   1 56685.7 1126.79   6
   1 -13   2 101868. 1458.68   1
   1  13   2 94203.8 1768.83   9
   1 -13   2 99837.1 1613.48   6
  -1 -13   2 96977.9 1490.29   6
   1  13   2 97215.2 1545.76   5
   1 -13   2 100123. 1657.21   8
  -1  13   2 94349.8 1499.87   8
   1  13   3 74741.9 1486.99   5
  -1  13   3 78119.6 1664.48   8
   1 -13   3 76594.0 1277.99   1
   1 -13   3 72374.8 1498.65   6
  -1 -13   3 75010.0 1344.90   6
   1 -13   3 77078.0 1748.33   8
   1  13   4 35887.8 1405.03   8
   1  13   4 35301.5 1133.83   5
   1 -13   4 35690.7 864.224   1
   1 -13   4 38439.3 1418.78   8
  -1 -13   4 35034.3 965.024   6
  -1  13   4 35411.9 1307.27   8
   1 -13   4 35375.3 1115.46   6
   1  13   5 40360.6 1343.50   5
  -1 -13   5 40593.9 1687.09   8
  -1  13   5 44537.8 1685.05   8
   1 -13   5 36745.2 1577.44   8
   1 -13   5 35612.6 1194.49   6
   1  13   5 40712.0 1697.20   8
   1 -13   6 5616.34 710.158   8
  -1  13   6 5885.70 684.732   8
  -1 -13   6 6644.29 753.578   8
   1  13   6 5815.65 733.555   8
  -1  13   7 4229.05 655.809   8
   1 -13   7 4412.55 668.700   8
   1  13   7 4295.01 706.610   8
   1 -13   8 3127.61 614.215   8
  -1  13   8 3705.12 647.580   8
   1  13   8 3234.51 634.330   8
   1 -14  -8 724.147 276.404   7
   1  14  -8 1060.71 337.932   4
  -1 -14  -8 1275.36 420.041   7
  -1  14  -8 1238.74 371.069   4
   1  14  -8 1223.61 388.279   7
  -1  14  -7 2912.31 490.744   4
  -1 -14  -7 2578.01 500.696   7
   1  14  -7 2523.38 484.253   7
   1 -14  -7 2731.17 547.222   7
   1  14  -7 3143.49 501.803   4
   1  14  -6 9590.62 841.089   7
   1  14  -6 8830.88 776.899   4
   1 -14  -6 9621.18 885.257   7
  -1  14  -6 9963.35 824.689   4
  -1 -14  -6 9533.55 866.869   7
   1  14  -5 16971.2 974.920   4
   1 -14  -5 15910.9 752.084   4
   1 -14  -5 16538.3 1044.90   7
   1  14  -5 16629.2 987.015   7
   1  14  -4 7435.62 599.283   4
   1 -14  -4 6834.58 617.735   7
   1 -14  -4 6368.37 403.867   4
   1 -14  -4 6437.14 299.582   1
   1 -14  -3 8188.22 389.416   1
   1 -14  -3 6967.57 345.488   4
   1 -14  -3 7793.53 578.800   7
   1 -14  -2 94155.1 1759.80   7
   1 -14  -2 96204.1 1095.72   6
  -1  14  -2 97093.3 1552.13   4
   1 -14  -2 92308.5 1331.18   1
   1 -14  -2 89812.5 833.608   4
  -1  14  -1 77666.9 1147.20   4
   1  14  -1 77900.2 883.213   7
   1 -14  -1 81558.7 1492.51   7
   1  14  -1 79367.4 793.318   3
   1 -14  -1 79391.0 1254.04   1
   1 -14  -1 79911.6 1135.18   6
  -1 -14  -1 75547.9 1493.91  10
   1 -14  -1 81748.4 1381.45  10
  -1 -14   0 148255. 1886.72   6
   1 -14   0 143823. 1460.45   3
   1 -14   0 148565. 1735.69  10
   1 -14   0 147372. 1973.09   7
   1 -14   0 152974. 1731.24   6
  -1 -14   0 148078. 1962.64  10
   1 -14   1 79109.4 1351.78   6
   1 -14   1 82262.4 1445.50   2
   1  14   1 78465.3 1336.34  11
  -1  14   1 76143.0 1032.78   9
   1  14   1 77394.5 1399.63   9
  -1 -14   1 79023.1 1358.73   6
   1 -14   2 97039.3 1636.29   6
   1  14   2 98874.2 1570.46   5
  -1  14   2 98629.4 1530.33   8
  -1 -14   2 100892. 1560.17   6
   1 -14   2 97069.0 1466.88   1
   1  14   2 100041. 1810.64   9
   1 -14   2 98210.4 1666.16   8
   1 -14   3 8039.76 567.652   8
  -1 -14   3 9153.78 497.125   6
  -1  14   3 9233.88 581.194   8
   1 -14   3 7544.66 487.245   6
   1  14   3 8165.27 510.492   5
   1 -14   3 8160.24 434.963   1
  -1  14   4 7199.22 623.002   8
   1  14   4 6949.23 512.086   5
  -1 -14   4 6479.72 434.383   6
   1  14   4 6973.09 665.065   8
   1 -14   4 6803.95 396.079   1
   1 -14   4 6128.78 586.231   8
   1 -14   4 6537.00 511.545   6
   1  14   5 19208.0 1240.72   8
  -1  14   5 18331.4 1078.88   8
   1 -14   5 16292.0 1055.42   8
   1 -14   5 16538.6 819.261   6
   1  14   5 19803.2 941.918   5
   1  14   6 10971.4 985.233   8
  -1  14   6 11288.7 957.401   8
   1 -14   6 8624.71 851.524   8
   1  14   7 3129.81 610.786   8
   1 -14   7 2431.56 511.599   8
  -1  14   7 3206.95 574.909   8
  -1  14   8 1590.63 427.231   8
   1  14   8 2023.75 513.861   8
   1 -14   8 2063.45 526.144   8
   1  15  -8 136.651 115.840   4
   1 -15  -8 148.723 212.688   7
   1  15  -8 259.402 202.875   7
  -1 -15  -8 93.0871 120.283   7
  -1  15  -8 276.434 204.580   4
   1  15  -7 2064.97 407.419   4
  -1  15  -7 1762.14 398.534   4
  -1 -15  -7 1582.66 393.401   7
   1  15  -7 1240.68 353.583   7
   1 -15  -7 2266.46 493.720   7
   1  15  -6 8372.82 772.788   7
   1  15  -6 7456.16 708.425   4
   1 -15  -6 8826.46 857.142   7
  -1  15  -6 7912.51 741.846   4
  -1 -15  -6 7922.30 802.266   7
   1  15  -5 3629.00 476.239   4
   1 -15  -5 3479.38 354.139   4
   1  15  -5 3347.99 452.810   7
   1 -15  -5 3305.36 495.890   7
  -1  15  -5 3485.53 469.427   4
  -1 -15  -5 2797.71 446.758   7
   1 -15  -4 4599.66 507.064   7
   1 -15  -4 3740.70 237.568   1
   1  15  -4 4719.58 474.604   4
   1 -15  -4 4122.44 320.266   4
  -1  15  -4 4927.44 472.438   4
  -1  15  -3 7653.04 512.783   4
   1 -15  -3 6880.36 538.522   7
   1 -15  -3 5975.80 309.758   4
   1 -15  -3 6591.39 348.882   1
   1 -15  -2 61015.0 1441.60   7
   1 -15  -2 59493.9 1099.79   1
  -1  15  -2 62341.6 1256.16   4
   1 -15  -2 61672.9 921.962   6
   1 -15  -1 9564.23 410.431   6
   1  15  -1 9465.53 313.351   7
  -1 -15  -1 8853.69 539.549  10
   1  15  -1 14999.9 358.825   3
   1 -15  -1 9636.00 526.178   7
  -1  15  -1 9336.64 407.306   4
   1  15  -1 15046.6 626.427   4
  -1 -15  -1 8776.94 289.368   7
   1 -15  -1 9068.60 435.408   1
   1 -15  -1 9181.60 481.002  10
   1 -15   0 7.40843 17.3997   3
  -1 -15   0 108.732 93.9326   6
   1 -15   0 140.310 75.4412   6
   1 -15   1 8936.48 470.801   6
   1 -15   1 9356.97 512.392   2
   1  15   1 8871.74 460.593  11
  -1  15   1 8760.94 362.683   9
   1  15   2 63747.0 1483.07   9
  -1  15   2 61725.2 1221.33   8
   1 -15   2 59116.3 1308.45   6
   1  15   2 63867.8 1275.56   5
   1 -15   2 62522.8 1206.62   1
  -1 -15   2 64252.0 1281.13   6
   1 -15   2 64433.4 1362.99   8
  -1  15   3 6914.08 499.827   8
   1 -15   3 6499.65 463.331   6
   1 -15   3 7058.80 409.763   1
  -1 -15   3 7047.95 444.125   6
   1  15   3 6425.97 441.867   5
   1 -15   3 6737.52 520.011   8
   1 -15   4 4313.16 320.950   1
   1  15   4 4328.21 404.260   5
   1  15   4 4725.27 516.516   8
  -1  15   4 4510.39 472.859   8
  -1 -15   4 4639.66 370.916   6
   1 -15   4 3599.54 440.411   8
   1 -15   4 3613.98 382.463   6
  -1  15   5 4939.06 600.577   8
   1  15   5 5075.58 493.183   5
   1 -15   5 3721.69 423.483   6
   1  15   5 4377.35 619.756   8
   1 -15   5 3125.71 475.419   8
   1  15   6 8905.32 898.860   8
   1 -15   6 7484.97 826.039   8
  -1  15   6 10038.6 907.078   8
   1  15   7 2402.90 514.954   8
   1 -15   7 2050.93 455.998   8
  -1  15   7 1764.57 437.243   8
   1 -15   8 672.023 399.168   8
  -1  15   8 637.686 308.823   8
   1  15   8 1323.89 487.850   8
  -1  16  -8 1454.43 383.573   4
   1  16  -8 1458.95 371.617   4
   1 -16  -8 1595.84 462.841   7
   1  16  -8 1567.12 424.805   7
  -1 -16  -8 2236.65 528.503   7
   1  16  -7 578.611 255.305   4
  -1 -16  -7 409.455 208.847   7
   1  16  -7 249.854 164.459   7
   1 -16  -7 432.598 207.984   7
  -1  16  -7 527.183 221.718   4
  -1  16  -6 2287.40 415.700   4
   1 -16  -6 2517.55 494.241   7
  -1 -16  -6 1914.57 378.214   7
   1  16  -6 2490.41 441.219   7
   1  16  -6 2170.46 402.695   4
   1  16  -5 6035.31 601.686   4
  -1  16  -5 7103.10 636.843   4
  -1 -16  -5 6285.39 609.490   7
   1 -16  -5 6695.30 707.501   7
   1  16  -5 6370.78 608.603   7
   1 -16  -5 5905.42 452.432   4
   1 -16  -4 3717.20 256.921   1
   1 -16  -4 3395.94 295.421   4
  -1  16  -4 8261.53 645.932   4
   1 -16  -4 3333.00 444.216   7
   1  16  -4 6992.12 616.303   4
   1 -16  -3 387.950 85.2033   4
  -1  16  -3 1191.43 249.630   4
   1 -16  -3 1062.25 157.141   1
   1 -16  -3 798.963 207.978   7
   1 -16  -2 9146.92 228.984   4
  -1  16  -2 12486.8 585.958   4
   1 -16  -2 11746.4 426.445   6
   1 -16  -2 9415.62 577.850   7
   1 -16  -2 10405.9 477.436   1
   1  16  -1 191984. 2180.05   4
   1 -16  -1 184257. 1841.97   6
   1 -16  -1 190631. 2357.03   7
  -1 -16  -1 186609. 1332.30   7
   1 -16  -1 185881. 2229.73  10
  -1  16  -1 182755. 1787.45   4
   1  16  -1 182967. 1324.81   7
   1 -16  -1 187083. 2032.72   1
  -1 -16  -1 185334. 2465.89  10
   1  16  -1 178207. 1125.40   3
   1 -16   0 13063.1 448.004   3
   1 -16   0 13505.4 548.780   6
  -1  16   0 12003.0 334.438   4
  -1 -16   0 11558.4 551.939   6
  -1 -16   0 12065.1 597.565  10
   1 -16   0 13135.4 605.951   7
  -1  16   1 189167. 1705.89   9
   1 -16   1 181526. 2154.82   6
   1  16   1 181415. 2216.64   9
   1  16   1 181609. 2098.62  11
  -1 -16   1 180085. 2140.32   6
   1 -16   2 10663.0 514.084   1
   1  16   2 10857.6 619.466   9
  -1  16   2 9593.14 490.021   8
  -1 -16   2 11980.0 579.849   6
   1 -16   2 10887.7 568.571   6
   1 -16   3 720.428 163.512   1
   1 -16   3 656.137 169.352   6
   1 -16   3 652.359 174.419   8
  -1  16   3 824.308 185.166   8
   1  16   3 524.453 146.332   5
   1  16   4 4252.30 694.850   8
   1 -16   4 3579.59 397.964   6
   1 -16   4 4671.05 361.577   1
  -1  16   4 4363.93 499.791   8
   1 -16   4 3191.74 460.836   8
   1  16   4 4030.23 432.267   5
  -1 -16   4 5556.86 438.256   6
   1  16   5 7836.16 797.529   8
   1 -16   5 6720.75 543.386   6
   1  16   5 6301.86 536.382   5
   1 -16   5 6099.54 647.882   8
   1  16   6 3318.66 571.879   8
   1 -16   6 2157.35 467.379   8
  -1  16   6 2952.88 533.579   8
   1 -16   7 578.384 238.626   8
   1  16   7 538.697 254.242   8
  -1  16   7 575.340 264.817   8
  -1  16   8 2287.93 517.720   8
   1 -16   8 1993.17 497.082   8
   1  16   8 3252.82 665.666   8
  -1  17  -8 3515.22 606.271   4
   1  17  -8 3211.39 583.103   7
  -1 -17  -8 3798.00 664.653   7
   1  17  -8 3776.89 596.933   4
   1 -17  -8 3306.84 653.560   7
  -1  17  -7 78.6723 128.822   4
   1  17  -7 79.8018 182.134   4
   1  17  -7 96.5020 84.3376   7
   1 -17  -7 288.945 235.555   7
  -1 -17  -7 361.554 199.007   7
  -1  17  -6 1990.69 388.092   4
   1 -17  -6 1469.85 386.426   7
   1  17  -6 1302.32 338.372   7
  -1 -17  -6 1168.12 309.857   7
   1  17  -6 1168.49 311.620   4
   1 -17  -5 16038.1 732.882   4
  -1  17  -5 17581.0 1008.13   4
  -1 -17  -5 17092.0 1025.73   7
   1 -17  -5 16162.1 1053.38   7
   1  17  -5 16958.4 983.883   7
   1  17  -5 16493.4 979.851   4
   1 -17  -4 65391.8 1240.98   4
   1 -17  -4 66835.2 1924.83   7
  -1  17  -4 65440.0 1718.11   4
   1  17  -4 62495.2 1733.94   4
  -1 -17  -4 69417.1 1763.06   7
   1 -17  -3 18783.7 519.764   6
   1 -17  -3 19511.1 936.382   7
   1 -17  -3 17629.2 515.432   4
  -1  17  -3 19529.3 825.946   4
   1  17  -3 18414.8 850.237   4
   1 -17  -3 18062.4 615.393   1
  -1  17  -2 26565.3 849.085   4
   1 -17  -2 27712.2 1006.01   7
   1 -17  -2 26271.4 769.161   1
   1 -17  -2 25992.4 655.137   6
  -1 -17  -2 26917.5 747.927   7
   1 -17  -1 27811.1 742.792   6
   1  17  -1 33750.1 944.641   4
  -1  17  -1 31041.3 768.372   4
   1 -17  -1 28943.6 818.855   1
   1  17  -1 28131.4 522.907   7
  -1 -17  -1 28722.1 531.390   7
   1 -17  -1 27572.7 948.903   7
   1 -17  -1 28493.9 899.069  10
  -1 -17  -1 28881.3 1014.20  10
   1  17  -1 32615.4 478.415   3
   1 -17   0 119.813 63.2963   3
   1 -17   0 38.2900 50.5192   6
   1 -17   0 964.361 226.880   7
  -1  17   0 87.1138 44.8364   4
  -1 -17   0 803.294 243.167  10
  -1 -17   0 184.504 196.606   6
   1 -17   1 28879.2 877.997   6
   1 -17   1 26793.4 913.799   2
   1  17   1 29032.9 956.638   9
  -1  17   1 29361.2 700.824   9
  -1  17   1 25923.6 367.014  11
   1  17   1 28391.2 849.356  11
   1 -17   2 25898.1 810.994   1
  -1  17   2 25537.1 803.510   8
   1 -17   2 26210.0 896.971   6
   1  17   2 26283.8 968.359   9
  -1 -17   2 28441.3 899.028   6
  -1 -17   3 19139.0 758.446   6
   1 -17   3 18277.4 812.485   6
   1 -17   3 19217.3 713.574   1
   1  17   3 20080.2 779.015   5
  -1  17   3 18585.2 831.796   8
   1 -17   3 19700.8 906.360   8
   1 -17   4 66589.8 1309.18   1
   1  17   4 67229.5 1560.15   5
   1 -17   4 66451.0 1632.92   6
  -1 -17   4 64715.8 1451.77   6
  -1  17   4 64821.4 1808.92   8
   1 -17   4 67268.5 1914.46   8
   1  17   5 19686.6 1202.25   8
   1 -17   5 17387.6 882.576   6
   1  17   5 18510.7 905.995   5
   1 -17   5 16106.0 1050.27   8
  -1  17   5 17576.9 1063.74   8
   1 -17   6 1198.59 325.274   8
   1  17   6 2713.71 522.070   8
  -1  17   6 3062.86 569.332   8
   1  17   7 9.33888 39.9976   8
   1 -17   7 199.098 181.047   8
   1 -17   8 4456.15 748.488   8
   1  17   8 5748.05 886.731   8
  -1  17   8 5128.99 778.551   8
  -1  18  -8 2638.82 525.499   4
   1  18  -8 2472.38 502.242   4
   1  18  -8 2500.68 537.655   7
   1 -18  -8 2812.24 614.150   7
  -1 -18  -8 2632.03 567.713   7
  -1  18  -7 748.086 270.236   4
   1 -18  -7 339.838 172.810   7
  -1 -18  -7 752.744 305.041   7
   1  18  -7 718.175 275.264   7
   1  18  -7 761.796 271.349   4
   1 -18  -6 8918.01 878.285   7
   1  18  -6 8066.74 752.504   4
  -1 -18  -6 8358.80 801.808   7
  -1  18  -6 8624.85 780.404   4
   1  18  -6 8401.12 770.218   7
   1  18  -5 15216.7 923.739   7
   1 -18  -5 14130.7 991.611   7
  -1  18  -5 15865.4 964.784   4
   1  18  -5 14093.9 912.326   4
  -1 -18  -5 14017.1 935.664   7
  -1  18  -4 31756.3 1221.69   4
   1 -18  -4 25195.0 706.285   1
   1 -18  -4 29062.7 1299.27   7
   1 -18  -4 24761.9 759.976   4
  -1 -18  -4 27205.5 1106.62   7
   1  18  -4 28670.0 1201.81   4
   1  18  -3 10526.0 659.108   4
   1 -18  -3 8893.92 355.811   4
   1 -18  -3 8993.93 378.671   6
  -1 -18  -3 10000.6 578.034   7
   1 -18  -3 9789.96 671.694   7
   1 -18  -3 10452.0 483.171   1
  -1  18  -3 10506.7 623.967   4
  -1  18  -2 37203.2 1009.86   4
   1 -18  -2 40077.6 1233.27   7
   1  18  -2 39010.9 1130.03   4
   1 -18  -2 38793.9 954.762   1
  -1 -18  -2 39394.6 903.318   7
   1 -18  -2 40000.6 839.127   6
   1 -18  -1 128539. 2021.33   7
   1 -18  -1 128498. 1642.02   6
   1 -18  -1 127910. 1968.96  10
   1 -18  -1 125865. 1765.46   1
  -1 -18  -1 130136. 1122.57   7
   1  18  -1 130825. 1860.77   4
  -1 -18  -1 127898. 2165.52  10
  -1  18  -1 130078. 1538.01   4
   1 -18   0 41414.1 1112.71   7
  -1  18   0 41446.3 642.027   4
  -1 -18   0 38376.4 1129.94  10
  -1 -18   0 39193.4 1062.08   6
   1 -18   0 41691.6 1014.07   6
  -1 -18   1 131477. 1913.58   6
  -1  18   1 132429. 1524.73   9
   1  18   1 125280. 1917.38   9
   1 -18   1 131056. 2033.23   2
   1  18   1 127024. 1817.83  11
   1 -18   1 127210. 1893.36   6
   1  18   2 38910.7 1198.95   9
  -1 -18   2 38482.3 1064.83   6
   1 -18   2 40035.7 1030.09   1
   1 -18   2 38396.3 1119.30   6
  -1 -18   3 10208.7 574.925   6
   1 -18   3 9118.68 622.026   8
  -1  18   3 9775.65 612.938   8
   1 -18   3 9751.80 525.922   1
   1  18   3 9705.65 550.060   5
   1 -18   3 8874.04 582.039   6
   1 -18   4 27191.4 1238.79   8
  -1  18   4 28734.9 1210.46   8
   1 -18   4 28031.5 880.263   1
   1 -18   4 27294.8 1060.50   6
   1  18   4 28855.3 1077.31   5
  -1 -18   4 27751.5 986.047   6
  -1  18   5 17116.3 1052.11   8
   1  18   5 16654.5 1113.93   8
   1  18   5 16270.1 851.915   5
   1 -18   5 13646.1 810.735   6
   1 -18   5 14037.9 985.465   8
   1 -18   6 8606.68 653.669   6
   1 -18   6 7935.42 824.814   8
  -1  18   6 10029.9 888.173   8
   1  18   6 10694.5 975.753   8
  -1  18   7 1460.73 423.857   8
   1  18   7 995.103 357.709   8
   1 -18   7 754.872 296.177   8
   1 -18   8 3373.72 684.208   8
  -1  18   8 4064.80 693.962   8
   1  18   8 4038.09 746.735   8
   1  19  -8 1225.97 362.823   7
   1  19  -8 1118.55 352.737   4
  -1 -19  -8 791.146 311.041   7
  -1  19  -8 947.505 311.112   4
   1 -19  -8 677.814 304.390   7
   1 -19  -7 4085.42 661.441   7
  -1 -19  -7 4943.75 676.372   7
  -1  19  -7 4516.82 616.865   4
   1  19  -7 4011.90 608.885   7
   1  19  -7 4420.04 601.790   4
   1  19  -6 2576.15 436.790   7
   1  19  -6 2437.79 426.187   4
   1 -19  -6 2786.66 508.633   7
  -1 -19  -6 1919.76 395.206   7
  -1  19  -6 2648.52 454.157   4
   1  19  -5 14630.8 938.657   4
   1 -19  -5 14540.6 1027.05   7
  -1 -19  -5 14843.0 942.666   7
  -1  19  -5 14937.5 933.801   4
   1 -19  -4 54221.7 1097.09   4
   1 -19  -4 57683.7 1813.03   7
   1 -19  -4 51228.4 1036.45   1
  -1  19  -4 51764.9 1564.13   4
  -1 -19  -4 59136.1 1644.77   7
   1  19  -4 49069.1 1563.31   4
   1 -19  -3 13911.5 567.668   1
  -1  19  -3 15024.2 741.088   4
   1  19  -3 13619.5 754.128   4
   1 -19  -3 13557.6 485.715   6
   1 -19  -3 14440.5 814.686   7
  -1 -19  -3 14184.9 682.844   7
   1 -19  -2 3550.01 375.552   7
  -1 -19  -2 3760.01 279.536   7
   1  19  -2 4303.03 397.614   4
   1 -19  -2 3866.78 288.216   6
   1 -19  -2 3397.35 306.798   1
  -1  19  -2 4515.09 365.583   4
   1 -19  -1 2328.57 291.256   1
   1 -19  -1 1942.19 284.523  10
   1 -19  -1 1870.60 253.279   7
   1  19  -1 2813.09 134.907   3
   1 -19  -1 1899.82 249.977   6
  -1 -19  -1 1457.61 122.249   7
   1  19  -1 3877.07 350.095   4
  -1  19  -1 3028.94 298.013   4
  -1 -19  -1 1954.10 294.460  10
  -1 -19   0 887.508 282.619  10
   1 -19   0 1546.44 280.088   7
  -1  19   0 204.193 79.4310   4
  -1 -19   0 2261.35 349.134   6
   1 -19   0 184.900 86.1715   6
   1  19   1 3484.13 407.483   9
   1 -19   1 1981.21 315.491   2
  -1 -19   1 3875.69 447.413   6
   1 -19   1 1723.44 166.157   3
   1 -19   1 2242.80 263.721   6
  -1  19   1 1867.90 200.813   9
   1  19   1 2171.66 361.196  11
   1  19   2 4367.02 463.943   9
   1 -19   2 3104.99 355.824   2
  -1 -19   2 4784.05 399.883   6
   1 -19   2 3231.35 339.062   6
   1 -19   2 3692.51 329.074   1
   1 -19   3 13779.7 639.268   1
   1  19   3 13605.2 647.385   5
   1 -19   3 13865.6 739.176   6
  -1 -19   3 13994.7 685.789   6
  -1  19   3 14553.8 750.262   8
   1  19   4 55097.5 1414.34   5
   1 -19   4 55650.5 1544.36   6
  -1  19   4 57305.4 1708.75   8
   1  19   4 57686.0 1831.08   8
  -1 -19   4 53982.2 1381.57   6
   1 -19   4 56292.5 1269.49   1
   1 -19   4 53169.5 1726.15   8
   1  19   5 16727.7 1120.03   8
   1  19   5 16462.7 851.777   5
  -1 -19   5 14271.2 745.906   6
   1 -19   5 15681.1 857.863   6
   1 -19   5 13940.0 983.165   8
  -1  19   5 17908.3 1082.70   8
   1  19   6 4252.04 650.662   8
  -1  19   6 3354.34 548.329   8
   1  19   6 3735.34 455.312   5
   1 -19   6 2806.25 512.283   8
   1 -19   6 2084.91 332.480   6
   1 -19   7 5112.15 712.006   8
   1  19   7 4147.69 670.058   8
  -1  19   7 4857.81 697.022   8
   1  19   8 1352.55 429.343   8
  -1  19   8 1200.59 383.708   8
   1 -19   8 1208.04 403.638   8
   1  20  -8 321.956 192.944   4
   1  20  -8 237.342 178.581   7
  -1 -20  -8-4.44682 30.3857   7
   1 -20  -8 439.092 198.777   7
  -1  20  -7 859.463 295.538   4
  -1 -20  -7 712.645 276.450   7
   1  20  -7 626.949 264.821   4
   1  20  -7 747.505 268.553   7
   1 -20  -7 554.521 275.440   7
  -1  20  -6 1884.06 371.623   4
   1 -20  -6 2777.16 491.680   7
  -1 -20  -6 2450.74 443.399   7
   1  20  -6 2408.06 421.569   4
   1  20  -6 2431.92 422.545   7
  -1  20  -5 4929.27 563.240   4
   1 -20  -5 3890.19 546.735   7
   1  20  -5 5332.67 592.805   4
  -1 -20  -5 3220.86 452.319   7
   1 -20  -4 6638.61 673.425   7
  -1 -20  -4 5733.72 530.447   7
   1 -20  -4 6345.29 385.872   1
   1  20  -4 6796.01 612.116   4
  -1 -20  -3 12581.4 640.561   7
   1 -20  -3 11897.7 478.508   6
   1 -20  -3 12531.3 771.444   7
  -1  20  -3 12241.5 685.230   4
   1 -20  -3 12440.4 551.211   1
   1  20  -3 13776.3 766.027   4
   1 -20  -2 3722.01 384.287   7
   1 -20  -2 4231.79 299.727   6
  -1  20  -2 4153.15 357.616   4
   1 -20  -2 3801.62 319.726   1
  -1 -20  -2 3834.56 287.622   7
   1  20  -2 4330.23 402.072   4
   1 -20  -1 2429.70 289.598  10
   1 -20  -1 2785.39 279.318   1
  -1 -20  -1 2507.31 319.352  10
   1  20  -1 2349.87 111.680   3
   1 -20  -1 2601.56 294.534   7
   1  20  -1 2775.06 285.209   4
  -1  20  -1 2630.97 227.403   4
   1 -20  -1 2439.10 244.793   6
  -1 -20  -1 2630.29 166.390   7
  -1 -20   0 44307.8 1171.12   6
   1 -20   0 45416.8 1208.34   7
   1 -20   0 45687.5 1114.40   6
  -1  20   0 45330.5 686.634   4
  -1 -20   0 42443.3 1259.75  10
   1 -20   1 2408.08 293.805   2
  -1  20   1 2684.49 230.863   9
   1 -20   1 2747.76 293.446   6
  -1 -20   1 2852.00 306.906   6
   1 -20   1 2557.71 198.664   3
   1  20   1 2457.61 264.479  11
   1  20   1 2714.36 308.804   9
   1 -20   2 3871.41 370.528   6
  -1 -20   2 5012.33 415.366   6
   1  20   2 4119.85 403.202   9
   1 -20   2 4053.47 351.298   1
   1 -20   2 3727.50 394.426   2
   1 -20   3 12530.0 713.640   6
   1  20   3 13192.4 814.731   9
  -1  20   3 12316.8 693.556   8
   1  20   3 12420.5 627.741   5
   1 -20   3 12417.1 613.439   1
  -1 -20   3 11477.4 637.482   6
   1 -20   4 5203.77 546.218   8
   1 -20   4 6382.42 594.859   6
  -1  20   4 7238.56 637.428   8
   1  20   4 7298.96 542.909   5
  -1 -20   4 6967.59 522.265   6
   1 -20   4 6923.06 473.218   1
  -1 -20   5 3854.72 407.829   6
   1 -20   5 3422.40 440.460   6
   1  20   5 7257.33 781.698   8
   1  20   5 6377.42 549.682   5
  -1  20   5 7647.79 780.854   8
   1 -20   5 3511.23 503.705   8
   1  20   6 2514.18 492.749   8
   1 -20   6 2545.47 480.947   8
  -1  20   6 3155.27 511.718   8
   1 -20   6 2481.93 367.885   6
   1  20   7 1174.84 408.475   8
   1 -20   7 946.257 307.747   8
  -1  20   7 1702.61 476.551   8
   1  20   8 296.688 183.105   8
  -1  20   8 729.903 337.814   8
   1  21  -8 2.72337 88.0759   7
   1 -21  -8 299.464 167.957   7
  -1 -21  -8 383.078 186.994   7
   1 -21  -7 1239.58 384.182   7
  -1 -21  -7 885.826 298.459   7
   1  21  -7 1005.15 291.066   7
  -1  21  -7 1058.83 293.959   4
   1  21  -7 1067.98 307.222   4
   1  21  -6 1259.90 308.107   4
  -1  21  -6 1467.86 329.301   4
   1 -21  -6 1114.83 318.155   7
   1  21  -6 1205.62 296.643   7
  -1 -21  -6 1532.67 350.136   7
  -1  21  -5 22509.2 1153.16   4
   1 -21  -5 21082.4 1243.29   7
  -1 -21  -5 20840.7 1129.85   7
   1  21  -5 21091.3 1140.54   4
   1  21  -4 6153.14 573.140   4
  -1  21  -4 7566.75 612.528   4
   1 -21  -4 5807.87 375.108   1
   1 -21  -4 6067.79 600.995   7
  -1 -21  -4 5711.85 525.089   7
   1 -21  -3 11763.0 552.421   1
   1 -21  -3 11429.1 485.217   6
   1 -21  -3 10435.3 715.929   7
  -1 -21  -3 11975.6 624.892   7
   1  21  -3 11793.8 725.307   4
  -1  21  -3 12775.2 698.968   4
  -1 -21  -2 20292.8 663.688   7
   1  21  -2 21686.8 874.327   4
   1 -21  -2 18758.3 877.465   7
   1 -21  -2 19849.7 663.484   6
  -1  21  -2 21179.8 781.548   4
   1 -21  -2 19154.6 720.190   1
  -1 -21  -2 20380.7 999.763  10
  -1 -21  -1 6748.22 268.598   7
   1  21  -1 7233.81 458.964   4
   1 -21  -1 6696.41 483.491   7
  -1 -21  -1 7577.18 570.573  10
   1 -21  -1 6354.08 475.536  10
   1 -21  -1 6671.18 430.750   1
  -1  21  -1 6618.98 366.637   4
   1 -21  -1 6934.20 414.645   6
  -1 -21   0 6102.56 609.449   6
  -1 -21   0 4672.55 594.789  10
   1 -21   0 5654.86 496.735   7
  -1  21   0 1513.36 183.887   4
   1 -21   0 1001.49 207.099   6
   1  21   1 6611.87 437.587  11
   1  21   1 6689.86 469.196   9
   1 -21   1 6934.07 323.565   3
  -1  21   1 7024.09 383.475   9
   1 -21   1 7089.14 476.346   6
   1 -21   1 6084.51 473.836   2
  -1 -21   1 6923.57 478.417   6
   1 -21   2 20036.2 941.853   2
   1 -21   2 20066.7 861.138   6
   1 -21   2 20365.3 782.434   1
  -1 -21   2 21913.9 862.291   6
   1  21   2 22090.9 941.163   9
   1 -21   3 11308.9 596.196   1
   1  21   3 11300.6 604.104   5
  -1  21   3 12215.5 693.611   8
   1 -21   3 11383.0 689.921   6
   1  21   3 12078.3 784.387   9
  -1 -21   3 11733.7 655.879   6
   1 -21   4 6345.75 451.007   1
   1 -21   4 6031.19 526.801   6
  -1  21   4 6319.99 580.617   8
   1  21   4 6382.67 490.142   5
   1  21   4 6669.03 646.524   8
  -1 -21   4 6211.89 499.475   6
   1 -21   5 21115.3 1220.63   8
  -1 -21   5 21653.1 951.478   6
  -1  21   5 23051.3 1228.47   8
   1  21   5 22807.3 997.682   5
   1 -21   5 21590.7 1033.42   6
   1  21   5 24758.7 1357.28   8
   1 -21   6 1062.93 247.225   6
   1 -21   6 1016.64 309.792   8
  -1  21   6 1607.23 389.188   8
   1  21   6 1259.64 369.737   8
   1 -21   7 940.904 309.160   8
  -1  21   7 1088.59 326.217   8
   1  21   7 695.497 277.043   8
  -1  21   8 1034.48 367.393   8
  -1 -22  -8 304.923 15.5359   7
   1  22  -8 333.945 181.564   7
  -1  22  -7 304.318 244.054   4
   1  22  -7 100.317 117.460   4
   1 -22  -7 272.040 250.170   7
  -1 -22  -7-59.2897 107.218   7
   1  22  -7 113.425 136.614   7
   1  22  -6 215.019 146.101   7
   1  22  -6 787.118 265.253   4
  -1 -22  -6 321.883 162.078   7
   1 -22  -6 439.150 231.918   7
  -1  22  -6 690.401 238.585   4
  -1 -22  -5 7215.69 681.251   7
   1 -22  -5 7904.41 766.802   7
   1  22  -5 7460.99 691.172   4
  -1  22  -5 8634.77 728.999   4
  -1  22  -4 10713.0 735.591   4
   1 -22  -4 10661.9 807.957   7
   1 -22  -4 10934.1 526.559   1
   1  22  -4 9333.00 704.173   4
  -1 -22  -4 11722.9 736.898   7
   1 -22  -3 10000.7 705.471   7
  -1 -22  -3 10171.5 580.456   7
   1 -22  -3 10018.8 524.511   1
  -1  22  -3 8810.30 581.978   4
   1  22  -3 10083.0 664.330   4
   1 -22  -3 9049.13 445.284   6
   1 -22  -2 33703.3 1219.44  10
  -1 -22  -2 32950.2 1288.97  10
  -1 -22  -2 31152.0 827.955   7
   1 -22  -2 33837.8 1189.65   7
  -1  22  -2 31561.1 966.839   4
   1 -22  -2 32717.4 968.675   1
   1  22  -2 34216.2 1117.14   4
   1 -22  -2 33128.8 876.571   6
   1 -22  -1 5200.35 387.119   1
  -1 -22  -1 5335.30 245.258   7
  -1  22  -1 5900.40 346.108   4
   1 -22  -1 5216.54 439.761  10
   1  22  -1 6112.24 427.002   4
  -1 -22  -1 5359.89 440.867   6
   1 -22  -1 5590.49 390.941   6
   1 -22  -1 6068.82 468.766   7
  -1 -22  -1 5848.94 506.000  10
  -1 -22   0 171477. 2651.14  10
   1 -22   0 175314. 2439.39   7
  -1  22   0 175138. 1399.14   4
   1 -22   0 171248. 2263.24   6
  -1 -22   0 167804. 2378.91   6
   1  22   1 5995.02 430.734  11
  -1 -22   1 5674.83 440.921   6
   1 -22   1 6234.76 483.792   2
   1 -22   1 5957.32 448.448   6
   1 -22   1 5571.54 288.607   3
  -1  22   1 5646.84 358.024   9
   1  22   1 5533.28 439.206   9
  -1 -22   2 32730.7 1075.72   6
   1  22   2 35325.4 1200.39   9
   1 -22   2 34255.1 1245.48   2
   1 -22   2 33511.9 1032.19   1
   1 -22   2 32991.9 1128.15   6
   1 -22   3 9144.19 552.965   1
   1  22   3 8834.11 536.091   5
  -1  22   3 9252.35 602.376   8
   1  22   3 9916.99 717.037   9
  -1 -22   3 9701.84 606.800   6
   1 -22   3 9865.88 636.236   6
   1  22   4 11835.9 856.366   8
  -1  22   4 11883.2 801.113   8
   1  22   4 11146.2 642.096   5
   1 -22   4 10753.6 593.427   1
  -1 -22   4 10310.1 653.385   6
   1 -22   4 10915.4 713.563   6
   1 -22   5 7491.24 723.703   8
   1  22   5 9277.44 646.454   5
  -1  22   5 9954.76 827.758   8
   1 -22   5 7687.56 650.726   6
  -1 -22   5 7572.24 574.477   6
  -1  22   6 843.564 296.925   8
   1  22   6 669.850 314.464   8
   1 -22   6 488.887 180.994   6
   1 -22   6 498.412 211.825   8
  -1  22   7 485.639 309.448   8
   1  22   7 58.9710 46.9592   8
  -1  22   8 377.579 214.248   8
   1 -23  -8 480.416 232.949   7
  -1 -23  -8 505.308 207.688   7
   1  23  -8 250.687 185.807   7
   1  23  -7 1493.37 366.838   7
   1  23  -7 1203.98 322.866   4
  -1  23  -7 1286.71 330.682   4
   1 -23  -7 1517.52 401.902   7
  -1 -23  -7 890.634 305.645   7
  -1  23  -6 1636.11 335.821   4
   1 -23  -6 1369.84 385.999   7
  -1 -23  -6 1346.64 343.996   7
   1  23  -6 1394.47 323.204   7
   1  23  -6 1619.60 352.978   4
  -1 -23  -5 5944.65 624.828   7
   1 -23  -5 5667.50 648.363   7
   1  23  -5 5250.25 580.728   4
  -1  23  -5 5916.90 600.851   4
   1 -23  -4 7352.12 670.577   7
  -1 -23  -4 7548.30 592.122   7
   1  23  -4 7563.85 641.190   4
  -1  23  -4 8270.01 640.916   4
   1 -23  -4 8087.10 463.888   1
   1 -23  -3 1255.73 210.066   1
   1  23  -3 1357.93 268.157   4
  -1  23  -3 1069.60 231.693   4
   1 -23  -3 705.137 187.381   7
  -1 -23  -3 728.854 158.179   7
   1 -23  -3 878.327 157.711   6
   1 -23  -2 13920.6 810.834  10
   1  23  -2 17682.4 816.915   4
  -1 -23  -2 14808.1 571.165   7
   1 -23  -2 15018.3 673.106   1
  -1  23  -2 15613.9 703.355   4
   1 -23  -2 15220.4 813.529   7
   1 -23  -2 16773.5 653.237   6
  -1 -23  -2 14636.4 896.599  10
  -1 -23  -1 6044.52 480.529   6
   1 -23  -1 5257.66 406.524   1
   1 -23  -1 5439.41 449.555   7
  -1 -23  -1 4760.52 230.041   7
  -1  23  -1 5548.79 346.597   4
   1 -23  -1 5471.71 472.402  10
   1  23  -1 6166.46 434.925   4
   1 -23  -1 5697.91 404.438   6
  -1 -23  -1 5055.15 501.303  10
  -1  23   0 2602.10 216.340   4
  -1 -23   0 8529.13 675.764   6
   1 -23   0 4762.66 377.824   6
   1 -23   0 4196.95 457.123   7
  -1 -23   0 7826.56 666.166  10
   1  23   1 5321.97 440.545   9
   1 -23   1 5073.23 416.472   6
  -1 -23   1 5840.29 465.599   6
  -1  23   1 5325.56 358.161   9
   1  23   1 5252.29 417.398  11
   1 -23   1 4867.50 266.476   3
   1 -23   1 5486.61 466.923   2
   1 -23   2 14209.0 765.757   6
   1 -23   2 14917.6 702.705   1
  -1 -23   2 16544.0 792.671   6
   1 -23   2 14940.6 857.678   2
   1  23   2 15943.8 858.758   9
   1 -23   3 770.358 201.757   6
  -1 -23   3 1119.01 227.487   6
  -1  23   3 711.900 197.209   8
  -1 -23   3 423.049 163.261   2
   1  23   3 958.870 213.634   5
   1 -23   3 748.564 190.350   1
  -1  23   4 8299.72 658.056   8
   1 -23   4 6977.14 586.124   6
   1 -23   4 7528.73 507.181   1
  -1 -23   4 7343.85 555.833   6
   1  23   4 8042.29 549.941   5
   1 -23   5 6003.99 562.747   6
  -1 -23   5 5856.84 510.458   6
   1  23   5 5902.07 520.997   5
  -1  23   5 6040.16 637.159   8
   1  23   5 6165.48 682.857   8
   1 -23   6 1123.30 263.337   6
   1  23   6 1522.57 354.823   8
  -1  23   6 1683.16 389.074   8
  -1  23   7 1238.72 361.772   8
   1  23   7 1195.29 369.401   8
  -1  23   8 896.002 316.469   8
  -1 -24  -8-183.973 183.764   7
   1  24  -8 145.721 81.2597   7
  -1  24  -7 420.548 189.492   4
   1 -24  -7 766.624 299.445   7
   1  24  -7 126.308 88.2336   4
  -1 -24  -7 236.970 166.870   7
   1  24  -7 416.064 204.119   7
   1  24  -6 1032.49 293.802   4
   1 -24  -6 1011.25 329.087   7
  -1 -24  -6 920.907 280.424   7
   1  24  -6 1243.15 307.190   7
  -1  24  -6 954.288 271.408   4
   1  24  -5 815.497 254.083   4
  -1  24  -5 844.634 260.699   4
   1 -24  -5 432.593 228.681   7
  -1 -24  -5 371.903 174.011   7
   1 -24  -4 3079.14 438.045   7
  -1 -24  -4 3282.86 401.009   7
   1 -24  -4 3574.72 319.792   1
  -1  24  -4 4011.96 450.170   4
   1  24  -4 3214.75 427.046   4
   1 -24  -3 5102.24 388.913   1
   1 -24  -3 5214.23 522.080   7
  -1  24  -3 5439.44 465.845   4
  -1 -24  -3 5943.06 450.904   7
   1  24  -3 4855.66 478.965   4
   1 -24  -3 5086.94 353.041   6
  -1 -24  -2 44472.9 1004.13   7
  -1 -24  -2 43123.9 1545.63  10
   1 -24  -2 41183.8 1350.49   7
  -1  24  -2 42714.5 1140.12   4
   1 -24  -2 41651.9 1138.81   1
   1 -24  -2 41294.9 1038.83   6
   1 -24  -2 43015.7 1436.34  10
   1  24  -2 43054.5 1275.88   4
  -1 -24  -1 12208.3 368.646   7
   1 -24  -1 12927.7 641.689   1
   1 -24  -1 12629.5 684.735   7
   1 -24  -1 12954.3 721.669  10
  -1 -24  -1 13060.4 791.462  10
   1  24  -1 13599.7 652.708   4
  -1 -24  -1 12631.4 677.098   6
  -1  24  -1 13600.5 538.008   4
   1 -24  -1 12988.4 622.014   6
  -1  24   0 42897.6 713.497   4
  -1 -24   0 40496.2 1211.22   6
   1 -24   0 43205.3 1251.50   7
   1 -24   0 42055.4 1169.92   6
  -1 -24   0 41227.0 1375.64  10
   1 -24   1 13189.9 693.008   6
   1 -24   1 12556.2 715.702   2
  -1 -24   1 12457.2 675.841   6
  -1  24   1 12664.0 560.550   9
   1 -24   1 12349.7 424.634   3
   1  24   1 12802.5 678.157   9
   1  24   1 13133.0 643.587  11
   1 -24   2 42392.4 1298.37   6
  -1 -24   2 43248.7 1520.57   2
   1  24   2 43315.5 1356.64   9
   1 -24   2 41500.8 1194.49   1
  -1 -24   2 41506.2 1260.34   6
   1 -24   2 45045.0 1488.40   2
   1  24   3 6132.72 551.589   9
  -1  24   3 5160.78 451.362   8
   1 -24   3 5129.99 426.072   1
   1 -24   3 5381.09 489.218   6
   1  24   3 5831.87 436.862   5
  -1 -24   3 5382.96 577.066   2
  -1 -24   3 5348.82 465.497   6
  -1  24   4 3535.05 441.139   8
   1  24   4 3738.16 380.714   5
   1 -24   4 3851.55 373.017   1
  -1 -24   4 3686.60 402.560   6
   1 -24   4 3285.78 403.320   6
   1 -24   5 482.379 212.931   6
  -1  24   5 1290.94 345.924   8
   1  24   5 720.637 220.104   5
   1  24   5 594.877 339.056   8
  -1 -24   5 705.209 206.934   6
  -1  24   6 1513.86 391.209   8
   1  24   6 1385.10 387.700   8
   1 -24   6 1097.90 263.430   6
  -1  24   7 710.172 299.810   8
   1  24   7 587.879 290.809   8
  -1  24   8 773.174 303.065   8
  -1 -25  -8 93.2380 103.226   7
   1  25  -8 264.789 140.784   7
   1  25  -7 1011.20 328.882   7
   1  25  -7 731.353 268.291   4
  -1 -25  -7 959.113 336.811   7
   1 -25  -7 833.234 332.554   7
  -1  25  -7 601.828 250.228   4
   1 -25  -6 1861.52 416.615   7
  -1 -25  -6 1825.89 390.123   7
   1  25  -6 1701.03 381.051   4
   1  25  -6 2188.86 390.704   7
  -1  25  -6 2674.84 451.031   4
   1 -25  -5 3715.37 537.126   7
  -1  25  -5 3649.83 479.746   4
  -1 -25  -5 3867.39 494.040   7
   1  25  -5 3531.02 481.624   4
   1 -25  -4 3567.95 323.748   1
   1  25  -4 3548.76 449.086   4
  -1 -25  -4 3485.40 407.738   7
   1 -25  -4 3493.28 464.832   7
  -1  25  -4 3671.77 430.722   4
  -1  25  -3 1596.28 286.904   4
   1  25  -3 1401.22 287.511   4
   1 -25  -3 1164.88 276.675   7
   1 -25  -3 1221.44 212.631   1
  -1 -25  -3 1077.48 200.363   7
   1 -25  -3 1288.12 199.261   6
   1 -25  -2 7619.24 509.399   1
   1 -25  -2 6995.92 578.878   7
  -1 -25  -2 7289.12 411.473   7
   1 -25  -2 6336.72 588.137  10
  -1 -25  -2 7507.97 657.346  10
   1  25  -2 7458.55 560.245   4
  -1  25  -2 9219.10 551.069   4
   1 -25  -2 7981.04 482.843   6
  -1 -25  -1 2074.41 338.885   6
   1  25  -1 1606.02 244.846   4
   1 -25  -1 2056.48 281.927   1
  -1 -25  -1 1020.89 106.806   7
   1 -25  -1 1427.88 284.932  10
  -1 -25  -1 1390.10 289.668  10
  -1  25  -1 2384.01 250.737   4
   1 -25  -1 1697.16 266.454   6
   1 -25  -1 1148.12 246.861   7
   1 -25   0 1046.28 300.163   6
   1 -25   0 1906.46 381.309   7
  -1  25   0 1636.26 193.493   4
   1  25   1 2249.16 319.240  11
   1 -25   1 1430.71 255.804   6
   1 -25   1 1364.73 142.547   3
   1 -25   1 1707.71 299.688   2
  -1 -25   1 3196.02 390.832   6
   1  25   1 3024.35 370.844   9
  -1  25   1 2124.43 257.818   9
   1  25   2 10676.3 703.523   9
   1 -25   2 7319.78 554.664   6
   1 -25   2 7281.29 518.152   1
  -1 -25   2 8262.14 714.801   2
  -1  25   2 5794.86 175.333   5
  -1  25   2 7125.23 494.639   9
  -1 -25   2 9415.22 627.067   6
   1 -25   2 6462.32 590.620   2
   1  25   3 1583.95 350.076   9
   1 -25   3 795.978 186.053   6
   1  25   3 1557.20 266.620   5
   1 -25   3 1199.79 275.056   2
  -1  25   3 944.593 215.466   8
  -1 -25   3 704.858 255.696   2
   1 -25   3 1062.31 226.406   1
  -1 -25   3 1399.32 268.833   6
   1 -25   4 3705.37 438.870   6
   1  25   4 3937.08 387.121   5
   1 -25   4 3669.51 366.191   1
  -1 -25   4 3081.48 390.820   6
  -1  25   4 3346.02 423.784   8
   1  25   5 4039.41 417.170   5
  -1  25   5 4684.67 566.232   8
   1  25   5 3875.76 570.902   8
  -1 -25   5 3509.00 416.534   6
   1 -25   5 3616.44 448.767   6
   1  25   6 2623.46 514.475   8
  -1  25   6 2899.21 501.908   8
   1 -25   6 2358.76 376.026   6
  -1  25   7 2800.13 549.294   8
   1  25   7 1300.47 373.986   8
  -1  25   8 253.607 215.349   8
  -1 -26  -8 633.250 279.116   7
   1  26  -8-204.607 180.481   7
  -1  26  -7 3486.96 563.660   4
   1  26  -7 3349.18 542.750   7
   1 -26  -7 3521.75 642.901   7
  -1 -26  -7 2822.92 549.881   7
   1  26  -7 3200.99 542.265   4
   1  26  -6 1440.56 333.657   7
  -1  26  -6 1653.85 386.287   4
   1 -26  -6 1484.54 399.061   7
  -1 -26  -6 1796.31 391.604   7
   1  26  -6 1120.84 325.819   4
   1 -26  -5 3115.80 487.038   7
  -1 -26  -5 3326.17 457.303   7
  -1  26  -5 3319.05 465.942   4
   1  26  -5 2741.99 423.465   4
  -1  26  -4 2734.84 373.654   4
   1 -26  -4 2415.30 285.048   1
   1  26  -4 2078.76 356.780   4
  -1 -26  -4 2073.60 329.226   7
   1 -26  -4 2016.76 359.704   7
  -1 -26  -3 11147.3 619.023   7
   1 -26  -3 10678.5 540.904   6
   1 -26  -3 10714.8 777.637   7
  -1  26  -3 10911.4 668.849   4
   1  26  -3 10668.2 713.077   4
   1 -26  -3 11070.8 597.508   1
   1 -26  -2 15556.5 903.837  10
   1 -26  -2 14070.3 819.559   7
   1 -26  -2 14732.5 707.482   1
   1  26  -2 15904.8 797.366   4
  -1 -26  -2 14383.6 917.852  10
  -1 -26  -2 13645.7 566.375   7
   1 -26  -2 15171.5 664.682   6
  -1  26  -2 14006.3 673.527   4
  -1 -26  -1 16239.1 422.410   7
   1 -26  -1 19417.7 821.804   1
   1 -26  -1 19118.7 876.572   7
   1  26  -1 19199.8 796.745   4
   1 -26  -1 19980.7 937.155  10
  -1 -26  -1 19318.9 997.711  10
  -1 -26  -1 17970.0 840.374   6
  -1  26  -1 18619.3 644.514   4
   1 -26  -1 18344.2 765.823   6
  -1  26   0 47406.2 781.335   4
   1 -26   0 46741.2 1342.18   7
   1 -26   0 46835.6 1289.65   6
  -1 -26   0 45758.7 1328.65   6
   1  26   1 18305.8 839.993   9
   1  26   1 19294.8 799.130  11
  -1  26   1 19120.0 712.638   9
   1 -26   1 18732.5 910.071   2
   1 -26   1 20134.7 878.705   6
  -1 -26   1 18327.7 843.583   6
  -1  26   2 15252.1 705.612   9
  -1 -26   2 14441.7 919.468   2
   1 -26   2 15078.2 750.713   1
   1  26   2 15792.5 848.631   9
   1 -26   2 15701.6 913.217   2
  -1 -26   2 14849.5 785.245   6
   1 -26   2 16922.3 863.408   6
   1 -26   3 10860.2 722.013   6
   1 -26   3 10156.6 632.767   1
   1  26   3 10961.3 608.370   5
  -1 -26   3 10914.7 688.793   6
   1  26   3 10724.3 765.944   9
   1 -26   3 10618.8 795.507   2
  -1 -26   3 10221.6 829.368   2
  -1  26   3 10764.4 674.033   8
  -1  26   4 2613.94 394.508   8
   1 -26   4 1900.38 318.040   6
   1  26   4 2778.62 331.673   5
   1 -26   4 2436.12 311.930   1
  -1 -26   4 2553.23 366.096   6
  -1  26   5 3518.31 495.005   8
   1  26   5 3658.03 538.860   8
   1 -26   5 3091.18 419.073   6
  -1 -26   5 3384.55 418.575   6
  -1  26   6 3148.91 541.748   8
   1  26   6 2355.61 530.584   8
   1 -26   6 1615.67 328.951   6
  -1  26   7 3754.41 631.394   8
   1  26   7 5415.14 789.635   8
  -1  26   8 17.1814 55.4054   8
  -1 -27  -8-162.899 167.107   7
  -1  27  -7 2780.90 524.865   4
   1 -27  -7 3795.97 691.602   7
  -1 -27  -7 2843.91 526.709   7
   1  27  -7 2684.84 485.066   7
   1  27  -7 3151.62 551.004   4
   1  27  -6 5631.20 634.671   7
   1 -27  -6 5633.31 730.043   7
  -1 -27  -6 6176.40 707.252   7
  -1  27  -6 6108.94 700.176   4
   1  27  -6 5601.81 670.758   4
   1 -27  -5 966.189 272.431   7
  -1  27  -5 1419.34 306.412   4
   1  27  -5 1206.28 284.561   4
  -1 -27  -5 1231.16 273.046   7
   1  27  -4 3191.94 427.033   4
  -1  27  -4 4210.35 471.636   4
  -1 -27  -4 4314.81 453.766   7
   1 -27  -4 3829.26 505.917   7
  -1  27  -3 5968.42 502.326   4
  -1 -27  -3 4885.40 590.528  10
   1 -27  -3 5295.05 560.525   7
  -1 -27  -3 5261.99 435.244   7
   1 -27  -3 5512.46 403.460   6
   1  27  -3 5292.43 518.771   4
   1 -27  -3 5213.99 421.837   1
  -1 -27  -2 16485.3 625.128   7
   1 -27  -2 16371.0 891.697   7
   1 -27  -2 16499.2 936.398  10
   1 -27  -2 16305.3 706.038   6
  -1  27  -2 16398.4 737.483   4
   1  27  -2 17148.0 838.242   4
   1 -27  -2 16780.6 772.071   1
  -1 -27  -2 16549.6 1018.02  10
   1  27  -1 1232.36 234.515   4
  -1 -27  -1 837.194 97.1443   7
  -1  27  -1 1384.23 198.242   4
   1 -27  -1 1025.47 202.154   1
   1 -27  -1 976.858 210.723   7
  -1 -27  -1 953.881 231.724  10
  -1 -27  -1 1422.10 296.770   6
   1 -27  -1 1119.22 215.185   6
   1 -27  -1 1019.27 239.632  10
  -1  27   0 1252.06 157.258   4
   1 -27   0 637.341 207.522   6
   1 -27   0 970.830 239.093   7
   1  27   1 1446.34 262.447  11
   1 -27   1 1614.48 257.238   1
  -1  27   1 1932.39 251.302   9
   1 -27   1 1412.29 282.041   6
   1  27   1 2059.91 310.714   9
  -1 -27   1 1958.76 317.056   6
  -1  27   2 17043.1 750.303   9
   1 -27   2 16976.9 810.254   1
   1 -27   2 14828.5 481.141   3
   1 -27   2 16152.8 842.031   6
  -1 -27   2 16745.0 1000.99   2
   1  27   2 17236.5 895.651   9
   1 -27   2 16624.6 948.637   2
  -1 -27   2 16092.2 829.227   6
  -1 -27   3 5104.14 483.472   6
   1 -27   3 5667.73 477.677   1
   1 -27   3 5314.19 504.931   6
   1  27   3 7085.45 625.932   9
  -1 -27   3 5132.00 594.382   2
  -1  27   3 5140.23 478.868   8
   1 -27   3 5027.63 560.369   2
   1  27   3 5680.95 442.416   5
  -1  27   4 3845.19 465.512   8
   1 -27   4 4003.08 464.553   6
   1  27   4 3982.03 393.172   5
  -1 -27   4 4366.27 582.106   2
  -1 -27   4 3927.56 438.815   6
   1 -27   4 4137.74 407.549   1
   1 -27   5 1316.26 278.514   6
  -1  27   5 1466.20 337.019   8
   1  27   5 1219.75 352.612   8
  -1 -27   5 1186.62 249.205   6
   1  27   6 6953.01 839.892   8
  -1  27   6 7927.69 838.531   8
   1 -27   6 6592.29 660.027   6
  -1  27   7 5563.99 778.944   8
   1  27   7 5415.51 856.578   8
  -1 -28  -7 8058.54 893.483   7
   1  28  -7 7233.66 821.157   4
   1 -28  -7 8191.94 970.952   7
   1  28  -7 7101.97 788.976   7
  -1  28  -7 7630.91 841.946   4
  -1 -28  -6 10837.6 937.103   7
   1  28  -6 10012.2 898.352   4
   1 -28  -6 10677.3 1003.37   7
   1  28  -6 10389.2 854.824   7
  -1  28  -6 11026.3 925.262   4
   1  28  -5 551.030 195.746   4
  -1  28  -5 845.791 244.570   4
   1 -28  -5 695.095 262.374   7
  -1 -28  -5 514.715 180.169   7
   1  28  -4 2314.94 408.026   4
  -1 -28  -4 1108.43 238.094   7
   1 -28  -4 1504.32 366.808   7
  -1  28  -4 2538.96 391.225   4
   1 -28  -3 2078.10 392.668  10
   1 -28  -3 2043.58 360.443   7
  -1 -28  -3 1808.27 259.003   7
   1 -28  -3 2731.34 327.126   1
   1 -28  -3 2248.86 276.026   6
   1  28  -3 3281.23 433.627   4
  -1  28  -3 3063.58 388.958   4
  -1 -28  -3 2015.22 373.137  10
   1 -28  -2 1416.76 299.310   7
   1 -28  -2 2196.44 328.180   1
   1  28  -2 2053.06 317.677   4
   1 -28  -2 1702.35 319.072  10
  -1  28  -2 2506.90 307.396   4
  -1 -28  -2 2187.29 381.585  10
   1 -28  -2 2079.74 283.680   6
  -1 -28  -2 1767.78 206.904   7
   1 -28  -1 573.875 170.827  10
  -1  28  -1 715.213 133.573   4
   1  28  -1 484.554 153.536   4
   1 -28  -1 645.623 152.057   1
  -1 -28  -1 427.375 71.4938   7
   1 -28  -1 568.468 165.814   7
   1 -28  -1 700.508 152.359   6
  -1 -28  -1 691.417 180.033   6
  -1 -28  -1 653.991 182.623  10
   1 -28   0 7794.03 538.569   1
  -1  28   0 7490.79 321.064   4
   1 -28   0 7076.02 541.968   7
   1 -28   0 7701.03 548.168   6
   1  28   0 7103.30 470.514   4
  -1 -28   0 7888.38 577.267   6
   1 -28   1 617.100 159.861   6
  -1 -28   1 765.637 191.959   6
   1 -28   1 572.962 158.572   1
  -1  28   1 789.031 154.804   9
   1  28   1 601.211 156.194   9
   1  28   1 789.183 165.671  11
   1 -28   2 1624.89 311.976   2
   1 -28   2 1838.59 290.023   1
  -1 -28   2 2012.77 400.394   2
   1 -28   2 1371.56 140.924   3
   1 -28   2 1651.19 342.958   6
  -1 -28   2 3355.91 409.558   6
  -1  28   2 2663.24 316.798   9
   1  28   2 3768.15 457.560   9
  -1 -28   3 2899.07 397.031   6
  -1  28   3 2519.39 396.702   8
   1 -28   3 1893.92 354.394   2
   1 -28   3 3078.60 394.802   1
   1  28   3 3506.44 497.431   9
  -1 -28   3 2039.31 402.700   2
   1 -28   3 2636.39 415.835   6
   1  28   3 2531.43 339.242   5
  -1  28   4 2684.58 426.213   8
   1 -28   4 1198.23 305.452   2
   1  28   4 3491.15 419.576   5
  -1 -28   4 1444.40 435.868   2
   1 -28   4 2415.49 421.863   6
   1 -28   4 2333.52 355.535   1
  -1 -28   4 1985.18 341.490   6
  -1 -28   5 425.891 169.523   6
   1  28   5 859.415 263.273   8
   1 -28   5 482.745 183.511   6
  -1  28   5 832.991 248.231   8
  -1  28   6 13744.8 1087.52   8
   1 -28   6 10928.7 841.927   6
   1  28   6 13269.7 1146.31   8
  -1  28   7 8419.26 924.541   8
   1  28   7 8562.60 991.455   8
   1  29  -7 1858.16 437.940   4
  -1 -29  -7 1423.65 371.648   7
  -1  29  -7 1325.52 379.024   4
   1 -29  -7 1519.99 429.450   7
   1  29  -7 1403.77 349.638   7
  -1  29  -6 3664.41 568.194   4
   1 -29  -6 3484.35 604.567   7
  -1 -29  -6 2371.70 458.140   7
   1  29  -6 3603.99 517.673   7
   1  29  -6 4071.68 600.209   4
  -1  29  -5 2375.01 392.795   4
  -1 -29  -5 2790.28 414.414   7
   1 -29  -5 2740.28 463.692   7
   1  29  -5 2601.12 431.154   4
   1 -29  -4 18216.9 1118.08   7
  -1 -29  -4 17906.5 937.478   7
  -1  29  -4 18264.1 989.308   4
   1  29  -4 17780.6 1040.27   4
  -1  29  -3 20911.9 951.830   4
   1 -29  -3 20491.7 812.540   6
   1 -29  -3 23307.6 1178.60   7
   1 -29  -3 21653.2 1193.17  10
  -1 -29  -3 21510.7 886.620   7
   1 -29  -3 20797.9 870.606   1
   1  29  -3 20773.7 1036.09   4
  -1 -29  -3 22276.7 1274.80  10
   1 -29  -2 12794.6 703.212   1
  -1 -29  -2 12149.9 892.211  10
   1 -29  -2 11510.3 624.793   6
   1 -29  -2 11856.0 782.301   7
  -1 -29  -2 11030.4 528.936   7
   1  29  -2 13420.0 762.327   4
  -1  29  -2 11545.9 634.262   4
   1 -29  -2 11885.1 822.081  10
   1 -29  -1 1744.73 260.278   6
  -1 -29  -1 2114.58 351.790  10
   1 -29  -1 1928.76 313.840  10
   1 -29  -1 2004.33 295.772   1
  -1 -29  -1 1088.35 112.486   7
   1  29  -1 1898.79 265.187   4
  -1  29  -1 1528.43 199.261   4
   1 -29  -1 1908.13 300.976   7
  -1 -29  -1 1574.11 268.094   6
   1 -29   0 589.041 288.298   1
   1 -29   0 291.048 243.066   6
   1 -29   0 671.118 232.462   7
   1  29   0 287.866 151.531   4
  -1  29   0 663.628 137.799   4
   1  29   1 1875.43 260.229  11
  -1  29   1 2156.22 259.841   9
   1  29   1 1766.89 275.591   9
   1 -29   1 1764.57 268.505   1
  -1 -29   1 1845.46 285.816   6
   1 -29   1 1630.95 274.499   6
  -1 -29   2 11099.8 834.408   2
  -1  29   2 12381.2 665.125   9
   1 -29   2 10973.0 801.110   2
   1 -29   2 11222.1 682.047   1
  -1 -29   2 12196.2 746.959   6
   1 -29   2 12144.3 751.980   6
   1  29   3 21642.7 877.915   5
  -1  29   3 21919.1 990.947   8
   1 -29   3 21041.5 935.516   1
   1 -29   3 21151.1 1176.45   2
   1  29   3 22513.0 1134.05   9
  -1 -29   3 21007.7 1007.69   6
   1 -29   3 22339.8 1069.03   6
  -1 -29   3 22138.2 1255.38   2
  -1  29   4 18349.6 1022.22   8
   1  29   4 18363.1 843.776   5
  -1 -29   4 17312.6 1178.41   2
   1 -29   4 17739.4 868.885   1
   1 -29   4 18727.8 1029.04   6
  -1 -29   4 17847.2 962.969   6
   1 -29   4 18784.5 1181.67   2
   1 -29   5 2113.69 354.318   6
   1  29   5 2362.07 441.681   8
  -1  29   5 2100.72 390.556   8
  -1 -29   5 2363.73 366.289   6
  -1 -29   5 2573.42 482.659   2
   1  29   6 4536.36 739.397   8
   1 -29   6 3781.91 518.728   6
  -1  29   7 1907.37 461.878   8
   1  29   7 2842.69 594.872   8
   1 -30  -7 152.540 108.897   7
  -1  30  -7 459.668 214.532   4
   1  30  -7 461.977 249.699   4
   1 -30  -6 11596.8 1054.63   7
  -1 -30  -6 12924.7 1015.63   7
   1  30  -6 11750.6 909.564   7
   1  30  -6 12580.8 1014.76   4
  -1  30  -6 13733.1 1045.41   4
   1  30  -5 345.633 189.693   4
  -1  30  -5 146.592 131.621   4
   1 -30  -5 294.526 171.999   7
  -1 -30  -5 148.234 92.0391   7
  -1  30  -4 1621.75 342.358   4
   1 -30  -4 1311.84 329.684   7
  -1 -30  -4 632.362 186.065   7
   1  30  -4 1567.39 366.090   4
   1 -30  -3 10092.9 847.655  10
   1  30  -3 10342.2 740.982   4
  -1 -30  -3 8439.65 559.691   7
   1 -30  -3 10074.8 622.839   1
   1 -30  -3 9167.38 752.963   7
   1 -30  -3 10039.1 592.174   6
  -1 -30  -3 10084.4 918.580  10
  -1  30  -3 10341.1 685.861   4
   1 -30  -2 23047.2 1088.00   7
  -1 -30  -2 22840.4 767.833   7
   1 -30  -2 24402.6 976.568   1
  -1 -30  -2 22947.6 1253.67  10
   1 -30  -2 22157.7 885.054   6
   1 -30  -2 23654.7 1190.09  10
  -1  30  -2 21910.9 870.287   4
   1  30  -2 23662.9 1015.17   4
   1 -30  -1 2259.29 348.777  10
  -1 -30  -1 2354.99 387.632  10
   1 -30  -1 2338.22 325.906   7
   1  30  -1 2277.28 297.670   4
  -1 -30  -1 2664.90 355.643   6
   1 -30  -1 2428.55 318.001   6
  -1  30  -1 2618.90 255.153   4
   1 -30  -1 2343.50 313.299   1
   1 -30   0 18391.7 860.518   1
  -1  30   0 18527.2 518.676   4
   1  30   0 18524.2 759.934   4
  -1 -30   0 18918.1 921.180   6
   1 -30   0 18743.1 873.763   6
   1 -30   0 18368.1 894.175   7
   1 -30   1 2381.27 316.099   1
   1 -30   1 2666.80 339.078   6
  -1  30   1 2646.37 297.964   9
   1  30   1 2623.88 312.805  11
   1  30   1 2803.78 352.831   9
  -1 -30   1 2358.59 328.983   6
  -1 -30   2 22348.6 1198.73   2
   1 -30   2 24209.0 1197.02   2
   1 -30   2 23872.0 1011.65   1
  -1  30   2 22059.7 900.960   9
   1  30   2 23981.0 1098.23   9
  -1 -30   2 22892.9 1035.81   6
   1 -30   2 23913.9 1089.28   6
   1 -30   3 9595.81 650.384   1
   1  30   3 10840.1 805.005   9
   1 -30   3 10805.8 796.358   6
   1  30   3 12197.2 675.790   5
   1 -30   3 8770.54 772.931   2
  -1 -30   3 10334.7 899.964   2
  -1 -30   3 11175.0 752.744   6
  -1 -30   4 979.568 352.197   2
   1 -30   4 519.778 314.890   2
   1  30   4 3971.12 423.364   5
  -1  30   4 3866.81 542.244   8
   1 -30   4 1160.59 303.665   1
   1 -30   4 965.860 376.498   6
  -1 -30   4 1669.65 341.345   6
  -1 -30   5 406.997 171.731   6
   1 -30   5 475.116 204.209   6
   1  30   5 829.517 316.485   8
  -1 -30   5 56.2560 174.982   2
   1  30   6 12743.0 1115.96   8
  -1  30   6 13265.6 1072.65   8
   1 -30   6 12780.8 933.248   6
  -1  30   7 535.943 261.373   8
   1  30   7 210.645 216.992   8
  -1  31  -7 53.2435 46.9842   4
   1  31  -7 246.949 176.186   4
   1  31  -6 988.286 331.606   4
  -1  31  -6 1179.33 369.698   4
   1 -31  -6 463.964 345.335   7
  -1  31  -5 2584.30 423.941   4
   1 -31  -5 2737.50 481.408   7
  -1 -31  -5 2262.44 383.348   7
   1  31  -5 2670.26 442.695   4
   1 -31  -4 14489.4 1028.30   7
  -1  31  -4 13885.8 874.211   4
  -1 -31  -4 14232.5 844.108   7
  -1 -31  -4 14847.8 1149.23  10
   1  31  -4 15812.2 989.323   4
  -1 -31  -3 17240.7 1158.46  10
   1 -31  -3 15343.1 967.499   7
   1  31  -3 15464.4 913.439   4
  -1 -31  -3 14119.3 727.108   7
   1 -31  -3 14597.3 759.198   1
  -1  31  -3 15141.4 829.897   4
   1 -31  -3 15060.9 1044.11  10
   1 -31  -3 14895.5 728.947   6
  -1 -31  -2 1356.17 356.813  10
   1 -31  -2 997.146 240.812   7
   1  31  -2 1514.04 311.694   4
   1 -31  -2 1469.64 343.358  10
   1 -31  -2 1727.58 304.446   6
  -1  31  -2 2119.59 306.235   4
  -1 -31  -1 3567.74 421.795   6
  -1 -31  -1 3340.60 468.307  10
   1 -31  -1 3252.42 371.890   1
   1 -31  -1 3210.51 381.167   7
   1  31  -1 3114.06 348.583   4
   1 -31  -1 3200.02 369.003   6
   1 -31  -1 3417.44 448.118  10
  -1  31  -1 3479.65 295.340   4
   1 -31   0 4483.09 537.759   7
   1 -31   0 5204.91 501.391   1
  -1  31   0 4777.81 321.085   4
   1 -31   0 4103.75 458.630   6
   1  31   1 3500.48 397.689   9
  -1  31   1 3618.52 349.877   9
   1 -31   1 3490.15 399.037   1
  -1 -31   1 3415.80 401.153   6
   1 -31   1 3544.76 401.972   6
   1  31   1 3625.12 373.129  11
   1 -31   2 2170.29 385.966   1
  -1 -31   2 1625.08 379.918   2
   1 -31   2 1884.89 333.869   6
   1 -31   2 1461.46 343.348   2
   1  31   2 3587.40 465.878   9
  -1 -31   2 2682.64 401.659   6
   1  31   2 3551.25 394.805  11
  -1  31   2 2594.44 356.927   9
   1  31   3 17313.7 1019.99   9
  -1 -31   3 14404.2 1052.39   2
   1  31   3 14783.8 744.885   5
   1 -31   3 14655.4 1011.15   2
   1 -31   3 15461.7 834.554   1
  -1 -31   3 14952.3 890.011   6
   1 -31   3 15476.9 920.366   6
   1 -31   4 13861.4 1053.92   2
  -1  31   4 15259.7 934.930   8
  -1 -31   4 14151.3 1089.32   2
   1 -31   4 13815.0 792.387   1
  -1 -31   4 13717.3 876.625   6
   1 -31   4 15469.0 964.129   6
  -1  31   5 2741.80 434.864   8
   1  31   5 2601.66 453.810   8
  -1 -31   5 2473.84 477.569   2
  -1 -31   5 2493.02 387.943   6
   1 -31   5 2827.98 513.062   2
   1 -31   5 2886.22 436.872   6
  -1 -31   6 1561.79 553.586   2
   1  31   6 1561.93 444.972   8
   1 -31   6 1028.60 300.679   6
  -1  31   7-62.3964 98.7214   8
   1  31   7 419.964 227.758   8
   1  32  -7 243.083 215.521   4
   1 -32  -7 192.145 153.100   7
  -1  32  -7 7.45858 26.6285   4
  -1  32  -6 3209.09 512.421   4
   1 -32  -6 3572.76 590.399   7
   1  32  -6 2917.52 507.714   4
   1  32  -5 1461.49 328.746   4
  -1  32  -5 1736.42 347.871   4
   1 -32  -5 1204.16 328.528   7
  -1 -32  -4 521.271 233.809  10
  -1  32  -4 1288.69 314.637   4
   1  32  -4 1073.30 310.803   4
   1 -32  -4 570.771 285.497  10
   1 -32  -4 577.890 256.029   7
   1 -32  -3 16918.3 1110.45  10
   1 -32  -3 16869.7 1027.44   7
   1 -32  -3 16777.2 829.728   1
  -1  32  -3 17177.8 893.695   4
   1  32  -3 17641.6 978.848   4
   1 -32  -3 16050.8 774.410   6
  -1 -32  -3 16877.8 1167.35  10
   1 -32  -2 12635.2 822.762   7
   1 -32  -2 13115.7 914.230  10
   1 -32  -2 13607.7 760.551   1
   1  32  -2 13022.6 774.796   4
   1 -32  -2 13809.6 726.299   6
  -1  32  -2 13871.9 710.110   4
  -1 -32  -2 13960.3 1012.28  10
  -1 -32  -1 3332.46 485.216  10
   1 -32  -1 3240.58 382.688   1
   1  32  -1 3289.56 360.017   4
  -1  32  -1 3010.29 289.028   4
   1 -32  -1 3374.58 409.095   7
  -1 -32  -1 3634.45 428.068   6
   1 -32  -1 3166.85 379.352   6
   1 -32  -1 3050.30 426.211  10
   1 -32   0 93217.0 2055.45   7
   1 -32   0 89516.7 1988.52   1
   1  32   0 94439.1 1773.03   4
  -1  32   0 93326.1 1200.99   4
  -1 -32   0 92601.8 2098.54   6
   1 -32   0 94494.7 2055.62   6
   1 -32   1 3168.00 400.227   1
   1  32   1 3054.25 374.327   9
   1  32   1 3644.94 381.014  11
  -1  32   1 3065.78 330.924   9
  -1 -32   1 3420.73 411.415   6
   1 -32   1 3420.48 421.177   6
   1  32   2 13489.1 728.341  11
   1 -32   2 11783.6 859.996   2
  -1 -32   2 14111.6 984.880   2
  -1  32   2 14933.8 765.094   9
   1  32   2 14955.3 892.141   9
   1 -32   2 14552.9 822.458   1
   1 -32   2 13447.2 860.186   6
  -1 -32   2 15771.9 891.202   6
   1  32   3 17514.3 1049.39   9
   1  32   3 17521.4 814.983   5
   1 -32   3 15627.7 1081.09   2
  -1 -32   3 16504.4 1142.29   2
   1 -32   3 17044.2 892.403   1
  -1 -32   3 16866.8 949.880   6
   1 -32   3 17335.6 991.970   6
   1 -32   4 1057.99 266.167   1
   1 -32   4 1261.97 324.632   6
  -1 -32   4 800.646 310.388   2
   1 -32   4 1001.55 383.955   2
  -1  32   4 1106.87 366.596   8
  -1 -32   4 1112.05 294.363   6
   1 -32   5 1470.41 375.114   2
  -1 -32   5 1365.37 359.386   2
  -1 -32   5 1326.55 292.339   6
   1  32   5 1471.02 400.858   8
   1 -32   5 1480.79 307.326   6
  -1  32   5 1417.63 333.937   8
  -1  32   6 4049.82 597.679   8
  -1 -32   6 3327.39 616.669   2
   1  32   6 3502.47 591.749   8
   1 -32   6 3335.30 494.428   6
   1  32   7 305.524 225.095   8
  -1 -32   7 150.865 142.120   2
  -1  32   7 603.062 257.748   8
   1 -33  -7 435.497 248.523   7
   1  33  -7 859.398 328.722   4
  -1  33  -7 603.750 256.126   4
   1  33  -6 1045.30 336.662   4
  -1  33  -6 1528.94 383.940   4
   1 -33  -6 324.474 272.677   7
   1  33  -5 1219.29 312.741   4
   1 -33  -5 629.923 275.847   7
  -1  33  -5 1073.47 285.188   4
  -1  33  -4 7045.58 631.158   4
   1 -33  -4 8089.14 827.938  10
   1  33  -4 7046.27 672.028   4
   1 -33  -4 6875.73 717.452   7
  -1 -33  -4 6870.80 794.540  10
   1 -33  -3 14820.2 968.975   7
   1 -33  -3 15628.7 1082.84  10
   1 -33  -3 14827.0 763.429   6
  -1 -33  -3 14910.7 1129.02  10
   1 -33  -3 15274.3 813.545   1
   1  33  -3 14560.7 912.615   4
  -1  33  -3 15254.8 856.489   4
  -1  33  -2 23944.8 940.160   4
   1 -33  -2 25846.6 1190.27   7
   1 -33  -2 24385.7 1031.65   1
   1  33  -2 24767.7 1079.81   4
   1 -33  -2 24387.6 994.001   6
  -1 -33  -2 25833.0 1403.38  10
   1 -33  -2 26664.4 1328.76  10
   1 -33  -1 5039.67 551.836  10
   1 -33  -1 5115.93 501.716   7
   1 -33  -1 5034.80 480.699   1
  -1  33  -1 5058.65 372.546   4
  -1 -33  -1 5554.50 627.907  10
   1  33  -1 5477.09 471.650   4
  -1 -33  -1 5399.52 527.357   6
   1 -33  -1 5064.05 476.377   6
   1 -33   0 10659.3 901.094   1
   1 -33   0 6197.75 593.240   7
   1  33   0 4426.00 454.917   4
   1 -33   0 8458.54 756.473   6
   1  33   1 5352.75 506.116   9
  -1  33   1 5194.62 431.000   9
   1 -33   1 5175.69 493.821   1
  -1 -33   1 4982.78 510.161   6
   1 -33   1 5641.87 521.471   6
   1  33   1 5137.61 459.139  11
  -1 -33   2 24608.0 1141.39   6
   1  33   2 25928.5 1189.85   9
  -1 -33   2 25369.6 1341.35   2
   1 -33   2 25368.9 1094.23   1
   1  33   2 24497.0 982.957  11
  -1  33   2 25304.3 1015.79   9
   1 -33   2 24641.6 1162.75   6
   1 -33   2 23550.0 1234.34   2
   1  33   3 16239.3 789.223   5
  -1 -33   3 15339.8 1120.23   2
   1 -33   3 16672.2 898.918   1
   1 -33   3 13806.7 1009.94   2
   1 -33   3 15859.9 991.443   6
  -1 -33   3 15433.8 935.592   6
   1  33   3 18059.7 1061.45   9
  -1 -33   4 7206.96 816.585   2
  -1  33   4 7533.90 663.644   8
   1 -33   4 7114.48 595.824   1
  -1 -33   4 6156.18 605.799   6
   1 -33   4 6221.17 721.669   2
   1 -33   4 7258.17 679.226   6
  -1 -33   5 1064.98 479.107   2
   1  33   5 2068.83 437.730   8
   1 -33   5 1314.06 331.716   6
  -1 -33   5 1316.25 298.122   6
   1 -33   5 1231.09 363.276   2
   1  33   6 1847.42 473.418   8
  -1 -33   6 1573.29 552.110   2
   1 -33   6 740.698 296.105   2
   1 -33   6 1380.77 345.563   6
  -1  33   7 1190.13 396.267   8
  -1 -33   7 610.098 310.235   2
  -1  34  -7 3391.95 581.748   4
   1 -34  -7 3979.79 688.433   7
   1  34  -7 3351.74 583.553   4
  -1  34  -6 6308.99 739.377   4
   1 -34  -6 5938.02 775.579   7
   1  34  -6 5551.44 697.201   4
  -1  34  -5 7040.91 705.339   4
  -1 -34  -5 6889.74 856.345  10
   1  34  -5 6673.39 710.690   4
   1 -34  -5 7169.00 804.179   7
   1  34  -4 1978.07 379.130   4
  -1 -34  -4 1870.90 477.161  10
   1 -34  -4 1499.70 353.594   7
  -1  34  -4 2244.12 388.221   4
   1 -34  -4 2080.31 508.898  10
   1 -34  -3 24579.5 1394.98  10
   1 -34  -3 22454.6 1212.61   7
   1  34  -3 24063.0 1168.00   4
  -1  34  -3 22817.7 1052.38   4
   1 -34  -3 22605.0 960.247   6
   1 -34  -3 23095.6 1025.19   1
  -1 -34  -3 23391.5 1407.71  10
   1 -34  -2 14975.4 1009.95  10
  -1 -34  -2 15957.3 1102.36  10
  -1  34  -2 15997.8 778.268   4
   1 -34  -2 17088.3 880.372   1
   1 -34  -2 15879.6 940.686   7
   1  34  -2 15969.1 877.001   4
   1 -34  -2 15271.0 805.547   6
   1 -34  -1 2853.64 361.771   1
  -1 -34  -1 3093.85 464.651  10
   1 -34  -1 2915.80 386.216   7
  -1  34  -1 3066.59 285.658   4
   1  34  -1 3036.46 356.201   4
   1 -34  -1 2902.96 368.748   6
  -1 -34  -1 3466.87 425.725   6
   1 -34  -1 2997.56 429.261  10
  -1 -34   0 91526.0 2161.68   6
   1 -34   0 92086.1 2069.44   1
   1  34   0 97069.1 1826.41   4
   1 -34   0 100770. 2175.51   7
   1 -34   0 96165.2 2133.92   6
   1 -34   1 3572.74 411.772   1
  -1  34   1 3229.18 347.142   9
   1  34   1 3298.60 373.326  11
   1  34   1 2841.57 380.487   9
  -1 -34   1 2892.74 387.630   6
   1 -34   1 3333.12 416.505   6
  -1  34   2 16797.1 833.444   9
   1 -34   2 15966.6 887.192   1
   1 -34   2 15978.1 1028.65   2
  -1 -34   2 15240.5 1048.06   2
   1  34   2 16253.9 958.729   9
  -1 -34   2 17171.2 961.461   6
   1  34   2 15049.2 780.379  11
   1 -34   2 16249.6 946.386   6
   1  34   3 26230.9 1292.92   9
  -1 -34   3 22638.2 1365.50   2
   1  34   3 22861.1 947.649   5
  -1 -34   3 22487.9 1139.16   6
   1 -34   3 23899.1 1095.13   1
   1 -34   3 24814.4 1230.42   6
   1 -34   3 21520.3 1272.21   2
   1 -34   4 1346.26 340.795   2
  -1 -34   4 1321.14 463.102   2
  -1 -34   4 1824.49 361.203   6
   1 -34   4 2593.60 404.377   1
   1 -34   4 1376.50 339.276   6
   1  34   5 7093.17 777.228   8
  -1  34   5 7097.21 720.235   8
  -1 -34   5 6051.53 791.224   2
  -1 -34   5 6694.13 670.647   6
   1 -34   5 7133.33 705.842   6
   1 -34   5 5662.89 745.928   2
  -1 -34   6 5330.88 781.208   2
  -1  34   6 6438.01 758.542   8
   1 -34   6 5509.70 649.270   6
   1  34   6 6144.82 799.703   8
   1 -34   6 4604.93 721.737   2
   1  34   7 4846.83 763.413   8
   1 -34   7 3419.51 649.366   2
  -1 -34   7 3817.36 695.141   2
   1 -35  -7 695.252 297.753   7
   1  35  -6 1109.55 336.073   4
   1 -35  -6 1100.26 348.450   7
  -1  35  -6 1067.00 315.781   4
  -1 -35  -5 1945.89 469.205  10
   1  35  -5 2431.26 441.297   4
   1 -35  -5 2779.06 551.101  10
  -1  35  -5 2363.78 427.405   4
   1 -35  -5 1471.90 375.264   7
   1 -35  -4 10655.1 909.755   7
  -1 -35  -4 10639.7 1015.31  10
   1 -35  -4 11467.4 1004.72  10
   1  35  -4 10685.4 852.486   4
  -1  35  -4 9304.84 745.390   4
  -1 -35  -3 31736.9 1675.65  10
   1  35  -3 26566.0 1247.88   4
   1 -35  -3 30112.3 1405.78   7
  -1  35  -3 28720.5 1177.18   4
   1 -35  -3 31217.9 1567.16  10
   1 -35  -3 29297.8 1109.41   6
   1 -35  -3 29062.3 1173.54   1
   1 -35  -2 7315.80 619.389   1
   1 -35  -2 5696.09 590.874   7
  -1 -35  -2 5494.20 713.551  10
   1  35  -2 6343.25 574.802   4
   1 -35  -2 6622.93 552.720   6
  -1  35  -2 5967.25 490.616   4
   1 -35  -2 5979.54 688.638  10
   1  35  -1 70.5295 76.6732   4
   1 -35  -1 53.6766 106.623   1
   1 -35  -1 237.250 139.742   6
  -1  35  -1 204.207 92.8783   4
   1 -35  -1 5.78239 14.7095   7
  -1 -35  -1 256.155 126.905  10
   1 -35  -1 135.877 138.115  10
   1 -35   0 3864.98 468.269   1
   1 -35   0 3456.70 448.820   6
   1  35   1 10.1185 74.9931   9
  -1 -35   1 220.538 151.915   6
   1 -35   1 21.5934 84.3727   1
  -1  35   1 176.113 94.5479   9
   1 -35   1 106.442 112.972   6
   1  35   1 59.4702 63.9120  11
  -1  35   2 7734.96 597.014   9
   1 -35   2 5387.44 660.188   2
   1  35   2 7261.32 570.175  11
   1 -35   2 7369.33 630.044   1
  -1 -35   2 5578.82 690.638   2
   1 -35   2 5819.67 606.204   6
  -1 -35   2 6814.72 643.271   6
   1  35   2 8462.19 713.229   9
  -1 -35   3 28696.6 1542.89   2
   1  35   3 28581.7 1374.20   9
   1  35   3 29382.6 1073.39   5
   1 -35   3 29813.8 1234.61   1
  -1 -35   3 29448.2 1314.54   6
   1 -35   3 27763.2 1305.22   6
   1 -35   3 28062.7 1482.33   2
  -1 -35   4 9728.60 946.981   2
   1 -35   4 9519.22 910.625   2
  -1  35   4 10251.3 793.560   8
  -1 -35   4 9812.19 782.913   6
   1 -35   4 10518.6 758.234   1
   1 -35   4 11537.4 879.768   6
  -1 -35   5 2289.67 392.566   6
   1 -35   5 2029.27 392.912   6
   1  35   5 2518.48 496.857   8
  -1  35   5 3484.19 518.874   8
  -1 -35   5 1679.45 458.237   2
   1 -35   5 2224.32 475.793   2
   1 -35   6 1364.22 351.233   6
   1 -35   6 1286.20 391.625   2
  -1  35   6 1839.64 456.193   8
  -1 -35   6 1106.27 399.832   2
   1  35   6 1376.81 405.013   8
   1 -35   7 419.093 339.109   2
   1  35   7 1005.92 345.324   8
   1 -36  -7 309.528 201.805   7
  -1 -36  -6 641.092 337.221  10
  -1  36  -6 713.580 279.076   4
   1  36  -6 639.361 270.204   4
   1 -36  -6 555.511 295.845   7
  -1  36  -5 942.285 268.777   4
  -1 -36  -5 566.133 271.867  10
   1 -36  -5 1029.37 322.320   7
   1  36  -5 1129.68 321.489   4
   1 -36  -5 1229.04 417.778  10
  -1 -36  -4 2060.91 618.612  10
   1 -36  -4 2326.23 508.767  10
  -1  36  -4 2722.07 428.731   4
   1 -36  -4 2036.42 439.107   7
   1  36  -4 2496.27 438.020   4
  -1  36  -3 7694.54 622.114   4
  -1 -36  -3 7961.79 850.422  10
   1 -36  -3 7132.29 761.393  10
   1  36  -3 7309.63 664.297   4
   1 -36  -3 8028.81 602.508   6
   1 -36  -3 6931.14 682.447   7
   1 -36  -3 7973.50 643.025   1
   1 -36  -2 24213.1 1186.31   7
  -1  36  -2 23439.4 959.874   4
   1 -36  -2 25857.1 1124.38   1
  -1 -36  -2 24462.1 1431.76  10
   1  36  -2 22268.5 1067.72   4
   1 -36  -2 25141.6 1067.20   6
   1 -36  -2 26283.3 1386.12  10
   1 -36  -1 1162.62 266.513   6
   1 -36  -1 1566.64 318.331   1
   1 -36  -1 824.986 233.934  10
  -1 -36  -1 1302.15 304.182   6
  -1 -36  -1 1030.03 292.370  10
   1  36  -1 901.765 211.634   4
  -1  36  -1 778.944 165.912   4
   1 -36  -1 628.788 200.167   7
   1  36   0 739.528 181.586   4
   1 -36   0 717.378 207.929   1
  -1 -36   0 887.133 278.966   6
   1 -36   0 536.357 192.880   6
   1 -36   1 1195.26 264.624   1
   1 -36   1 1243.66 294.476   6
   1  36   1 1454.70 287.201   9
   1  36   1 870.311 177.779   4
  -1  36   1 1273.47 232.397   9
   1  36   1 1208.54 243.286  11
  -1 -36   1 1337.10 306.259   6
   1 -36   2 24793.6 1131.72   1
   1 -36   2 22781.7 1283.82   2
   1  36   2 23847.3 1008.52  11
   1 -36   2 26186.1 1260.32   6
  -1 -36   2 22830.7 1342.16   2
  -1  36   2 24295.1 1043.68   9
  -1 -36   2 23851.0 1181.42   6
   1  36   2 25276.6 1220.47   9
   1 -36   3 6943.76 746.061   2
   1  36   3 10220.2 656.164   5
  -1 -36   3 7529.18 825.272   2
   1 -36   3 8376.56 672.177   1
  -1 -36   3 7854.63 700.652   6
   1 -36   3 8011.41 737.454   6
   1  36   3 7761.43 753.946   9
  -1 -36   4 2882.13 457.865   6
  -1 -36   4 2047.77 548.609   2
   1 -36   4 1990.95 540.060   2
   1 -36   4 2848.66 499.971   6
   1 -36   4 2684.46 433.539   1
   1 -36   5 1147.72 315.553   6
   1  36   5 1383.23 382.906   8
  -1 -36   5 1010.55 270.802   6
   1 -36   5 521.928 237.809   2
  -1  36   5 1741.45 392.250   8
  -1 -36   5 950.967 328.254   2
   1 -36   6 635.068 246.896   6
   1 -36   6 1110.19 413.582   2
  -1 -36   6 658.298 290.365   2
   1  36   6 1800.75 450.450   8
   1 -37  -7 1142.82 398.112   7
   1 -37  -6 2817.42 607.171  10
  -1  37  -6 3163.39 525.208   4
  -1 -37  -6 3398.40 669.292  10
   1 -37  -6 2465.81 523.411   7
   1  37  -6 2909.92 525.040   4
   1 -37  -5 2285.05 484.288  10
  -1  37  -5 2396.10 421.918   4
  -1 -37  -5 3064.80 596.626  10
   1 -37  -5 3169.56 547.887   7
   1  37  -5 2252.14 437.560   4
   1 -37  -4 11800.8 1057.86  10
  -1  37  -4 11935.0 851.118   4
   1 -37  -4 12235.7 979.369   7
  -1 -37  -4 12449.1 1123.53  10
   1  37  -4 11818.4 911.325   4
   1 -37  -3 6141.23 725.065  10
   1 -37  -3 5902.37 634.085   7
   1 -37  -3 6217.11 568.762   1
   1  37  -3 5862.21 592.693   4
   1 -37  -3 5719.26 513.426   6
  -1 -37  -3 5096.47 692.456  10
  -1  37  -3 5937.88 547.761   4
   1 -37  -2 34512.5 1432.29   7
   1 -37  -2 34394.0 1319.16   1
  -1  37  -2 30530.2 1106.51   4
   1 -37  -2 34250.9 1599.05  10
  -1 -37  -2 32401.6 1649.81  10
   1  37  -2 32521.1 1301.03   4
   1 -37  -2 33521.4 1260.23   6
  -1 -37  -1 6581.80 737.771  10
   1 -37  -1 7102.88 623.118   7
   1 -37  -1 9607.25 712.616   1
   1  37  -1 7274.95 569.374   4
  -1 -37  -1 8979.31 730.689   6
   1 -37  -1 8472.03 660.378   6
   1 -37  -1 7670.51 739.731  10
   1 -37   0 1087.29 303.626   6
   1 -37   0 1629.99 338.986   1
   1  37   0 401.999 150.721   4
  -1 -37   0 1628.76 378.306   6
   1  37   1 7995.34 613.372  11
   1  37   1 8809.73 705.088   9
   1 -37   1 7467.30 643.426   1
  -1 -37   1 8518.51 715.384   6
   1 -37   1 9611.78 749.609   6
  -1  37   1 7764.16 577.380   9
   1 -37   2 32734.7 1323.77   1
  -1  37   2 33154.4 1228.36   9
   1  37   2 34666.4 1451.36   9
  -1 -37   2 34411.8 1430.51   6
   1 -37   2 36734.2 1497.72   6
   1  37   2 32181.4 1185.35  11
   1  37   3 6067.71 646.470   9
  -1 -37   3 5193.55 681.425   2
   1 -37   3 5929.95 569.885   1
  -1 -37   3 5786.34 603.552   6
   1 -37   3 6181.48 638.263   6
   1 -37   3 5602.45 680.100   2
   1 -37   4 11936.0 820.334   1
   1 -37   4 11737.4 1025.68   2
  -1  37   4 12960.9 898.412   8
  -1 -37   4 11474.0 1050.88   2
  -1 -37   4 11996.1 890.047   6
   1 -37   4 12338.3 924.573   6
   1 -37   5 2532.36 519.458   2
  -1  37   5 2950.43 484.668   8
  -1 -37   5 2205.61 528.168   2
   1  37   5 2704.85 517.943   8
  -1 -37   5 2497.97 412.979   6
   1 -37   5 2687.61 448.066   6
   1 -37   6 2432.38 525.039   2
   1  37   6 3714.87 624.066   8
   1 -37   6 2681.37 471.035   6
  -1 -37   6 2799.74 587.310   2
   1 -38  -6 1383.89 418.103  10
   1  38  -6 1549.27 386.677   4
   1 -38  -6 1224.50 384.533   7
  -1  38  -6 1362.91 360.666   4
  -1 -38  -6 1845.50 491.295  10
   1  38  -5 1912.11 383.509   4
  -1  38  -5 2351.13 423.867   4
   1 -38  -5 1934.86 444.753   7
  -1 -38  -5 1796.96 475.437  10
   1 -38  -5 1873.97 481.371  10
   1  38  -4 1980.01 392.133   4
   1 -38  -4 1757.61 390.535   7
   1 -38  -4 1710.96 416.945  10
  -1  38  -4 2144.49 382.375   4
  -1 -38  -4 2147.32 539.338  10
   1 -38  -3 792.444 205.057   6
   1  38  -3 598.996 204.403   4
  -1 -38  -3 170.384 164.389  10
   1 -38  -3 525.899 200.497   7
   1 -38  -3 481.480 191.043   1
  -1  38  -3 632.316 198.719   4
   1 -38  -3 498.501 219.333  10
   1 -38  -2 39217.6 1751.94  10
   1 -38  -2 36195.4 1482.80   7
  -1 -38  -2 40300.9 1874.55  10
   1  38  -2 38233.8 1417.04   4
   1 -38  -2 37990.0 1405.00   1
   1 -38  -2 36784.5 1337.84   6
  -1  38  -2 37911.4 1236.06   4
   1 -38  -1 29363.3 1272.46   7
   1 -38  -1 28433.6 1435.73  10
   1 -38  -1 31204.6 1286.36   1
   1 -38  -1 30560.8 1255.72   6
   1  38  -1 26129.4 1086.33   4
  -1 -38  -1 30299.2 1331.96   6
  -1 -38  -1 29485.2 1557.97  10
   1 -38   0 20887.9 1048.87   1
   1  38   0 21037.3 899.476   4
  -1 -38   0 20194.0 1085.88   6
   1 -38   0 21550.5 1087.28   6
  -1  38   1 28203.5 1102.58   9
   1  38   1 28795.9 1167.52  11
  -1 -38   1 27973.6 1300.09   6
   1 -38   1 26748.7 1207.06   1
   1  38   1 28742.5 1268.06   9
   1 -38   1 29636.8 1318.67   6
  -1  38   2 37964.2 1331.05   9
   1  38   2 37875.3 1537.05   9
   1 -38   2 36775.3 1424.16   1
   1  38   2 38579.8 1303.87  11
  -1 -38   2 37041.4 1513.15   6
   1 -38   2 38146.4 1542.50   6
  -1 -38   3 467.127 221.515   6
   1 -38   3 546.008 212.639   1
   1 -38   3 406.706 243.770   2
   1  38   3 826.014 260.333   9
   1 -38   3 331.190 181.657   6
  -1 -38   3 26.5551 172.291   2
  -1  38   4 3328.33 476.991   8
   1 -38   4 1671.70 481.592   2
  -1 -38   4 2034.11 471.093   2
   1 -38   4 2528.71 399.740   1
  -1 -38   4 2998.45 468.142   6
   1 -38   4 2240.13 425.572   6
  -1 -38   5 1774.82 368.740   6
   1 -38   5 1808.61 462.852   2
   1 -38   5 2063.80 402.099   6
  -1  38   5 1683.23 377.394   8
  -1 -38   5 978.520 343.331   2
   1  38   5 2318.42 463.252   8
  -1 -38   6 2097.57 551.752   2
   1 -38   6 1216.25 386.766   2
   1  38   6 1624.30 428.646   8
   1 -38   6 1496.47 362.188   6
   1 -39  -6 329.897 219.588  10
  -1 -39  -6 435.676 280.890  10
   1  39  -6 639.159 266.375   4
  -1  39  -6 262.572 182.926   4
  -1 -39  -5 1355.36 412.645  10
   1  39  -5 1860.14 397.877   4
   1 -39  -5 1717.94 387.100   7
   1 -39  -5 1889.17 458.912  10
  -1  39  -5 1895.35 382.972   4
   1 -39  -4 3054.32 510.748   7
  -1 -39  -4 3444.65 617.927  10
  -1  39  -4 2950.48 433.360   4
   1  39  -4 3284.82 496.254   4
   1 -39  -4 2468.82 507.718  10
   1 -39  -3 1690.35 362.507   7
  -1  39  -3 1702.57 298.434   4
   1 -39  -3 1582.35 426.844  10
   1  39  -3 2180.49 381.199   4
   1 -39  -3 1792.31 302.619   6
  -1 -39  -3 1773.67 415.591  10
   1 -39  -2 14052.1 935.685   7
  -1 -39  -2 13481.3 1140.99  10
   1 -39  -2 14803.8 1088.08  10
  -1  39  -2 13801.7 759.703   4
   1  39  -2 14314.4 880.562   4
   1 -39  -2 15705.4 924.662   1
   1 -39  -2 14882.8 871.647   6
   1 -39  -1 43429.8 1802.74  10
   1 -39  -1 44609.9 1553.47   1
   1 -39  -1 45955.9 1602.15   7
   1  39  -1 42413.7 1397.90   4
   1 -39  -1 45535.4 1557.93   6
  -1 -39  -1 42823.6 1600.84   6
  -1 -39  -1 46433.7 1976.77  10
   1  39   0 723.321 208.714   4
   1 -39   0 498.354 320.358   6
   1 -39   0 1764.87 369.579   1
  -1 -39   0 2109.06 412.271   6
  -1  39   1 44637.9 1401.87   9
   1 -39   1 43104.4 1612.24   6
   1 -39   1 42914.2 1549.33   1
   1  39   1 42246.6 1568.38   9
  -1 -39   1 43350.7 1631.28   6
   1  39   1 42839.4 1439.09  11
   1  39   2 16923.5 1039.91   9
   1  39   2 14919.7 823.878  11
  -1  39   2 15202.7 861.755   9
   1 -39   2 14973.3 933.684   1
  -1 -39   2 15720.1 1004.13   6
   1 -39   2 13912.6 969.795   6
  -1 -39   3 2079.55 385.015   6
   1 -39   3 1904.84 449.341   2
  -1 -39   3 1953.47 433.055   2
   1  39   3 2517.18 444.074   9
   1 -39   3 2311.47 413.624   6
   1 -39   3 2139.72 386.992   1
   1 -39   4 2798.68 516.299   2
  -1 -39   4 3051.55 589.243   2
  -1  39   4 4225.00 536.617   8
   1 -39   4 3827.20 489.410   1
  -1 -39   4 3411.51 494.442   6
   1 -39   4 3261.41 510.426   6
  -1 -39   5 1910.44 376.155   6
   1 -39   5 1915.41 452.114   2
   1 -39   5 1457.23 329.205   6
  -1 -39   5 2137.04 478.260   2
   1  39   5 1870.06 415.219   8
   1 -39   6 199.075 132.041   6
  -1 -39   6 620.076 342.090   2
   1 -39   6 210.752 154.275   2
   1  39   6 522.431 251.804   8
   1 -40  -6 389.374 217.846  10
   1  40  -6 183.249 164.394   4
  -1 -40  -6 537.058 320.389  10
  -1  40  -6 169.641 147.564   4
  -1 -40  -5 163.704 168.908  10
   1  40  -5 489.290 221.609   4
   1 -40  -5 291.833 250.316  10
  -1  40  -5 549.428 215.997   4
   1 -40  -4 3448.53 587.925  10
  -1  40  -4 3451.51 467.540   4
   1 -40  -4 3103.55 500.503   7
  -1 -40  -4 2784.02 579.109  10
   1  40  -4 3423.92 504.367   4
   1 -40  -3 7806.86 751.371   7
   1 -40  -3 6509.05 765.196  10
  -1 -40  -3 6634.19 821.397  10
   1 -40  -3 5996.13 557.231   6
   1  40  -3 6274.36 630.200   4
  -1  40  -3 5660.57 549.276   4
   1 -40  -2 2328.23 467.422  10
  -1 -40  -2 2309.05 510.454  10
   1 -40  -2 2108.00 378.735   7
  -1  40  -2 2581.15 339.900   4
   1  40  -2 2235.56 360.597   4
   1 -40  -2 2388.67 386.712   6
   1 -40  -2 2474.40 399.350   1
   1 -40  -1 15196.6 937.691   7
   1 -40  -1 19398.4 1045.07   1
   1 -40  -1 15319.6 1109.92  10
   1  40  -1 15237.1 858.178   4
  -1 -40  -1 17855.8 1073.36   6
   1 -40  -1 16715.7 987.699   6
  -1 -40  -1 17019.5 1229.54  10
   1 -40   0 4425.60 503.832   1
   1  40   0 3855.64 390.024   4
  -1 -40   0 4016.39 512.201   6
   1 -40   0 4199.59 496.022   6
  -1  40   1 17238.2 895.649   9
   1  40   1 15855.9 984.083   9
   1 -40   1 16372.1 991.578   1
  -1 -40   1 18037.4 1085.41   6
   1 -40   1 16675.4 1055.79   6
   1  40   1 16425.8 914.246  11
   1  40   2 3265.87 459.233   9
  -1  40   2 2678.03 378.199   9
   1 -40   2 2606.01 413.183   1
  -1 -40   2 2387.87 420.403   6
   1 -40   2 2623.65 457.237   6
   1  40   2 2797.65 368.186  11
   1 -40   3 6117.55 731.573   2
   1  40   3 6701.18 685.879   9
  -1 -40   3 5635.03 727.540   2
  -1 -40   3 5946.65 637.094   6
   1 -40   3 6362.33 621.147   1
   1 -40   3 6466.40 677.696   6
   1 -40   4 3435.79 600.548   2
  -1 -40   4 2823.63 548.973   2
  -1 -40   4 3430.96 514.626   6
   1 -40   4 3362.39 518.030   6
   1  40   5 770.156 276.914   8
   1 -40   5 627.518 228.332   6
   1 -40   5 611.359 291.926   2
  -1 -40   5 523.913 246.904   2
  -1 -40   5 647.575 230.587   6
   1 -40   6 189.236 148.005   6
   1 -40   6-149.409 155.177   2
  -1 -40   6 59.8200 92.5148   2
  -1 -41  -6 487.396 298.543  10
  -1  41  -6 724.704 262.666   4
   1 -41  -6 481.879 308.658  10
   1  41  -6 327.551 190.735   4
  -1  41  -5 1038.37 272.851   4
   1 -41  -5 1092.69 368.439  10
   1  41  -5 988.168 294.687   4
  -1 -41  -5 1109.54 399.575  10
   1 -41  -4 3222.54 571.717  10
  -1  41  -4 3520.49 475.595   4
  -1 -41  -4 3573.62 622.584  10
   1  41  -4 3358.23 511.782   4
   1 -41  -3 1961.24 482.029  10
   1  41  -3 1488.90 326.109   4
  -1 -41  -3 1275.51 359.817  10
   1 -41  -3 2043.07 337.766   6
  -1  41  -3 1834.89 320.130   4
   1  41  -2 409.748 175.933   4
   1 -41  -2 444.042 183.938   6
  -1 -41  -2 450.904 259.261  10
   1 -41  -2 648.950 271.993  10
   1 -41  -2 717.332 256.437   1
  -1 -41  -1 20334.1 1349.13  10
   1 -41  -1 20172.6 1084.62   7
   1  41  -1 20267.9 982.947   4
   1 -41  -1 20901.5 1097.50   1
  -1 -41  -1 20221.5 1130.79   6
   1 -41  -1 20233.3 1083.01   6
   1 -41   0 2043.51 410.814   1
  -1 -41   0 2308.14 453.076   6
   1 -41   0 1491.26 408.880   6
  -1  41   1 20851.5 1000.36   9
   1 -41   1 18749.8 1059.34   1
   1  41   1 20125.1 1111.17   9
  -1 -41   1 20170.5 1149.12   6
   1 -41   1 21156.9 1170.39   6
   1  41   1 20313.4 1016.43  11
   1  41   2 736.087 263.960   9
  -1  41   2 973.527 248.093   9
   1 -41   2 336.070 229.997   6
  -1 -41   2 703.637 247.771   6
   1  41   2 684.417 213.969  11
   1 -41   2 914.451 276.896   1
   1  41   3 2038.41 407.874   9
  -1 -41   3 1588.98 345.251   6
   1 -41   3 1181.57 347.415   2
   1 -41   3 1630.79 371.717   6
  -1 -41   3 1318.64 391.302   2
   1 -41   3 1724.58 344.062   1
  -1 -41   4 3605.18 644.212   2
   1 -41   4 3226.21 564.574   2
  -1 -41   4 3274.73 504.386   6
   1 -41   4 3565.49 523.784   6
   1 -41   5 1382.88 343.429   6
   1  41   5 1290.98 358.812   8
  -1 -41   5 646.422 299.832   2
   1 -41   5 548.895 234.009   2
  -1 -41   5 1030.21 276.310   6
   1  41   6 700.945 286.723   8
   1 -41   6 724.868 272.276   6
   1 -41   6 188.400 178.190   2
  -1 -41   6 769.765 300.350   2
  -1  42  -6 1216.64 352.298   4
   1  42  -6 1320.83 377.599   4
  -1 -42  -6 893.733 317.893  10
   1 -42  -6 1437.20 448.995  10
   1  42  -5 2143.48 437.600   4
  -1 -42  -5 2229.41 547.958  10
  -1  42  -5 1854.86 397.806   4
   1 -42  -5 1740.36 483.062  10
  -1 -42  -4 553.657 282.780  10
  -1  42  -4 388.813 198.344   4
   1  42  -4 168.282 165.858   4
   1 -42  -4 462.332 290.719  10
   1  42  -3 525.273 220.317   4
  -1  42  -3 553.605 202.877   4
  -1 -42  -3 320.776 185.584  10
   1 -42  -3 451.271 265.696  10
   1 -42  -2 5689.02 742.733  10
  -1 -42  -2 4398.97 659.668  10
   1  42  -2 4766.37 520.414   4
   1 -42  -2 5726.54 570.704   6
   1 -42  -2 5910.51 609.296   1
   1  42  -1 5468.07 523.517   4
  -1 -42  -1 6376.42 660.425   6
   1 -42  -1 7717.04 688.727   1
   1 -42  -1 6095.28 624.494   6
  -1 -42  -1 5861.74 744.797  10
  -1 -42   0 23296.7 1235.06   6
   1 -42   0 23725.9 1197.35   1
   1 -42   0 22735.7 1182.68   6
   1  42   1 5869.80 631.982   9
  -1  42   1 5997.19 547.813   9
  -1 -42   1 5943.47 643.814   6
   1 -42   1 5610.71 621.528   6
   1  42   1 5510.29 545.745  11
   1 -42   1 5888.24 613.735   1
  -1  42   2 5297.34 537.895   9
   1 -42   2 5451.86 589.968   1
  -1 -42   2 4289.91 564.266   6
   1 -42   2 5467.51 630.723   6
   1  42   2 5094.49 593.257   9
   1  42   3 1205.41 329.629   9
  -1 -42   3 556.053 231.751   6
   1 -42   3 703.432 237.691   6
   1 -42   3 938.723 272.209   1
   1 -42   3 538.271 238.729   2
  -1 -42   3 1052.06 360.671   2
  -1 -42   4 448.993 219.772   6
   1 -42   4 222.015 246.223   2
   1 -42   4 573.158 285.599   6
  -1 -42   4 571.447 294.357   2
   1 -42   5 2316.39 462.086   6
  -1 -42   5 1996.44 408.621   6
   1 -42   5 1512.42 427.938   2
   1  42   5 2224.82 477.791   8
  -1 -42   5 2162.69 549.036   2
   1  42   6 1182.63 362.132   8
   1 -42   6 1489.70 451.439   2
  -1 -42   6 1144.42 392.852   2
   1 -42   6 1197.51 345.808   6
   1  43  -6 1051.90 325.129   4
  -1  43  -6 1038.32 304.179   4
   1 -43  -6 850.168 338.596  10
  -1  43  -5 4102.74 571.766   4
  -1 -43  -5 4110.54 745.011  10
   1  43  -5 2951.70 526.884   4
   1 -43  -5 3976.45 708.477  10
   1 -43  -4 4521.53 706.508  10
  -1 -43  -4 4304.02 730.282  10
  -1  43  -4 4108.93 523.680   4
   1  43  -4 4079.39 562.830   4
   1 -43  -3 5985.77 771.497  10
  -1  43  -3 4914.04 518.256   4
  -1 -43  -3 5815.14 804.525  10
   1  43  -3 6219.94 641.666   4
   1  43  -2 10472.5 777.195   4
   1 -43  -2 9463.57 749.576   6
   1 -43  -2 10451.8 812.301   1
   1 -43  -2 9898.17 953.533  10
  -1 -43  -2 9471.60 991.461  10
  -1 -43  -1 3722.98 612.046  10
   1  43  -1 4067.91 449.869   4
  -1 -43  -1 4156.72 532.374   6
   1 -43  -1 4920.52 558.780   1
   1 -43  -1 4512.39 532.648   6
   1 -43   0 763.653 318.393   6
   1 -43   0 1453.04 396.933   1
   1  43   1 4040.98 466.159  11
   1  43   1 4761.35 558.048   9
   1 -43   1 4273.48 523.539   1
  -1 -43   1 4312.32 571.438   6
   1 -43   1 4198.58 536.013   6
  -1  43   1 4665.63 486.688   9
   1  43   2 9939.92 832.995   9
  -1 -43   2 9568.88 820.948   6
   1 -43   2 9864.80 803.482   1
   1 -43   2 9411.06 810.492   6
   1  43   3 6122.35 675.227   9
   1 -43   3 5051.66 679.722   2
  -1 -43   3 5298.10 729.049   2
  -1 -43   3 4798.10 596.828   6
   1 -43   3 6208.25 630.384   1
   1 -43   3 4877.66 609.904   6
   1 -43   4 3472.12 598.272   2
  -1 -43   4 2931.11 563.589   2
  -1 -43   4 3202.95 497.632   6
   1 -43   4 4660.50 621.589   6
  -1 -43   5 3755.13 662.252   2
   1 -43   5 3110.22 603.396   2
  -1 -43   5 3124.45 509.988   6
   1 -43   5 3959.67 592.385   6
   1  43   5 3425.12 586.646   8
   1 -43   6 1176.00 354.409   6
   1 -43   6 1221.36 410.801   2
   1  43   6 716.338 278.241   8
   1 -44  -6 494.985 238.315  10
  -1  44  -6 165.560 123.432   4
   1  44  -6 360.489 196.420   4
   1  44  -5 1099.57 327.629   4
  -1  44  -5 775.628 250.782   4
  -1 -44  -5 1196.26 368.193  10
   1 -44  -5 1459.94 459.587  10
   1 -44  -4 2165.92 505.541  10
   1  44  -4 2065.56 404.424   4
  -1 -44  -4 2000.96 505.069  10
  -1  44  -4 2443.58 415.605   4
   1 -44  -3 548.770 314.934  10
   1  44  -3 515.558 200.182   4
  -1 -44  -3 533.209 276.013  10
   1  44  -2 2766.05 413.834   4
  -1 -44  -2 3023.64 615.020  10
   1 -44  -2 3346.17 571.499  10
   1 -44  -2 3443.85 502.991   1
   1 -44  -2 3159.30 455.799   6
  -1 -44  -1 4076.27 540.707   6
   1 -44  -1 4479.10 533.931   6
   1 -44  -1 4240.14 526.052   1
   1  44   0 4792.57 535.049  11
  -1 -44   0 4891.30 591.116   6
   1 -44   0 4393.14 534.959   1
   1 -44   0 3923.55 511.186   6
   1  44   1 4052.90 527.593   9
   1  44   1 3912.14 465.064  11
  -1 -44   1 4568.93 577.532   6
   1 -44   1 4495.02 543.687   1
   1 -44   1 4051.58 521.472   6
   1 -44   2 2658.95 441.492   6
   1  44   2 3685.65 528.647   9
  -1 -44   2 2855.38 467.696   6
   1 -44   2 3826.22 527.588   1
   1 -44   3 915.544 274.398   1
  -1 -44   3 846.203 280.070   6
   1 -44   3 417.318 188.324   2
   1 -44   3 481.468 243.856   6
   1  44   3 914.594 299.719   9
   1 -44   4 2334.13 445.356   6
   1 -44   4 2152.90 491.201   2
  -1 -44   4 2041.82 525.874   2
  -1 -44   4 2300.92 427.049   6
  -1 -44   5 1190.37 446.176   2
   1 -44   5 1561.70 392.484   6
   1 -44   5 974.034 352.685   2
   1  44   5 1448.61 399.723   8
  -1 -44   5 833.775 284.727   6
   1 -44   6-172.475 123.430   2
   1  44   6 393.884 221.620   8
   1 -44   6 349.838 210.922   6
  -1  45  -6 419.976 192.566   4
   1  45  -5 1876.54 428.288   4
   1 -45  -5 1732.25 467.217  10
  -1  45  -5 1963.36 390.515   4
  -1 -45  -5 1562.70 478.333  10
  -1  45  -4 2704.60 437.231   4
   1  45  -4 2713.33 466.410   4
   1 -45  -4 1690.33 463.708  10
  -1 -45  -4 2149.99 521.708  10
   1  45  -3 1939.29 372.364   4
   1 -45  -3 1586.10 393.110  10
  -1 -45  -3 1933.17 461.900  10
   1 -45  -2 4253.66 650.771  10
   1  45  -2 3673.38 465.951   4
   1 -45  -2 3570.58 467.167   6
  -1 -45  -2 4308.33 696.049  10
  -1 -45  -1 1509.96 338.191   6
   1 -45  -1 1381.24 309.243   6
   1 -45  -1 1654.54 342.274   1
   1  45   0 275.275 136.594  11
   1 -45   0 431.134 223.694   6
  -1 -45   0 364.370 219.473   6
   1 -45   0 206.528 194.818   1
   1 -45   1 1653.01 346.218   1
   1  45   1 1725.21 336.266   9
   1 -45   1 1952.64 369.326   6
   1  45   1 1396.94 277.253  11
  -1 -45   1 1795.88 386.626   6
   1  45   2 4343.71 561.575   9
  -1 -45   2 4592.27 583.209   6
   1 -45   2 3958.16 551.023   6
   1 -45   2 4479.83 557.172   1
   1 -45   3 1596.21 368.509   6
   1 -45   3 2192.32 386.900   1
  -1 -45   3 2073.55 402.751   6
   1  45   3 2060.28 398.816   9
  -1 -45   4 2294.10 434.540   6
   1 -45   4 2438.82 504.930   2
  -1 -45   4 2543.49 528.476   2
   1 -45   4 2474.01 461.554   6
  -1 -45   5 1889.93 408.192   6
   1  45   5 2481.93 501.183   8
   1 -45   5 2195.34 518.065   2
  -1 -45   5 2210.07 520.649   2
   1 -45   5 2351.53 476.490   6
   1 -45   6 769.820 281.870   6
   1  45   6 648.221 281.702   8
   1  46  -5 529.464 242.387   4
  -1 -46  -5 189.528 151.781  10
  -1  46  -5 207.025 126.772   4
   1 -46  -5 479.233 234.580  10
  -1 -46  -4 850.078 378.194  10
   1  46  -4 671.973 242.211   4
  -1  46  -4 952.698 282.984   4
   1 -46  -4 814.954 334.351  10
   1  46  -3 623.366 239.466   4
  -1 -46  -3 799.876 336.171  10
   1 -46  -3 399.354 226.240  10
  -1 -46  -2 1324.76 415.939  10
   1 -46  -2 1897.33 428.656  10
   1 -46  -2 2057.28 363.948   6
   1  46  -2 1732.85 335.745   4
   1 -46  -1 621.325 217.374   6
   1 -46  -1 456.538 184.526   1
  -1 -46  -1 504.574 212.958   6
   1  46   0 1553.11 310.161  11
   1 -46   0 1518.56 320.048   1
   1 -46   0 1187.63 298.404   6
  -1 -46   0 1155.03 307.840   6
   1 -46   1 429.012 172.696   6
  -1 -46   1 668.699 245.999   6
   1  46   1 526.465 194.010  11
   1  46   1 699.157 232.177   9
   1 -46   1 473.112 176.562   1
   1  46   2 2046.32 396.461   9
   1 -46   2 1903.13 366.972   1
  -1 -46   2 1384.86 319.186   6
   1 -46   2 2393.59 446.326   6
   1  46   3 1083.58 340.506   9
   1 -46   3 697.241 260.111   6
  -1 -46   3 683.483 258.080   6
   1 -46   4 809.846 321.309   2
  -1 -46   4 311.226 211.333   2
  -1 -46   4 1058.66 320.839   6
   1 -46   5 481.853 265.831   2
  -1 -46   5 259.701 177.151   6
   1  46   5 709.476 280.751   8
   1 -46   5 88.5291 113.665   6
  -1 -46   5 455.583 215.062   2
   1 -46   6 1346.94 360.539   6
   1  47  -5 352.474 216.547   4
  -1  47  -5 113.417 31.8096   4
   1 -47  -5 167.033 167.800  10
  -1 -47  -5-48.5503 164.195  10
  -1 -47  -4 4315.61 745.068  10
   1 -47  -4 5310.50 798.099  10
   1  47  -4 3709.43 545.448   4
   1 -47  -3 966.142 277.125  10
   1  47  -3 1639.06 349.109   4
   1 -47  -2 2036.10 476.052  10
   1 -47  -2 2113.41 393.156   6
   1  47  -2 1483.44 294.743   4
  -1 -47  -2 1766.43 491.246  10
   1 -47  -1 897.091 266.384   6
   1 -47  -1 687.046 231.144   1
  -1 -47  -1 600.102 206.626   6
   1 -47   0 537.901 247.917   6
   1 -47   0 716.071 310.249   1
  -1 -47   0 461.615 235.795   6
   1  47   0 465.864 236.302  11
   1  47   1 941.460 273.437   9
   1 -47   1 506.652 180.379   1
   1 -47   1 692.006 219.070   6
  -1 -47   1 663.080 223.596   6
   1  47   2 2519.62 445.922   9
   1 -47   2 2641.55 478.520   6
  -1 -47   2 1678.40 359.744   6
   1 -47   2 2295.76 423.263   1
   1  47   3 2072.54 417.796   9
  -1 -47   3 1432.18 341.831   6
   1 -47   3 2092.78 423.121   6
   1 -47   4 3580.81 626.273   2
  -1 -47   4 4404.96 760.204   2
  -1 -47   4 3578.21 562.379   6
   1 -47   4 4633.30 638.967   6
   1 -47   5 313.283 198.410   6
  -1 -47   5 190.040 167.141   6
   1 -47   5 93.1583 130.720   2
   1  47   5 285.261 125.460   8
  -1 -47   5-230.506 167.381   2
   1 -48  -5 62.3107 37.0431  10
   1  48  -5 219.023 157.547   4
  -1  48  -5 338.262 172.864   4
  -1 -48  -5 235.680 226.014  10
  -1 -48  -4 2338.41 557.448  10
   1  48  -4 1420.29 353.780   4
   1 -48  -4 1485.52 417.288  10
   1  48  -3 461.651 212.093   4
  -1 -48  -3 622.836 385.150  10
   1 -48  -3 986.330 376.179  10
  -1 -48  -2 3364.90 649.728  10
   1 -48  -2 3797.18 508.195   6
   1 -48  -2 2894.89 548.839  10
   1 -48  -1 1895.59 359.401   1
   1 -48  -1 1798.99 370.604   6
  -1 -48  -1 915.778 270.204   6
   1 -48   0 8282.65 784.028   1
   1  48   0 7344.07 695.999  11
  -1 -48   0 6958.20 745.538   6
   1 -48   0 7703.58 749.194   6
   1 -48   1 1647.16 345.409   6
   1  48   1 2119.94 403.734   9
   1 -48   1 1942.98 360.510   1
  -1 -48   1 1501.85 356.613   6
   1  48   2 3517.55 532.565   9
  -1 -48   2 3254.46 523.172   6
   1 -48   2 2980.68 503.610   6
   1 -48   2 3485.59 507.095   1
   1 -48   3 1321.07 405.911   6
   1  48   3 947.574 338.734   9
  -1 -48   3 859.662 307.357   6
  -1 -48   4 1516.15 363.876   6
   1 -48   4 1665.30 392.892   6
  -1 -48   4 1285.25 422.911   2
   1 -48   4 1592.09 429.198   2
   1 -48   5 10.8574 89.5409   6
   1  48   5 48.8551 72.6012   8
   1 -48   5 150.578 15.6114   2
  -1 -49  -5-193.938 100.886  10
   1 -49  -5-166.663 209.177  10
   1  49  -4 86.0257 28.9376   4
   1 -49  -4 315.125 251.220  10
   1 -49  -3 6172.25 860.331  10
  -1 -49  -3 6094.30 875.631  10
   1  49  -3 5856.37 660.372   4
   1 -49  -2 1132.91 316.573   6
   1 -49  -2 1091.54 375.174  10
  -1 -49  -2 680.567 312.785  10
  -1 -49  -1 143.745 111.458   6
   1 -49  -1 683.832 250.897   6
  -1 -49   0 1124.12 342.055   6
   1  49   0 685.484 249.326  11
   1 -49   0 388.087 228.189   6
   1 -49   0 686.780 332.384   1
   1  49   1 391.193 190.502   9
   1 -49   1 468.347 201.554   1
  -1 -49   1 662.462 268.876   6
   1 -49   1 328.998 157.388   6
  -1 -49   2 1033.52 307.027   6
   1 -49   2 1093.63 321.385   6
   1  49   2 1054.04 314.852   9
   1  49   3 5627.37 699.112   9
  -1 -49   3 6201.38 738.626   6
   1 -49   3 7412.24 805.778   6
  -1 -49   4 82.7608 119.909   6
   1 -49   4 257.518 218.391   2
   1 -49   4 410.657 205.296   6
   1 -49   5 95.0099 107.401   6
  -1 -49   5 239.386 180.785   6
   1  49   5 32.6891 90.3971   8
   1 -49   5 100.449 30.4238   2
  -1 -49   5 36.2710 151.009   2
   1 -50  -5 159.428 140.274  10
   1  50  -5 314.828 200.596   4
   1 -50  -4 252.514 207.475  10
   1  50  -4 386.463 171.487   4
  -1 -50  -4 567.072 272.053  10
   1 -50  -3 2985.26 612.174  10
  -1 -50  -3 3159.07 642.600  10
  -1 -50  -2 2405.41 540.533  10
   1 -50  -2 2283.47 424.157   6
   1 -50  -2 2679.79 548.321  10
   1 -50  -1 1249.47 329.629   6
  -1 -50  -1 1009.61 303.474   6
  -1 -50   0 3845.05 567.691   6
   1 -50   0 4234.78 583.121   6
   1  50   0 3818.16 510.180  11
  -1 -50   1 988.442 318.042   6
   1  50   1 581.491 208.305   9
   1 -50   1 1010.76 300.756   6
  -1 -50   2 2068.05 436.568   6
   1 -50   2 2463.56 487.111   6
   1  50   2 1831.19 394.289   9
  -1 -50   3 2362.73 476.866   6
   1  50   3 2285.64 450.424   9
   1 -50   3 3455.02 564.013   6
  -1 -50   4 537.895 264.248   6
   1 -50   4 739.760 280.047   6
   1 -50   5 176.362 155.537   6
   1  50   5 436.968 254.741   8
   1 -50   5 620.738 293.276   2
  -1 -50   5 709.276 277.038   6
   1  51  -5 1311.51 359.790   4
   1  51  -4 774.164 244.201   4
  -1 -51  -4 1404.26 470.479  10
   1 -51  -4 1091.09 401.140  10
   1 -51  -3 334.803 244.483  10
  -1 -51  -3 365.505 272.180  10
  -1 -51  -2 1553.97 426.514  10
   1 -51  -2 2774.53 564.232  10
   1 -51  -2 2533.68 455.058   6
   1 -51  -1 628.604 229.518   6
  -1 -51  -1 594.123 254.723   6
   1  51   0 311.607 175.147  11
  -1 -51   0 315.350 187.993   6
   1 -51   0 488.948 258.936   6
   1 -51   1 1120.93 345.589   6
   1  51   1 826.163 302.461   9
  -1 -51   1 630.114 279.317   6
  -1 -51   2 1347.18 375.074   6
   1  51   2 1951.13 414.816   9
   1 -51   2 1968.84 453.935   6
  -1 -51   3 178.623 180.951   6
   1 -51   3 644.250 292.660   6
   1  51   3 523.643 246.872   9
   1 -51   4 970.523 297.347   6
  -1 -51   4 950.821 303.862   6
  -1 -51   5 1091.26 348.663   6
   1  51   5 740.337 267.182   8
   1  52  -5 398.842 226.467   4
   1 -52  -4 860.665 364.052  10
  -1 -52  -4 136.785 168.554  10
  -1 -52  -3 1126.97 507.704  10
   1 -52  -3 1676.92 492.666  10
   1 -52  -2 2014.46 420.956   6
  -1 -52  -2 1874.03 471.286  10
  -1 -52  -1 3160.64 526.042   6
   1 -52  -1 3636.84 538.862   6
   1 -52   0 1166.77 328.091   6
  -1 -52   0 1469.93 367.439   6
   1  52   1 3614.54 568.686   9
  -1 -52   1 3781.90 593.114   6
   1 -52   1 3744.73 576.961   6
  -1 -52   2 2633.72 499.516   6
   1 -52   2 2273.71 475.177   6
   1  52   2 1798.62 397.360   9
   1 -52   3 1657.05 425.695   6
   1  52   3 1364.99 411.810   9
  -1 -52   3 1543.76 420.593   6
   1 -52   4 481.905 229.194   6
  -1 -52   4 154.276 141.228   6
   1 -53  -4 1312.26 425.784  10
  -1 -53  -4 2197.77 565.234  10
   1 -53  -3 6980.46 951.836  10
  -1 -53  -3 8357.35 1115.03  10
   1 -53  -2 605.485 251.625   6
  -1 -53  -2 702.509 360.952  10
   1 -53  -1 1257.52 344.818   6
  -1 -53  -1 1716.93 430.891   6
  -1 -53   0 1020.97 355.847   6
   1 -53   0 908.314 336.508   6
   1 -53   1 1372.62 390.893   6
   1  53   1 1180.42 340.468   9
  -1 -53   1 1370.94 378.056   6
   1  53   2 893.597 294.231   9
   1 -53   2 915.410 317.245   6
  -1 -53   2 613.410 250.609   6
   1  53   3 6815.19 819.329   9
  -1 -53   3 6168.53 795.768   6
   1 -53   3 7754.31 894.101   6
  -1 -53   4 998.963 333.164   6
   1 -53   4 1955.61 430.727   6
   1 -54  -4 786.773 315.287  10
  -1 -54  -3 9116.59 1162.12  10
   1 -54  -3 9532.88 1131.61  10
   1 -54  -2 550.817 274.318   6
   1 -54  -1 1908.00 423.987   6
  -1 -54  -1 2507.23 495.502   6
   1  54   0 7733.64 809.912   9
   1 -54   0 8243.98 872.714   6
  -1 -54   0 7387.18 855.995   6
   1 -54   1 2352.27 476.030   6
   1  54   1 1537.76 386.403   9
  -1 -54   1 2516.74 502.039   6
   1  54   2 667.129 277.197   9
  -1 -54   2 1307.13 430.284   6
   1 -54   2 1080.50 350.430   6
   1  54   3 9376.38 947.869   9
  -1 -54   3 9385.72 981.136   6
   1 -54   3 9458.25 979.750   6
  -1 -54   4 1097.98 347.272   6
   1 -55  -4 926.105 340.711  10
  -1 -55  -3 6389.88 979.861  10
   1 -55  -3 5415.19 867.309  10
   1 -55  -2 3081.01 534.467   6
   1 -55  -1 615.732 337.635   6
  -1 -55   0 863.998 340.810   6
   1 -55   0 467.220 267.193   6
   1  55   0 466.809 248.219   9
   1 -55   1 936.031 377.237   6
  -1 -55   1 956.683 354.515   6
   1  55   1 616.450 303.713   9
   1 -55   2 2955.43 557.824   6
   1  55   2 2761.20 530.600   9
  -1 -55   2 2528.21 536.625   6
   1  55   3 4943.68 713.607   9
  -1 -55   3 5544.14 761.781   6
   1 -55   3 5312.36 747.196   6
   1 -56  -3 2485.33 611.357  10
  -1 -56  -3 2851.08 684.217  10
   1 -56  -2 2804.99 504.424   6
   1 -56  -1 6905.18 806.555   6
   1 -56   0 225.369 186.423   6
  -1 -56   0 149.803 129.139   6
   1  56   0 94.2266 64.2452   9
   1  56   1 7028.98 815.882   9
  -1 -56   1 6995.02 853.987   6
   1 -56   1 7497.27 868.085   6
   1 -56   2 2667.62 547.957   6
  -1 -56   2 2831.19 561.154   6
   1  56   2 2576.45 497.081   9
  -1 -56   3 2612.80 541.327   6
   1 -56   3 2338.11 516.031   6
   1  56   3 2005.08 467.617   9
   1 -57  -3 1346.65 452.051  10
   1 -57  -2 4020.82 623.458   6
   1 -57  -1 987.618 340.853   6
  -1 -57   0 498.400 277.400   6
   1 -57   0 586.949 263.185   6
   1  57   0 210.614 119.068   9
  -1 -57   1 947.530 338.837   6
   1 -57   1 728.652 295.781   6
   1  57   1 1030.39 369.947   9
   1  57   2 4126.34 652.413   9
  -1 -57   2 3800.45 654.232   6
   1 -57   2 4088.91 668.158   6
  -1 -57   3 1090.75 345.154   6
   1  57   3 954.018 336.726   9
   1 -58  -3 267.296 179.781  10
   1 -58  -2 3352.37 579.368   6
   1 -58  -1 655.354 291.456   6
   1  58   0 3558.76 580.100   9
  -1 -58   0 3819.59 649.872   6
   1 -58   0 3844.83 648.119   6
   1  58   1 722.676 273.786   9
   1 -58   1 625.932 284.065   6
  -1 -58   1 733.543 333.259   6
   1  58   2 3312.08 575.820   9
  -1 -58   2 3469.47 635.523   6
   1 -58   2 3551.53 631.796   6
   1  58   3 97.2340 201.014   9
   1 -59  -2 788.137 297.853   6
   1 -59  -1 3258.90 583.844   6
   1  59   0 526.174 242.907   9
   1 -59   0 579.855 268.783   6
  -1 -59   0 36.8747 89.5017   6
   1 -59   1 3214.10 602.111   6
   1  59   1 3506.57 587.732   9
  -1 -59   1 3283.32 599.221   6
   1 -59   2 756.776 316.878   6
   1  59   2 438.896 206.089   9
   1  59   3 2046.51 457.581   9
   1 -60  -1 2737.87 547.072   6
   1  60   0 490.992 156.158   9
  -1 -60   0 495.240 247.017   6
  -1 -60   1 1813.95 485.102   6
   1  60   1 1693.89 424.511   9
   1 -60   1 2388.88 519.817   6
   1  60   2 576.634 252.055   9
   1 -61  -1 1634.55 425.774   6
   1  61   0-143.315 165.272   9
  -1 -61   0-196.181 135.744   6
   1 -61   0-48.3977 144.258   6
   1  61   1 1654.20 420.714   9
   1  61   2 906.046 305.980   9
   1 -62  -1 1437.80 403.280   6
   1 -62   0 315.681 200.846   6
   1  62   0 362.034 159.112   9
   1  62   1 1013.69 319.975   9
   1  62   2 784.855 281.179   9
   1  63   0 56.1772 142.779   9
   1  63   1 1884.15 449.431   9
   2   0  -8 299.819 176.576   4
   2   0  -8-55.1241 174.885   7
   2   0  -7 88.1124 106.833   4
   2   0  -7 148.402 142.257   7
   2   0  -6 3404.75 527.942   7
   2   0  -6 3842.24 484.029   4
   2   0  -5 754.891 302.482   7
   2   0  -5 787.050 231.687   4
   2   0  -4 32915.6 1331.87   7
   2   0  -4 31139.1 1115.37   4
   2   0  -3 674.696 190.305   4
   2   0  -3 724.667 236.371   7
   2   0  -2 43579.6 1203.70   7
   2   0  -2 49759.1 1138.49   4
   2   0  -1 1306.47 263.662   7
   2   0  -1 38.5895 30.7208  11
   2   0   0 93445.3 1576.23   7
   2   0   1 111.555 68.0654   9
   2   0   1 117.869 73.9300   5
   2   0   2 48571.0 1230.94   5
   2   0   2 45838.8 1149.19   8
  -2   0   3 239.077 123.149   8
   2   0   3 182.431 121.628   8
   2   0   3 216.548 126.944   5
  -2   0   4 31465.1 1259.30   8
   2   0   4 29453.6 1286.55   8
   2   0   4 29102.6 1201.69   5
  -2   0   5 527.642 293.053   8
   2   0   5 277.758 200.012   8
   2   0   5 404.781 179.113   5
   2   0   6 3533.77 559.885   8
  -2   0   6 3595.16 533.783   8
  -2   0   7 81.0807 105.310   8
   2   0   7 155.047 195.452   8
  -2   0   8 226.085 109.758   8
   2   0   8 318.696 213.776   8
   2   1  -8 247.935 177.683   4
   2  -1  -8 163.006 101.384   7
   2   1  -8 132.514 90.6319   7
   2   1  -7 74.2090 45.4308   4
   2  -1  -7 560.763 181.375   4
   2   1  -7 661.065 263.113   7
   2  -1  -7 518.807 223.044   7
   2   1  -6 3180.22 515.659   7
   2   1  -6 2675.21 401.580   4
   2  -1  -6 2755.11 414.002   4
   2  -1  -6 3049.40 510.773   7
   2  -1  -5 7228.58 698.145   7
   2   1  -5 7381.89 711.178   7
   2   1  -5 7502.55 606.466   4
   2  -1  -5 6939.75 586.699   4
   2  -1  -4 39727.5 1466.68   7
   2   1  -4 40689.3 1468.95   7
   2   1  -4 38823.7 1259.73   4
   2  -1  -4 39204.6 1231.93   4
   2   1  -3 17112.1 846.769   7
   2   1  -3 18228.4 765.027   4
   2  -1  -3 16913.1 724.808   4
   2  -1  -3 17296.9 864.394   7
   2  -1  -2 19868.4 826.682   7
   2  -1  -2 19978.5 717.512   4
   2   1  -2 21493.2 840.497   7
   2   1  -2 20138.6 739.465   4
   2   1  -1 43468.6 1087.42   7
   2  -1  -1 44133.5 1126.37   7
   2   1  -1 43420.3 952.055  11
   2  -1  -1 44080.6 928.123  11
   2   1   0 3043.54 360.881   7
   2   1   0 218.911 108.927  11
   2  -1   1 42698.5 890.958   9
   2   1   1 46549.7 960.547   9
   2  -1   1 43124.3 1034.03   5
   2   1   1 44409.4 1067.66   5
   2   1   2 19554.6 762.657   8
   2  -1   2 18968.0 732.014   8
   2  -1   2 20123.7 798.704   5
   2   1   2 20627.5 815.012   5
  -2   1   3 17590.2 804.597   8
   2   1   3 16998.9 849.109   8
   2  -1   3 17979.8 842.264   5
   2   1   3 18391.8 847.738   5
  -2  -1   3 16239.0 780.685   8
   2  -1   3 18169.1 859.111   8
   2  -1   4 39832.5 1481.88   8
   2   1   4 40210.3 1494.96   8
   2  -1   4 43680.0 1445.46   5
   2   1   4 43452.4 1425.21   5
  -2   1   4 37770.7 1368.85   8
  -2  -1   4 37293.4 1365.89   8
  -2  -1   5 7695.85 704.677   8
   2   1   5 7471.89 648.094   5
   2  -1   5 8286.06 710.628   5
   2   1   5 6440.58 668.390   8
   2  -1   5 6915.86 704.629   8
  -2   1   5 6951.76 660.884   8
   2   1   6 2867.10 516.608   8
   2  -1   6 2858.08 517.112   8
  -2   1   6 2643.21 460.703   8
  -2  -1   6 3919.44 579.519   8
  -2   1   7 602.196 269.624   8
   2  -1   7 646.520 287.460   8
   2   1   7 587.044 304.459   8
  -2  -1   7 489.882 187.828   8
  -2   1   8 867.411 308.808   8
   2  -1   8 719.599 328.330   8
   2   1   8 313.657 243.712   8
  -2  -1   8 607.347 254.030   8
   2   2  -8 563.628 218.385   4
   2  -2  -8 427.245 252.028   7
   2   2  -8 96.0064 108.740   7
   2   2  -7 1459.35 318.747   4
   2  -2  -7 2044.70 371.708   4
   2  -2  -7 1338.30 357.283   7
   2   2  -7 2024.05 464.782   7
   2  -2  -6 2183.52 439.687   7
   2   2  -6 2400.59 440.661   7
   2   2  -6 2446.55 381.959   4
   2  -2  -6 2366.99 366.941   4
   2  -2  -5 13575.9 963.551   7
   2   2  -5 13279.1 927.163   7
   2   2  -5 11353.4 763.371   4
   2  -2  -5 12784.2 783.237   4
   2  -2  -4 7160.60 688.408   7
   2   2  -4 6841.75 571.325   4
   2  -2  -4 6281.03 514.750   4
   2  -2  -3 1194.25 268.312   7
   2   2  -3 1713.87 305.434   7
   2   2  -3 1527.03 259.159   4
   2  -2  -3 1426.80 231.924   4
   2   2  -2 15513.2 705.419   7
   2  -2  -2 14284.4 602.982   4
   2  -2  -2 14747.0 724.561   7
   2   2  -2 15043.9 651.869   4
   2   2  -1 16024.1 586.823  11
   2  -2  -1 16159.2 697.620   7
   2  -2  -1 17292.7 572.922  11
   2   2   0 242565. 2468.41   7
   2   2   0 240760. 2377.24  11
   2   2   1 17181.2 601.682   9
   2  -2   1 17898.5 660.618   5
   2   2   1 17518.8 677.071   5
   2  -2   2 14190.5 629.481   8
   2   2   2 13020.9 645.409   5
   2  -2   2 13691.0 653.465   5
  -2   2   3 1002.32 214.071   8
   2   2   3 922.560 206.679   8
   2  -2   3 896.363 194.662   8
   2   2   3 964.445 205.713   5
   2  -2   3 1003.88 211.398   5
   2  -2   4 6379.80 636.427   5
   2   2   4 6663.40 635.128   8
   2  -2   4 6599.93 612.525   8
   2   2   4 6861.35 589.503   5
  -2   2   4 6192.18 565.096   8
  -2  -2   4 6936.64 605.426   8
  -2   2   5 14460.3 954.312   8
  -2  -2   5 12746.4 918.994   8
   2   2   5 11718.6 914.007   8
   2  -2   5 11935.9 905.411   8
   2   2   5 12617.9 880.206   5
   2  -2   5 13281.2 903.789   5
  -2  -2   6 2247.91 463.684   8
  -2   2   6 2533.66 471.082   8
   2  -2   6 2293.35 444.244   8
   2   2   6 2341.29 456.885   8
   2  -2   6 2392.66 348.922   6
  -2  -2   7 1464.82 398.571   8
  -2   2   7 1977.99 460.655   8
   2   2   7 1995.55 468.284   8
   2  -2   7 2101.57 456.211   8
   2  -2   8 584.394 315.455   8
  -2  -2   8 375.901 196.209   8
  -2   2   8 223.509 206.524   8
   2   2   8 567.648 285.839   8
   2   3  -8-26.6018 155.482   7
   2   3  -8 407.839 188.643   4
   2  -3  -8 528.614 301.301   7
   2   3  -7 2049.73 378.593   4
   2  -3  -7 2008.60 372.738   4
   2  -3  -7 1847.69 423.780   7
   2   3  -7 2559.62 486.712   7
   2  -3  -6 1484.80 306.770   4
   2   3  -6 1889.53 359.175   4
   2  -3  -6 1619.96 368.044   7
   2   3  -6 2017.74 398.904   7
   2   3  -5 18996.1 1101.73   7
   2  -3  -5 19141.7 1148.75   7
   2   3  -5 15411.2 893.773   4
   2  -3  -5 16815.3 887.036   4
   2  -3  -4 33269.2 1366.07   7
   2   3  -4 34396.9 1340.66   7
   2  -3  -4 35116.7 1147.78   4
   2   3  -4 34921.9 1212.11   4
   2   3  -3 15783.6 737.185   4
   2  -3  -3 15726.8 835.950   7
   2   3  -3 15652.2 799.180   7
   2  -3  -3 15773.3 687.733   4
   2  -3  -2 28427.6 1021.93   7
   2   3  -2 29574.3 965.883   7
   2   3  -2 27336.9 897.581   4
   2  -3  -2 26939.9 799.973   4
   2  -3  -1 10439.1 575.288   7
   2   3  -1 10555.7 532.788   7
   2  -3  -1 10904.7 443.609  11
   2   3  -1 11444.6 534.981   3
   2   3  -1 10625.7 485.682  11
   2  -3   0 276.612 71.5955   9
   2   3   0 167.035 101.940  11
   2   3   1 10961.3 489.337   9
   2  -3   1 10840.1 516.425   5
   2   3   1 9599.80 508.988   5
   2  -3   2 26482.3 863.872   8
   2  -3   2 27783.1 923.483   5
   2   3   2 26514.8 924.434   5
  -2   3   3 15946.0 754.449   8
   2   3   3 15435.2 773.883   5
   2   3   3 16677.4 839.455   8
   2  -3   3 16409.8 811.547   8
   2  -3   3 16866.8 812.436   5
  -2   3   4 34955.3 1290.89   8
  -2  -3   4 35098.4 1344.73   8
   2  -3   4 38480.1 1440.15   8
   2  -3   4 36802.3 1330.88   5
   2   3   4 38132.8 1452.53   8
   2   3   4 37440.0 1317.11   5
  -2  -3   5 17900.5 1078.80   8
  -2   3   5 18030.9 1053.49   8
   2   3   5 18944.4 1181.89   8
   2  -3   5 17868.3 1109.05   8
   2   3   5 20476.2 1079.49   5
   2  -3   6 1807.70 433.360   8
  -2  -3   6 1737.12 400.582   8
  -2   3   6 1964.23 423.453   8
   2   3   6 2363.48 478.515   8
   2  -3   6 1993.78 319.479   6
  -2   3   7 2346.50 461.900   8
  -2  -3   7 1888.55 445.831   8
   2  -3   7 2948.84 560.770   8
   2   3   7 2711.23 541.149   8
   2  -3   8 652.663 337.073   8
   2   3   8 515.024 333.918   8
  -2   3   8 759.023 288.474   8
   2   4  -8 1530.03 364.327   4
   2  -4  -8 1792.47 466.266   7
   2   4  -8 1531.76 401.339   7
   2  -4  -7 647.444 240.138   4
   2   4  -7 694.162 280.052   7
   2  -4  -7 651.449 301.189   7
   2   4  -7 639.662 227.496   4
   2  -4  -6 2680.14 501.789   7
   2   4  -6 2348.77 443.094   7
   2   4  -6 2228.06 385.257   4
   2  -4  -6 2315.05 378.203   4
   2  -4  -5 11583.6 929.338   7
   2   4  -5 11299.0 869.878   7
   2   4  -5 11356.0 777.156   4
   2  -4  -5 10849.0 716.580   4
   2  -4  -4 18170.3 1037.40   7
   2   4  -4 17649.7 972.777   7
   2   4  -4 19232.2 918.372   4
   2  -4  -4 17323.2 804.472   4
   2   4  -3 4588.71 452.855   7
   2   4  -3 4601.83 407.868   4
   2  -4  -3 3908.50 353.166   4
   2  -4  -3 4777.48 476.920   7
   2   4  -2 85058.6 1620.85   7
   2  -4  -2 85440.8 1389.88   4
   2   4  -1 34572.5 927.043   7
   2  -4  -1 32639.8 742.267  11
   2  -4  -1 33899.4 1039.44   7
   2   4  -1 32427.9 888.622   3
   2  -4   0 164912. 2229.74   7
   2   4   0 165488. 2029.81  11
   2  -4   0 163247. 1753.37   5
   2  -4   0 160578. 1185.78   9
   2  -4   1 31902.2 708.845   8
   2  -4   1 31901.2 875.924   5
   2   4   1 32035.9 856.035   9
  -2   4   2 86028.6 1399.44   8
   2  -4   2 81975.8 1600.47   5
   2   4   2 87029.9 1670.37   5
   2  -4   2 82540.6 1500.64   8
   2  -4   3 3641.23 380.914   8
   2   4   3 3783.72 409.436   8
   2  -4   3 3637.44 382.237   5
   2   4   3 3930.36 399.732   5
  -2   4   3 3991.29 383.052   8
   2  -4   4 16803.0 965.818   8
   2   4   4 16921.7 886.327   5
  -2   4   4 17625.0 938.099   8
   2  -4   4 17842.9 934.415   5
   2   4   4 17819.9 1012.69   8
  -2  -4   4 18240.1 986.703   8
  -2   4   5 14279.8 970.060   8
   2   4   5 12468.3 948.693   8
  -2  -4   5 13197.4 970.187   8
   2  -4   5 10404.5 852.023   8
   2   4   5 12560.9 843.423   5
   2  -4   6 2277.50 450.956   8
  -2  -4   6 3779.28 584.334   8
  -2   4   6 3260.94 531.517   8
   2   4   6 2480.14 483.892   8
   2  -4   6 2067.08 334.352   6
  -2  -4   7 332.105 245.937   8
   2  -4   7 497.188 266.870   8
   2   4   7 812.766 366.092   8
  -2   4   7 577.382 259.585   8
  -2   4   8 1357.08 417.943   8
   2  -4   8 2223.10 532.654   8
   2   4   8 2081.56 547.364   8
   2   5  -8 402.975 211.770   4
   2  -5  -8 675.821 334.888   7
   2   5  -8 916.939 369.942   7
   2  -5  -7 723.692 212.660   4
   2   5  -7 785.946 244.868   4
   2  -5  -7 1356.64 403.420   7
   2   5  -7 993.218 338.597   7
   2  -5  -6 7183.38 785.349   7
   2   5  -6 6235.85 692.672   7
   2   5  -6 6303.36 628.431   4
   2  -5  -6 6781.12 614.572   4
   2   5  -5 25032.3 1257.38   7
   2  -5  -5 26509.5 1366.89   7
   2   5  -5 28992.7 1246.06   4
   2  -5  -5 27734.5 1113.44   4
   2  -5  -4 28329.7 1275.25   7
   2   5  -4 25755.0 1059.46   4
   2  -5  -4 25905.8 965.753   4
   2   5  -4 27103.2 1173.98   7
   2  -5  -3 16453.9 865.972   7
   2   5  -3 17201.3 834.100   7
   2   5  -3 17721.4 805.603   4
   2  -5  -3 19394.3 744.118   4
   2   5  -2 48120.5 1214.45   7
   2  -5  -2 45416.7 1012.42   4
   2   5  -1 75739.7 1355.84   7
   2  -5  -1 71683.0 1076.92  11
   2   5  -1 71106.4 1317.58   3
   2  -5   0 80.9234 31.1886   9
   2  -5   0 147.187 85.7528   5
   2   5   0 169.712 94.0096  11
  -2  -5   1 75171.3 1167.35   2
   2   5   1 71157.9 1311.43   9
   2  -5   1 75231.4 1058.94   8
   2  -5   1 72519.4 1322.52   5
   2   5   2 52308.6 1302.79   5
   2  -5   2 52814.8 1180.19   8
   2  -5   2 52836.0 1283.81   5
  -2   5   2 52592.4 1087.62   8
   2   5   3 17200.7 857.787   8
   2  -5   3 18622.8 859.426   8
   2  -5   3 17573.2 835.094   5
   2   5   3 18023.0 841.825   5
  -2   5   3 17813.3 782.947   8
  -2   5   4 29272.9 1182.73   8
   2  -5   4 27017.0 1200.84   8
   2   5   4 27124.6 1124.70   5
   2   5   4 29171.3 1299.99   8
   2  -5   4 26123.4 1145.27   5
  -2  -5   5 28539.6 1370.76   8
  -2   5   5 29747.6 1350.65   8
   2   5   5 30647.5 1478.87   8
   2   5   5 29209.3 1278.73   5
   2  -5   5 29372.6 1421.02   8
   2  -5   5 29797.0 1172.13   6
  -2  -5   6 6925.02 762.725   8
   2   5   6 6824.72 795.199   8
  -2   5   6 6448.41 710.706   8
   2  -5   6 7362.23 794.199   8
   2  -5   6 6518.17 572.959   6
  -2   5   7 1576.84 397.387   8
   2  -5   7 1200.65 339.072   8
   2   5   7 1379.64 439.852   8
  -2  -5   7 1454.64 401.476   8
   2  -5   8 621.849 296.808   8
  -2   5   8 1056.05 398.517   8
   2   5   8 429.086 361.705   8
   2   6  -8 1709.80 446.782   7
   2   6  -8 1918.42 416.593   4
   2  -6  -8 2281.17 534.897   7
   2   6  -7 1078.53 273.480   4
   2  -6  -7 2007.13 473.591   7
   2   6  -7 1109.28 326.730   7
   2   6  -6 1275.54 307.253   4
   2  -6  -6 1350.17 278.134   4
   2  -6  -6 1271.16 402.465   7
   2   6  -6 1434.99 363.413   7
   2  -6  -5 6676.62 734.804   7
   2   6  -5 5486.17 603.198   7
   2   6  -5 5389.48 556.044   4
   2  -6  -5 5127.22 478.907   4
   2  -6  -4 18266.2 804.253   4
   2  -6  -4 18731.6 1050.45   7
   2   6  -4 18544.6 965.397   7
   2   6  -4 18323.6 908.595   4
   2  -6  -3 735.890 218.560   7
   2  -6  -3 420.247 117.029   4
   2   6  -3 683.579 190.590   4
   2   6  -3 323.420 163.469   7
   2  -6  -2 5189.58 512.968   7
   2  -6  -2 5740.03 367.312   4
   2  -6  -1 135209. 2106.04   7
   2   6  -1 135984. 1786.56   7
   2  -6  -1 133373. 1420.14  11
   2   6   0 48239.5 1019.91   7
   2  -6   0 51146.4 1281.51   7
   2   6   0 49869.3 1140.08  11
   2  -6   0 49519.3 942.663   5
   2   6   1 134732. 1838.45   9
   2  -6   1 129084. 1397.66   8
   2  -6   1 126907. 1744.36   5
  -2  -6   1 133621. 1598.48   2
   2   6   2 3996.99 387.572   9
   2  -6   2 4881.56 395.457   5
   2   6   2 4372.16 390.292   5
   2  -6   2 4261.92 340.922   8
  -2   6   2 4915.84 338.472   8
   2  -6   3 360.386 139.008   5
   2  -6   3 338.928 128.775   8
   2   6   3 448.035 146.915   8
   2   6   3 569.156 186.911   5
  -2   6   3 418.924 139.608   8
  -2   6   4 19224.3 954.038   8
   2   6   4 20179.4 1088.02   8
   2  -6   4 18812.9 1002.39   8
   2   6   4 19457.2 948.030   5
   2  -6   4 18335.2 952.945   5
  -2   6   5 6958.08 692.708   8
   2   6   5 6575.99 682.468   5
   2  -6   5 4795.67 507.796   6
   2   6   5 5699.03 666.687   8
   2  -6   5 4593.01 561.538   8
  -2   6   6 2130.00 433.061   8
  -2  -6   6 945.492 313.875   8
   2  -6   6 1187.96 286.373   6
   2  -6   6 1117.79 343.635   8
   2   6   6 1823.76 496.954   8
   2   6   6 2445.83 426.870   5
  -2   6   7 1660.04 412.641   8
   2  -6   7 1170.83 377.663   8
   2   6   7 1655.22 429.972   8
  -2   6   8 1842.76 463.801   8
   2   6   8 2437.39 588.408   8
   2  -6   8 2005.65 489.276   8
   2   7  -8 1683.41 410.739   4
   2  -7  -8 1515.65 428.019   7
   2   7  -8 1187.94 370.418   7
   2   7  -7 1609.55 360.162   4
   2  -7  -7 1772.29 428.502   7
   2   7  -7 1298.78 343.622   7
   2   7  -6 2795.10 481.544   7
   2  -7  -6 2508.91 489.643   7
   2   7  -6 3062.39 455.998   4
   2  -7  -6 2563.03 376.573   4
   2   7  -5 1008.32 283.568   4
   2  -7  -5 797.779 203.715   4
   2  -7  -5 1574.51 373.168   7
   2   7  -5 1170.53 322.391   7
   2  -7  -4 7845.75 520.216   4
   2  -7  -4 9006.72 737.564   7
   2   7  -4 7575.43 621.206   7
   2   7  -4 8718.02 632.578   4
   2   7  -3 386.604 135.999   4
   2  -7  -3 473.467 168.925   7
   2   7  -3 343.338 138.215   7
   2  -7  -3 324.040 93.9776   4
   2   7  -2 78774.0 1523.83   7
   2  -7  -2 82116.4 1292.34   4
   2   7  -1 49528.4 1065.28   7
   2  -7  -1 46796.8 1263.52   7
   2   7  -1 48484.6 1076.52   3
   2   7   0 127.141 67.0637  11
   2  -7   0 68.3442 36.3361   5
  -2  -7   1 46667.9 986.386   2
   2  -7   1 45725.8 800.756   8
   2  -7   1 48883.3 1067.29   5
   2   7   1 45289.6 1092.71   9
   2  -7   2 87844.0 1511.89   8
   2  -7   2 91227.0 1668.61   5
   2   7   2 87759.7 1707.27   5
   2   7   2 86754.1 1704.29   9
  -2   7   2 84519.5 1352.84   8
  -2   7   3 191.664 83.0467   8
   2   7   3 382.127 143.438   8
   2  -7   3 362.872 128.286   5
   2  -7   3 252.008 89.5183   8
   2   7   3 475.325 129.805   5
  -2   7   4 7195.23 583.640   8
   2  -7   4 8004.60 651.778   8
   2   7   4 8746.22 647.754   5
   2   7   4 7809.39 675.102   8
   2  -7   4 8006.94 627.522   5
  -2   7   5 416.146 175.476   8
   2  -7   5 712.349 210.691   6
   2  -7   5 625.527 225.218   8
   2   7   5 1082.54 319.148   8
   2   7   5 1168.78 322.435   5
   2   7   6 3730.03 600.089   8
   2   7   6 3543.22 488.124   5
   2  -7   6 3014.43 519.469   8
  -2   7   6 4207.59 574.171   8
   2  -7   6 2498.95 360.941   6
   2   7   7 1811.85 458.209   8
   2  -7   7 2116.62 461.017   8
  -2   7   7 1544.07 388.639   8
  -2   7   8 1332.28 381.804   8
   2   7   8 1769.33 485.543   8
   2  -7   8 938.877 431.423   8
   2   8  -8 1176.80 351.446   4
   2  -8  -8 798.768 335.384   7
   2   8  -8 390.766 202.462   7
   2   8  -7 425.676 206.699   4
   2  -8  -7 120.875 130.010   7
   2   8  -7 307.555 187.115   7
   2  -8  -6 8360.06 860.049   7
   2   8  -6 8034.96 784.901   7
   2   8  -6 8099.43 734.649   4
   2  -8  -6 8458.97 673.835   4
   2  -8  -5 5315.27 629.782   7
   2   8  -5 5194.34 584.981   7
   2   8  -5 5913.21 579.012   4
   2  -8  -5 4588.64 446.567   4
   2  -8  -4 1499.27 428.726   7
   2   8  -4 2657.57 456.225   7
   2  -8  -4 1708.38 269.470   4
   2  -8  -3 1698.30 302.652   7
   2   8  -3 1852.44 291.094   7
   2   8  -3 2214.98 305.883   4
   2  -8  -3 1595.42 216.306   4
   2  -8  -2 17796.2 501.188   6
   2  -8  -2 19671.5 938.805   7
   2  -8  -2 17388.0 479.742  11
   2  -8  -2 19754.7 630.500   4
   2   8  -2 21585.7 806.489   7
   2   8  -1 66126.3 1199.32   7
  -2  -8  -1 67460.5 1234.26  10
   2  -8  -1 64978.8 1501.99   7
   2   8  -1 68308.4 1245.62   3
   2  -8   0 63673.4 1044.99   5
   2   8   0 66964.9 1148.55   7
   2  -8   0 63938.0 1468.25   7
   2   8   0 62053.8 1306.04  11
  -2  -8   1 64732.6 1203.07   2
   2  -8   1 66373.7 959.835   8
   2   8   1 67076.0 1345.05   9
   2  -8   1 67606.6 1254.15   5
   2  -8   2 18748.4 695.183   8
   2   8   2 19726.8 821.078   5
   2   8   2 19018.1 812.947   9
   2  -8   2 19483.6 788.708   5
  -2   8   2 18811.1 629.939   8
  -2   8   3 1552.22 226.782   8
   2  -8   3 1795.71 265.336   8
   2  -8   3 1683.07 272.400   5
   2   8   3 1825.58 271.680   5
   2   8   4 1583.61 365.261   8
   2   8   4 2045.84 451.668   5
   2  -8   4 1286.05 299.054   8
  -2   8   4 1669.46 313.020   8
   2  -8   5 4630.65 473.941   6
  -2   8   5 5865.30 613.837   8
   2  -8   5 4859.24 577.040   8
   2   8   5 5917.33 606.916   5
   2   8   5 4707.44 607.019   8
   2  -8   6 9136.78 878.834   8
   2   8   6 9324.39 782.959   5
  -2   8   6 9143.09 830.029   8
   2   8   6 9016.48 907.537   8
   2  -8   6 8095.01 643.633   6
  -2   8   7 521.190 267.690   8
   2  -8   7 528.334 264.543   8
   2   8   7 590.892 302.185   8
  -2   8   8 836.569 320.154   8
   2  -8   8 967.903 388.739   8
   2   8   8 1153.60 442.665   8
   2   9  -8 1100.10 331.357   4
   2  -9  -8 1972.56 520.836   7
   2   9  -8 1125.57 365.824   7
  -2  -9  -8 995.797 434.011   7
   2   9  -7 1008.15 281.076   4
   2  -9  -7 1457.26 394.376   7
   2   9  -7 1240.76 337.421   7
   2  -9  -6 3989.31 608.027   7
   2   9  -6 3289.34 510.433   7
   2   9  -6 3367.14 472.388   4
   2  -9  -6 3566.88 429.488   4
   2   9  -5 13640.3 889.780   4
   2  -9  -5 14596.4 1036.13   7
   2   9  -5 12973.0 924.934   7
   2  -9  -5 12585.6 732.245   4
   2   9  -4 63092.9 1758.43   7
   2   9  -4 56851.4 1633.68   4
   2  -9  -4 59512.8 1392.91   4
   2  -9  -4 60643.0 1903.62   7
   2  -9  -3 17598.8 664.027   4
   2  -9  -3 16447.7 899.545   7
   2   9  -3 17080.1 812.302   7
   2   9  -3 16438.3 803.005   4
   2  -9  -2 81849.1 1852.56   7
   2   9  -2 80123.2 1503.28   7
   2  -9  -2 80156.2 1236.53   4
   2  -9  -2 79937.1 977.784  11
   2  -9  -2 76029.2 1041.67   6
   2   9  -1 10437.2 477.497   7
   2  -9  -1 9972.17 618.342   7
   2   9  -1 9730.54 485.598   3
  -2  -9  -1 8492.57 455.133  10
   2  -9   0 4004.60 449.923   7
   2  -9   0 115.691 61.1065   5
   2   9   0 109.941 136.909  11
   2   9   0 180.157 112.523   7
  -2  -9   0 3358.54 311.095  10
   2  -9   1 9689.70 474.487   5
   2   9   1 9626.79 524.715   9
  -2  -9   1 9797.75 484.113   2
   2  -9   1 9305.65 355.446   8
   2   9   2 81245.2 1696.11   9
   2  -9   2 80113.3 1436.55   8
   2   9   2 78639.4 1631.62   5
   2  -9   2 76668.9 1558.73   5
  -2   9   2 80336.2 1301.64   8
  -2   9   3 17224.8 755.975   8
   2  -9   3 18917.5 854.347   8
   2  -9   3 16601.0 827.954   5
   2   9   3 18609.6 860.643   5
   2  -9   4 64224.5 1662.71   6
  -2   9   4 61327.7 1681.62   8
   2  -9   4 63193.5 1834.01   8
   2   9   4 65058.9 1948.25   8
   2   9   4 64677.2 1725.56   5
  -2   9   5 13836.4 930.419   8
   2   9   5 16539.1 972.877   5
   2  -9   5 11885.9 763.843   6
   2  -9   5 12581.8 934.070   8
   2   9   5 14952.0 1116.86   8
   2  -9   6 3446.31 541.442   8
   2   9   6 4261.80 701.064   8
   2   9   6 3968.82 511.052   5
  -2   9   6 3496.97 532.815   8
   2  -9   6 4018.85 490.485   6
  -2   9   7 1139.94 337.835   8
   2   9   7 1201.11 369.816   8
   2  -9   7 1064.26 348.787   8
   2  -9   8 978.356 376.867   8
   2   9   8 2052.63 630.818   8
  -2   9   8 3100.56 657.354   8
   2  10  -8 6517.32 846.621   7
   2 -10  -8 6518.34 911.507   7
  -2 -10  -8 4016.86 808.705   7
   2  10  -8 6616.74 781.144   4
   2  10  -7 1648.77 371.357   4
   2 -10  -7 1808.15 438.333   7
   2  10  -7 1684.32 402.479   7
   2 -10  -6 1433.71 397.219   7
   2  10  -6 1475.08 357.173   7
   2  10  -6 1512.93 340.199   4
   2  10  -5 38862.7 1501.38   4
   2 -10  -5 38521.1 1682.56   7
   2 -10  -5 40071.0 1273.73   4
   2  10  -5 39259.8 1569.58   7
   2 -10  -4 7946.33 775.261   7
   2  10  -4 8941.73 691.461   7
   2 -10  -4 6611.04 388.548   1
   2  10  -4 9336.00 692.491   4
   2 -10  -4 7211.62 490.831   4
   2 -10  -3 5528.91 542.118   7
   2  10  -3 4604.33 441.618   7
   2  10  -3 5710.35 491.419   4
   2 -10  -3 4973.89 350.227   4
   2 -10  -2 106174. 1385.90   4
   2  10  -2 109321. 1748.37   7
   2 -10  -2 108882. 1081.89  11
   2 -10  -2 107673. 1239.00   6
  -2 -10  -1 33661.1 929.222  10
   2 -10  -1 31426.5 1085.20   7
   2  10  -1 33956.9 831.783   7
   2  10  -1 33091.0 857.417   3
   2 -10  -1 33691.1 598.358   5
   2 -10   0 92818.2 1220.94   5
   2 -10   0 89790.3 1798.41   7
   2  10   0 87465.0 1603.19  11
   2  10   0 94856.4 1318.11   7
  -2 -10   0 90881.5 1429.25  10
  -2 -10   1 33543.0 916.665   2
   2 -10   1 34101.0 890.710   5
   2 -10   1 33728.4 673.391   8
   2  10   1 30702.3 944.985   9
   2 -10   2 115013. 1918.11   5
   2  10   2 111027. 1995.22   9
   2 -10   2 108865. 1679.35   8
   2  10   2 109811. 1943.04   5
  -2  10   2 108163. 1486.47   8
  -2  10   3 4859.21 408.580   8
   2 -10   3 4772.39 435.767   8
   2 -10   3 4770.42 448.554   5
   2  10   3 5222.22 461.791   5
   2  10   4 7432.05 669.021   8
  -2  10   4 8389.86 661.930   8
   2 -10   4 7071.52 594.971   6
   2  10   4 9512.41 740.996   5
   2 -10   4 6903.80 617.327   8
   2 -10   4 5911.67 427.611   1
   2 -10   5 39146.7 1634.97   8
  -2  10   5 42414.2 1609.08   8
   2  10   5 40996.0 1740.37   8
   2 -10   5 38412.9 1363.17   6
  -2  10   6 2040.47 423.600   8
   2  10   6 2019.21 494.651   8
   2 -10   6 1685.79 388.908   8
   2 -10   6 1671.22 298.445   6
   2  10   6 2155.23 381.519   5
  -2  10   7 2363.97 483.298   8
   2 -10   7 1384.79 381.799   8
   2  10   7 1313.65 397.990   8
  -2  10   8 7762.47 921.268   8
   2 -10   8 7104.72 937.965   8
   2  10   8 6898.55 948.716   8
   2  11  -8 1831.38 440.439   4
   2 -11  -8 1876.19 529.110   7
   2  11  -8 1863.29 457.846   7
  -2 -11  -8 1698.98 488.814   7
   2  11  -7 1375.29 347.185   4
   2 -11  -7 1319.59 397.817   7
   2  11  -7 1570.22 405.632   7
   2  11  -6 1824.23 363.194   4
   2 -11  -6 1995.34 459.620   7
   2  11  -6 1810.44 380.477   7
   2 -11  -5 48440.7 1893.57   7
   2  11  -5 46018.8 1700.97   7
  -2  11  -5 50118.8 1747.54   4
   2  11  -5 45736.9 1632.95   4
   2 -11  -5 45916.8 1346.67   4
   2 -11  -4 15935.6 1006.18   7
   2  11  -4 16154.2 898.148   7
   2  11  -4 16919.4 918.543   4
   2 -11  -4 14392.9 667.795   4
  -2  11  -4 18247.0 957.987   4
   2 -11  -3 10700.8 728.081   7
   2  11  -3 10860.0 636.960   7
   2  11  -3 11000.7 675.015   4
   2 -11  -3 11433.6 516.317   4
   2 -11  -3 9109.33 246.542   6
   2  11  -2 21810.5 782.943   7
   2 -11  -2 22756.5 1015.70   7
   2 -11  -2 19328.9 417.424  11
   2 -11  -2 20329.7 592.839   4
   2 -11  -2 19702.5 540.454   6
   2 -11  -1 7210.44 396.265   6
   2 -11  -1 7500.42 344.177  10
  -2 -11  -1 7668.93 456.287  10
   2 -11  -1 7381.50 266.540   5
   2  11  -1 7909.90 428.634   3
   2 -11  -1 7857.06 562.557   7
   2  11  -1 8269.15 410.943   7
   2  11   0 214.880 215.005  11
   2 -11   0 6311.10 590.760   7
   2 -11   0 105.524 64.0777   5
   2  11   0 110.202 86.2590   7
  -2 -11   0 5728.02 453.913  10
   2 -11   1 7640.18 426.504   5
   2  11   1 7828.97 489.716   9
  -2 -11   1 7867.41 461.226   2
   2  11   1 7419.71 486.609  11
   2 -11   1 7727.39 320.631   8
   2 -11   1 8026.35 380.957   2
   2 -11   2 22479.9 849.038   5
   2  11   2 20060.2 836.871   5
   2  11   2 21762.1 903.580   9
  -2  11   2 21151.9 662.774   8
   2 -11   2 20201.8 727.186   8
   2 -11   3 11203.1 673.024   6
  -2  11   3 12914.4 651.914   8
   2 -11   3 12076.7 709.296   5
   2  11   3 11286.4 669.040   5
   2 -11   3 11214.7 664.955   8
   2  11   4 16033.1 1026.26   8
  -2  11   4 15597.0 858.367   8
   2  11   4 16397.7 885.650   5
   2 -11   4 14782.7 814.395   6
   2 -11   4 15342.4 905.233   8
   2 -11   5 47210.3 1515.87   6
   2 -11   5 48001.8 1799.08   8
   2  11   5 47519.9 1607.13   5
   2  11   5 53576.2 2018.03   8
  -2  11   5 54231.2 1815.70   8
   2 -11   6 1755.51 302.536   6
  -2  11   6 2430.06 446.828   8
   2 -11   6 1665.90 354.496   8
   2  11   6 2235.60 480.837   8
   2  11   6 2432.41 397.907   5
   2 -11   7 1088.31 364.967   8
   2  11   7 1227.53 400.958   8
  -2  11   8 2883.90 634.278   8
   2  11   8 2586.61 657.009   8
   2 -11   8 1699.72 567.563   8
   2  12  -8 2376.16 470.117   4
   2 -12  -8 1983.70 518.961   7
   2  12  -8 1481.02 398.152   7
  -2 -12  -8 1662.95 496.196   7
   2 -12  -7 4894.65 743.630   7
   2  12  -7 4798.40 667.126   7
   2  12  -7 5554.72 681.112   4
   2  12  -6 3209.57 490.492   7
   2 -12  -6 2146.48 452.603   7
   2  12  -6 2924.81 447.237   4
   2 -12  -5 7692.72 789.644   7
   2  12  -5 6881.84 672.848   7
   2  12  -5 7136.20 672.221   4
   2 -12  -5 5861.42 481.490   4
  -2  12  -5 7979.33 724.801   4
   2 -12  -4 31492.6 841.746   1
   2 -12  -4 34854.3 1465.12   7
   2  12  -4 34242.2 1301.24   7
   2  12  -4 36444.2 1347.09   4
   2 -12  -4 35494.2 1027.89   4
  -2  12  -4 36024.5 1346.84   4
   2  12  -3 2193.41 320.061   7
   2 -12  -3 1822.22 322.346   7
   2  12  -3 2517.74 358.784   4
   2 -12  -3 1358.05 183.869   4
   2 -12  -3 1359.26 108.239   6
   2 -12  -2 17955.1 914.495   7
   2  12  -2 18639.6 710.384   7
   2 -12  -2 19062.1 558.435   4
   2 -12  -2 18215.4 527.130   6
   2  12  -1 16921.4 574.042   7
   2 -12  -1 16535.1 804.424   7
   2  12  -1 16838.5 605.906   3
   2 -12  -1 16756.3 385.291   5
   2 -12  -1 17369.4 543.017  10
   2 -12  -1 17193.1 601.187   6
  -2 -12  -1 17644.0 712.002  10
   2 -12   0 139192. 1864.26   6
   2 -12   0 140317. 1486.68   5
   2  12   0 134060. 1491.97   7
   2 -12   0 128996. 2221.68   7
   2  12   0 130893. 2011.98  11
   2 -12   0 142587. 2002.39   3
  -2 -12   0 137754. 1897.07  10
   2 -12   1 17252.2 578.324   2
   2  12   1 17021.2 719.790   9
  -2  12   1 15849.8 329.493   8
   2 -12   1 17089.7 479.494   8
   2 -12   1 17458.8 650.158   5
   2  12   1 18816.9 782.283  11
  -2 -12   1 16841.5 688.912   2
   2 -12   2 18424.0 692.531   8
   2 -12   2 18539.5 781.793   5
   2  12   2 17379.6 806.915   9
   2  12   2 18021.0 804.139   5
  -2  12   2 17728.1 602.968   8
  -2  12   3 1622.35 235.962   8
   2 -12   3 1483.10 243.180   6
   2 -12   3 1455.04 241.982   8
   2  12   3 1473.55 267.613   5
  -2  12   4 34303.7 1258.93   8
   2  12   4 34812.1 1266.80   5
   2 -12   4 37228.2 1291.40   6
   2 -12   4 35162.0 1363.43   8
   2 -12   4 34552.1 1031.71   1
   2  12   4 35277.7 1443.77   8
   2 -12   5 5050.02 595.701   8
   2 -12   5 5756.36 536.850   6
   2  12   5 8669.46 707.735   5
   2  12   5 7030.20 830.734   8
  -2  12   5 6946.54 658.782   8
   2  12   6 2964.14 436.371   5
  -2  12   6 2606.77 454.446   8
   2 -12   6 2147.53 419.753   8
   2  12   6 2772.53 502.389   8
   2 -12   6 2641.72 382.580   6
  -2  12   7 6676.11 792.958   8
   2  12   7 5774.69 800.725   8
   2 -12   7 5123.66 736.176   8
   2 -12   8 1798.47 473.453   8
  -2  12   8 2438.06 549.940   8
   2  12   8 2950.15 648.830   8
   2  13  -8 393.034 232.520   4
   2  13  -8 341.624 243.140   7
  -2 -13  -8 3.07683 27.6095   7
   2  13  -7 2231.87 441.653   4
   2 -13  -7 2117.42 519.692   7
   2  13  -7 2437.92 491.325   7
   2  13  -6 920.457 291.165   4
  -2  13  -6 440.721 241.215   4
   2 -13  -6 234.368 242.084   7
   2  13  -6 668.201 268.789   7
   2  13  -5 5054.97 558.051   4
   2 -13  -5 6151.43 690.213   7
   2  13  -5 4768.48 550.969   7
  -2  13  -5 5009.32 560.154   4
   2 -13  -5 5082.03 439.586   4
  -2  13  -4 20345.2 1035.38   4
   2 -13  -4 22043.6 1177.15   7
   2  13  -4 19496.1 976.272   7
   2  13  -4 21927.6 1056.95   4
   2 -13  -4 20826.8 691.997   1
   2 -13  -4 20692.4 775.582   4
   2  13  -3 20149.6 929.184   4
   2  13  -3 19909.4 851.881   7
   2 -13  -3 19190.2 1011.78   7
   2 -13  -3 18095.7 715.304   1
   2 -13  -3 20193.9 653.779   4
   2 -13  -3 16969.9 387.252   6
   2 -13  -2 19177.6 955.582   7
   2  13  -2 18672.2 712.501   7
   2 -13  -2 17468.7 533.368   6
   2 -13  -2 16767.0 514.352   4
   2  13  -1 20921.7 626.043   7
   2 -13  -1 22193.5 690.349   6
  -2 -13  -1 20198.1 785.977  10
   2 -13  -1 19018.6 394.809   5
   2 -13  -1 21090.6 923.369   7
   2  13  -1 21260.3 678.882   3
   2 -13  -1 20152.6 613.545  10
   2  13   0 378.563 350.695  11
   2  13   0 202.495 94.2258   7
   2 -13   0 5402.67 568.920   7
   2 -13   0 93.3036 56.0437   5
   2 -13   0 332.163 114.197   6
   2 -13   0 281.563 145.138   3
  -2 -13   0 5487.12 462.251  10
   2 -13   1 20112.9 791.189   6
   2  13   1 20096.5 792.785   9
  -2 -13   1 20454.5 774.710   2
   2 -13   1 20258.8 704.944   5
   2 -13   1 20135.9 525.841   8
   2 -13   1 20093.5 645.016   2
   2  13   1 20010.1 815.259  11
  -2  13   1 19026.7 361.558   8
   2  13   2 17826.8 853.567   9
   2 -13   2 16110.3 655.964   8
  -2  13   2 16284.8 576.575   8
   2  13   2 17231.6 786.507   5
  -2 -13   2 18107.9 830.997   2
   2 -13   2 16499.2 748.196   5
   2 -13   2 17897.0 808.026   6
   2 -13   3 20254.8 914.460   6
  -2  13   3 19201.1 806.959   8
   2  13   3 20744.1 909.592   5
   2 -13   3 21078.1 904.139   8
   2 -13   4 20568.0 1044.86   8
   2  13   4 20945.5 1144.64   8
   2  13   4 23331.4 1046.04   5
  -2  13   4 22537.2 1034.01   8
   2 -13   4 20466.5 958.156   6
   2 -13   4 20269.5 799.191   1
  -2  13   5 5581.57 599.111   8
   2 -13   5 4672.04 556.679   8
   2  13   5 5552.57 663.735   8
   2  13   5 6460.94 595.795   5
   2 -13   5 4964.32 498.846   6
   2 -13   6 510.043 194.602   6
  -2  13   6 956.236 340.408   8
   2 -13   6 446.393 255.056   8
   2  13   6 624.119 272.933   5
   2  13   7 3288.40 664.279   8
   2 -13   7 2538.68 528.849   8
  -2  13   7 2824.36 529.489   8
  -2  13   8 1103.22 403.908   8
   2  13   8 696.120 404.567   8
   2 -13   8 632.085 413.542   8
   2  14  -8 2027.80 435.164   4
   2  14  -8 1741.97 430.424   7
  -2 -14  -8 1807.84 526.812   7
   2  14  -7 1413.20 358.040   4
   2 -14  -7 1059.33 370.557   7
   2  14  -7 1101.93 325.822   7
   2 -14  -6 8379.93 890.764   7
   2  14  -6 8161.79 795.552   7
  -2  14  -6 8234.96 775.045   4
   2  14  -6 7901.05 763.361   4
  -2  14  -5 6605.66 643.052   4
   2 -14  -5 6442.33 708.547   7
   2  14  -5 5909.35 601.668   7
   2  14  -5 5905.25 611.119   4
   2 -14  -4 6013.32 629.755   7
   2  14  -4 5347.26 525.330   7
   2  14  -4 6230.23 578.624   4
   2 -14  -4 4803.77 371.085   4
   2 -14  -4 5255.14 358.806   1
  -2  14  -4 6579.43 605.736   4
   2 -14  -3 5126.89 568.472   7
   2 -14  -3 5558.75 337.787   4
   2  14  -3 6816.51 508.936   7
  -2  14  -3 6836.11 541.283   4
   2 -14  -3 5095.77 382.127   1
   2 -14  -3 5150.69 231.231   6
   2  14  -3 6372.67 544.944   4
   2  14  -2 66721.5 1324.24   7
   2 -14  -2 68345.3 1779.33   7
   2 -14  -2 68896.1 1000.68   4
   2 -14  -2 70795.4 1107.34   6
   2 -14  -1 13617.7 324.704   5
   2 -14  -1 14752.7 549.489  10
   2 -14  -1 15830.0 842.873   7
   2  14  -1 18728.0 651.101   3
   2  14  -1 17014.8 556.763   7
   2 -14  -1 15531.3 586.881   6
  -2 -14  -1 16010.1 741.781  10
   2 -14   0 88749.7 1550.01   6
   2  14   0 89314.7 1697.14  11
   2 -14   0 87898.2 1186.71   5
   2 -14   0 85563.8 1854.81   7
   2 -14   0 92233.5 1623.37   3
  -2 -14   0 87046.5 1613.54  10
   2  14   1 15945.8 786.181  11
  -2 -14   1 17770.5 773.331   2
   2 -14   1 14458.6 577.532   2
   2 -14   1 14931.8 611.181   5
   2  14   1 16929.1 779.544   9
  -2  14   1 14785.0 322.986   8
   2 -14   1 15492.8 715.788   6
   2  14   2 71937.6 1693.09   9
  -2  14   2 69316.3 1188.47   8
   2 -14   2 67670.2 1338.33   8
   2 -14   2 68709.1 1562.34   6
   2 -14   2 69592.4 1525.33   5
   2 -14   3 5015.36 445.707   8
   2  14   3 5766.36 489.520   5
   2 -14   3 4960.04 469.541   6
   2 -14   3 4700.92 411.594   1
  -2  14   3 5394.86 429.010   8
  -2  14   4 6059.82 556.799   8
   2  14   4 5706.88 670.296   8
   2  14   4 6319.41 579.728   5
   2 -14   4 4936.24 524.223   8
   2 -14   4 4932.86 398.224   1
   2 -14   4 4992.57 479.427   6
   2 -14   5 6513.17 660.110   8
  -2  14   5 7940.27 704.126   8
   2  14   5 6794.24 724.849   8
   2  14   5 7134.27 620.660   5
   2 -14   5 5472.36 537.266   6
  -2  14   6 9745.07 860.841   8
   2  14   6 9725.51 960.835   8
   2  14   6 8044.59 721.856   5
   2 -14   6 8434.58 685.122   6
   2 -14   6 9030.07 877.529   8
   2 -14   7 1042.58 363.787   8
  -2  14   7 1784.44 418.174   8
   2  14   7 1336.40 434.018   8
   2 -14   8 1664.32 469.368   8
  -2  14   8 2284.60 501.776   8
   2  15  -8 2055.17 449.102   4
   2  15  -8 1769.76 443.704   7
  -2 -15  -8 1551.40 460.785   7
   2  15  -7 694.540 261.370   4
   2 -15  -7 429.595 263.433   7
   2  15  -7 973.633 315.804   7
  -2 -15  -7 568.726 280.429   7
  -2  15  -6 6194.59 686.769   4
   2 -15  -6 5107.31 720.489   7
   2  15  -6 4903.20 624.033   7
   2  15  -6 4845.41 599.663   4
   2  15  -5 4069.10 501.963   4
   2 -15  -5 4863.28 623.622   7
   2  15  -5 4137.41 501.893   7
  -2  15  -5 5105.89 573.340   4
  -2  15  -4 11354.7 758.312   4
   2 -15  -4 12314.8 548.213   1
   2 -15  -4 10344.9 815.790   7
   2  15  -4 10556.6 712.520   7
   2  15  -4 11885.8 789.925   4
   2 -15  -4 11828.8 563.007   4
  -2  15  -3 18154.8 863.459   4
   2 -15  -3 17786.9 586.426   4
   2 -15  -3 17494.6 980.638   7
   2  15  -3 17921.6 799.265   7
   2  15  -3 17280.5 873.057   4
   2 -15  -3 17430.7 699.876   1
   2 -15  -3 15975.2 422.763   6
   2  15  -2 62310.8 1265.79   7
   2 -15  -2 61737.1 1717.42   7
   2 -15  -2 61491.3 914.922   4
   2 -15  -2 63238.0 1078.88   6
  -2 -15  -1 109495. 1954.15  10
   2 -15  -1 107290. 1522.08  10
   2  15  -1 110350. 1374.36   7
   2  15  -1 112487. 1540.94   3
   2 -15  -1 114877. 1863.46   3
   2 -15  -1 117659. 2228.43   7
   2 -15  -1 105322. 1567.67   6
   2 -15   0 1953.63 363.540   7
   2 -15   0 82.4080 119.814   3
   2 -15   0 238.041 108.115   6
   2 -15   0 95.9174 62.6143   5
  -2 -15   0 2384.34 336.570  10
   2  15   0 136.026 214.069  11
   2 -15   1 114456. 1642.70   2
  -2 -15   1 113461. 1908.84   2
   2 -15   1 111545. 1664.49   5
   2  15   1 105154. 1889.05   9
  -2  15   1 105948. 901.916   8
   2  15   1 114711. 1994.22  11
   2 -15   1 110586. 1910.76   6
   2 -15   2 61689.4 1274.85   8
  -2  15   2 61580.3 1129.03   8
  -2 -15   2 62654.0 1616.20   2
   2  15   2 61426.6 1581.20   9
   2 -15   2 61101.1 1511.27   6
  -2  15   3 17057.8 751.972   8
   2 -15   3 17756.5 785.474   1
   2 -15   3 18066.5 837.945   8
   2  15   3 17494.8 850.156   5
   2 -15   3 17825.8 854.057   6
   2  15   4 11813.5 846.245   8
   2  15   4 11835.6 742.087   5
  -2  15   4 12320.1 758.699   8
   2 -15   4 12238.4 743.769   6
   2 -15   4 11996.8 615.358   1
   2 -15   4 11536.8 776.702   8
   2 -15   5 5205.91 592.250   8
  -2  15   5 4562.88 526.231   8
   2  15   5 5228.18 535.009   5
   2 -15   5 4472.36 503.598   6
   2  15   5 5544.03 661.237   8
   2 -15   6 5670.33 694.496   8
  -2  15   6 7891.96 800.875   8
   2  15   6 6800.86 665.912   5
   2  15   6 6632.66 802.963   8
   2 -15   6 5746.58 578.640   6
   2 -15   7 722.548 327.666   8
   2  15   7 967.544 376.447   8
  -2  15   7 1346.66 387.880   8
   2 -15   8 1038.97 381.912   8
  -2  15   8 2444.82 581.032   8
   2  16  -8 3916.26 649.974   7
  -2 -16  -8 3659.08 685.964   7
   2  16  -8 4710.71 681.156   4
   2  16  -7 1421.73 341.830   4
   2 -16  -7 1019.39 328.336   7
   2  16  -7 1359.88 346.733   7
  -2 -16  -7 856.200 296.311   7
   2  16  -6 1083.84 295.678   4
  -2  16  -6 1188.35 321.259   4
   2 -16  -6 893.347 315.530   7
   2  16  -6 889.252 263.218   7
  -2  16  -5 1524.19 315.154   4
   2 -16  -5 1850.29 384.319   7
   2  16  -5 1665.97 328.813   7
   2  16  -5 1604.32 324.756   4
  -2  16  -4 1487.90 305.284   4
   2 -16  -4 1625.62 382.272   7
   2  16  -4 1556.40 301.245   7
   2  16  -4 2053.63 349.785   4
   2 -16  -4 1374.27 196.882   4
   2 -16  -4 1493.54 208.277   1
  -2  16  -3 3635.25 407.323   4
   2  16  -3 2975.22 334.203   7
   2  16  -3 3542.21 418.475   4
   2 -16  -3 2526.77 277.918   1
   2 -16  -3 2626.97 220.649   4
   2 -16  -3 2895.63 195.172   6
   2 -16  -3 3576.91 471.466   7
   2 -16  -2 68069.6 1833.68   7
   2  16  -2 69840.2 1329.33   7
   2 -16  -2 71550.6 1503.16   1
   2 -16  -2 70350.6 938.809   4
   2 -16  -2 69261.0 1168.08   6
   2 -16  -1 192117. 2867.04   7
   2 -16  -1 174966. 2031.43  10
  -2 -16  -1 184429. 2583.27  10
   2  16  -1 179592. 1936.83   3
   2  16  -1 180122. 1712.36   7
   2 -16  -1 188092. 2112.06   6
  -2 -16   0 22552.4 865.704  10
   2 -16   0 22400.9 969.988   7
   2  16   0 21910.4 864.397  11
   2 -16   0 21862.6 795.288   3
   2 -16   0 21894.3 785.617   6
   2 -16   1 169116. 2075.74   2
  -2 -16   1 170625. 2423.90   2
   2 -16   1 175932. 2423.70   6
  -2  16   1 176013. 1198.86   8
   2  16   1 176796. 2498.31  11
  -2 -16   2 73002.5 1765.08   2
   2 -16   2 71064.9 1626.70   6
  -2  16   2 70778.6 1209.55   8
   2  16   2 67686.8 1682.99   9
   2 -16   2 75467.0 1598.98   1
   2 -16   2 69757.1 1383.15   8
  -2  16   3 2396.48 290.868   8
   2  16   3 3644.83 461.339   9
   2  16   3 2936.72 360.949   5
   2 -16   3 3084.65 366.676   6
   2 -16   3 2772.36 334.765   8
   2 -16   3 2717.95 324.616   1
  -2  16   4 1728.27 308.067   8
   2 -16   4 1512.16 271.177   6
   2 -16   4 1359.56 276.660   8
   2  16   4 2145.35 371.374   5
   2  16   4 1491.43 335.461   8
   2 -16   4 1612.56 241.508   1
   2 -16   5 1687.66 315.674   6
   2  16   5 2651.73 495.576   8
  -2  16   5 2134.31 378.691   8
   2 -16   5 1604.82 339.198   8
   2  16   5 2148.61 350.687   5
   2 -16   6 1271.68 331.109   8
   2 -16   6 1254.47 290.319   6
  -2  16   6 1912.50 428.811   8
   2  16   6 1663.03 437.885   8
   2  16   6 1478.08 315.729   5
   2 -16   7 1565.65 402.088   8
   2  16   7 1340.09 405.638   8
  -2  16   7 1308.41 358.939   8
  -2  16   8 4920.22 755.585   8
   2 -16   8 4980.26 792.051   8
   2  17  -8 883.586 327.695   4
   2  17  -8 1210.99 382.036   7
  -2 -17  -8 386.698 279.217   7
   2  17  -7 394.301 193.975   4
   2 -17  -7 142.208 209.516   7
   2  17  -7 380.481 222.366   7
  -2 -17  -7 99.4079 135.220   7
   2  17  -6 753.346 258.976   4
  -2  17  -6 693.878 225.810   4
   2 -17  -6 683.770 292.189   7
   2  17  -6 740.983 247.011   7
  -2  17  -5 2058.78 350.790   4
   2  17  -5 2161.24 372.900   7
   2 -17  -5 2578.74 461.933   7
   2  17  -5 2479.97 400.587   4
  -2  17  -4 5924.07 555.215   4
   2 -17  -4 5456.82 615.731   7
   2 -17  -4 6537.29 413.244   1
   2  17  -4 5673.07 526.408   7
   2  17  -4 6499.12 593.109   4
  -2  17  -3 7567.95 564.537   4
   2 -17  -3 7091.29 664.346   7
   2  17  -3 6186.04 468.328   7
   2  17  -3 8055.57 622.870   4
   2 -17  -3 7364.44 464.199   1
   2 -17  -3 7294.32 351.013   4
   2 -17  -3 7312.10 317.193   6
   2 -17  -2 63771.1 1767.64   7
   2  17  -2 62741.0 1247.50   7
  -2 -17  -2 66352.6 1733.54  10
   2 -17  -2 67909.8 1464.03   1
   2 -17  -2 62818.4 846.494   4
   2 -17  -2 66594.0 1165.18   6
  -2 -17  -1 187061. 2690.51  10
   2  17  -1 184214. 1947.06   3
   2 -17  -1 188617. 2151.40  10
   2 -17  -1 191266. 2175.71   6
   2  17   0 1671.12 346.391  11
   2 -17   0 198.081 98.9024   6
   2 -17   0 1229.80 317.789   7
   2 -17   0 38.6025 73.8029   3
   2  17   1 189061. 2572.90   9
   2 -17   1 185515. 2207.37   2
  -2 -17   1 188821. 2601.13   2
   2 -17   1 186535. 2480.69   6
   2  17   1 190127. 2614.84  11
  -2  17   1 181453. 1265.50   8
  -2 -17   2 64646.2 1690.09   2
   2 -17   2 64298.5 1333.86   8
  -2  17   2 62233.6 1146.46   8
   2 -17   2 63604.2 1574.00   6
   2  17   2 60937.9 1612.74   9
   2 -17   2 63216.8 1553.82   1
   2  17   3 8640.41 659.268   9
   2 -17   3 7130.87 538.535   8
  -2  17   3 6885.96 480.566   8
   2 -17   3 7257.71 570.842   6
  -2 -17   3 7361.02 515.491   6
   2  17   3 7673.79 565.067   5
   2 -17   3 7898.17 521.012   1
   2 -17   4 6380.13 581.728   8
   2  17   4 6251.63 545.291   5
  -2  17   4 6470.03 548.128   8
   2 -17   4 6047.91 531.452   6
   2  17   4 6464.48 633.682   8
   2 -17   4 6465.79 466.434   1
  -2 -17   4 5262.84 441.758   6
  -2  17   5 2581.63 420.345   8
   2 -17   5 2414.97 400.340   8
   2  17   5 2620.93 380.737   5
   2  17   5 2137.56 413.441   8
   2 -17   5 2455.67 358.471   6
  -2  17   6 907.591 260.509   8
   2  17   6 1196.85 357.961   8
   2 -17   6 608.283 192.753   6
   2  17   6 867.425 268.751   5
   2 -17   6 634.299 234.597   8
   2 -17   7 650.452 301.357   8
  -2  17   7 856.699 297.607   8
   2  17   7 553.132 321.050   8
   2 -17   8 1396.93 430.430   8
  -2  17   8 1849.54 477.918   8
   2  18  -8 1037.22 345.656   7
  -2 -18  -8 736.868 300.470   7
   2  18  -7 1569.64 370.017   4
   2  18  -7 1295.61 326.516   7
   2 -18  -7 1640.61 434.854   7
  -2 -18  -7 764.218 321.982   7
   2  18  -6 939.435 279.705   4
  -2  18  -6 500.518 200.179   4
   2 -18  -6 650.995 259.331   7
   2  18  -6 473.648 194.630   7
   2  18  -5 1323.87 292.411   4
   2 -18  -5 1024.52 317.747   7
  -2  18  -5 1198.47 282.805   4
   2  18  -5 1645.07 326.786   7
  -2  18  -4 3531.23 434.733   4
   2 -18  -4 3364.29 482.790   7
   2  18  -4 3359.90 406.738   7
   2 -18  -4 3345.82 307.128   1
   2  18  -4 3250.61 431.594   4
  -2  18  -3 4979.23 467.496   4
   2 -18  -3 4383.16 528.035   7
   2  18  -3 4901.80 490.040   4
   2  18  -3 3950.69 381.724   7
   2 -18  -3 3998.70 248.785   4
   2 -18  -3 3937.95 347.417   1
   2 -18  -3 4189.67 253.322   6
   2 -18  -2 14641.5 864.137   7
   2  18  -2 14747.0 604.613   7
  -2 -18  -2 13535.4 799.677  10
   2  18  -2 15466.7 812.682   4
   2 -18  -2 15031.3 703.486   1
   2 -18  -2 13236.5 368.892   4
   2 -18  -2 13940.5 551.856   6
   2 -18  -1 105645. 1901.99   1
   2 -18  -1 97407.1 2086.84   7
   2  18  -1 94463.5 1172.62   7
   2  18  -1 97024.0 1405.02   3
   2 -18  -1 104576. 1654.61   6
   2 -18  -1 100844. 1628.86  10
  -2 -18  -1 99551.2 1992.70  10
   2 -18   0 27134.9 1090.77   7
  -2  18   0 24247.9 356.287   9
   2 -18   0 27814.2 917.264   6
   2 -18   0 26694.7 883.502   3
   2  18   0 27149.1 989.591  11
   2 -18   1 95940.3 1644.43   2
  -2 -18   1 95329.1 1892.36   2
  -2  18   1 93960.4 953.221   8
   2  18   1 93013.0 1853.30   9
   2  18   1 103341. 1952.27  11
   2 -18   1 103985. 1889.63   6
  -2 -18   2 13993.4 819.960   2
   2  18   2 17549.6 886.182   9
  -2  18   2 13087.9 532.455   8
   2 -18   2 15776.3 747.182   1
   2 -18   2 13083.5 699.654   2
   2 -18   2 15132.8 762.499   6
   2  18   3 5326.07 529.531   9
   2 -18   3 4295.06 416.425   8
  -2  18   3 4381.45 387.702   8
  -2 -18   3 4586.81 419.032   6
   2 -18   3 4946.49 414.986   1
   2  18   3 4443.06 446.028   5
   2 -18   3 3912.86 431.008   6
  -2  18   4 3625.04 413.755   8
   2 -18   4 2870.16 391.087   8
   2  18   4 3318.05 403.842   5
  -2 -18   4 3374.96 362.141   6
   2 -18   4 3372.87 342.197   1
   2 -18   4 3254.23 393.864   6
   2 -18   5 1486.09 318.091   8
  -2  18   5 1811.60 364.171   8
   2  18   5 1889.72 387.500   8
   2  18   5 1759.33 327.383   5
   2 -18   5 1703.18 321.683   6
   2 -18   6 413.884 172.127   6
   2 -18   6 740.609 267.933   8
  -2  18   6 757.001 277.052   8
   2  18   6 597.531 227.861   5
   2 -18   7 1512.79 394.787   8
  -2  18   7 2211.90 455.010   8
   2  18   7 1868.36 460.163   8
  -2  18   8 1309.69 391.915   8
   2 -18   8 832.568 364.187   8
   2  19  -8 888.408 330.138   7
  -2 -19  -8 617.764 308.855   7
   2  19  -7 506.082 206.675   4
   2 -19  -7 312.500 160.360   7
   2  19  -7 216.167 141.516   7
  -2 -19  -7 146.337 222.783   7
   2  19  -6 1292.70 331.495   4
   2  19  -6 1130.41 291.697   7
  -2  19  -6 1316.83 317.440   4
   2 -19  -6 1126.25 333.009   7
  -2 -19  -6 1151.57 328.235   7
  -2  19  -5 3530.45 479.612   4
   2  19  -5 3126.88 440.063   7
   2 -19  -5 2632.73 483.379   7
   2  19  -5 3392.96 482.713   4
  -2  19  -4 4747.87 508.640   4
   2  19  -4 5260.73 500.772   7
   2  19  -4 5178.77 553.002   4
   2 -19  -4 5095.69 384.171   1
   2 -19  -4 4927.21 589.143   7
   2 -19  -3 5814.32 598.516   7
   2  19  -3 5726.91 457.476   7
   2 -19  -3 5135.29 266.826   4
   2 -19  -3 6117.86 319.700   6
   2 -19  -3 5632.95 420.128   1
  -2  19  -3 6648.89 545.135   4
  -2 -19  -2 14462.2 837.650  10
   2 -19  -2 13792.6 557.170   6
   2 -19  -2 14304.0 866.265   7
   2  19  -2 14256.2 584.763   7
   2  19  -2 14451.0 797.548   4
   2 -19  -2 11826.3 321.211   4
   2 -19  -2 13947.7 678.827   1
   2 -19  -1 22761.6 809.606  10
   2 -19  -1 23716.0 806.532   6
   2 -19  -1 25231.9 940.552   1
   2  19  -1 24050.7 699.561   3
   2 -19  -1 23432.6 1041.13   7
  -2 -19  -1 23147.6 989.716  10
   2  19  -1 21955.8 547.686   7
  -2  19   0-0.98938 13.3569   9
   2 -19   0 57.9299 90.9959   6
   2 -19   0 143.133 100.459   3
   2 -19   1 21790.9 815.332   2
  -2 -19   1 24120.9 993.969   2
  -2  19   1 20942.1 471.979   8
   2  19   1 26370.6 1015.81   9
   2  19   1 28547.1 1050.26  11
   2 -19   1 21864.5 898.281   6
  -2 -19   2 14671.9 848.946   2
  -2  19   2 13741.6 549.984   8
   2 -19   2 13557.5 724.456   2
   2 -19   2 14005.0 752.076   6
   2  19   2 15055.5 823.573   9
   2 -19   2 14659.8 730.061   1
   2  19   3 8112.10 661.661   9
   2  19   3 5980.35 515.023   5
  -2  19   3 6617.66 478.235   8
   2 -19   3 5975.96 494.750   8
  -2 -19   3 6127.38 616.402   2
  -2 -19   3 6580.73 512.275   6
   2 -19   3 6028.52 465.304   1
   2 -19   3 5881.35 521.208   6
   2 -19   4 4713.08 505.082   8
  -2  19   4 5338.59 496.744   8
   2  19   4 5398.13 508.997   5
   2 -19   4 5292.26 522.209   6
  -2 -19   4 5305.13 458.344   6
   2 -19   4 5427.67 448.819   1
   2 -19   5 3515.76 500.639   8
  -2  19   5 4073.11 514.586   8
   2  19   5 3397.75 525.221   8
   2  19   5 3232.78 444.009   5
   2 -19   5 2684.38 399.747   6
   2 -19   6 1352.66 290.433   6
   2 -19   6 1735.34 383.575   8
  -2  19   6 1166.92 304.725   8
   2  19   6 1736.66 429.888   8
   2  19   6 1620.59 320.324   5
   2  19   7 339.061 145.437   8
   2 -19   7 229.573 174.878   8
   2 -19   8 952.698 375.865   8
   2  20  -8 2562.10 521.367   7
  -2 -20  -8 2708.82 580.308   7
   2  20  -7 1169.63 324.301   4
   2 -20  -7 646.246 239.513   7
  -2  20  -7 537.506 229.868   4
   2  20  -7 623.616 227.442   7
  -2 -20  -7 672.992 261.509   7
   2  20  -6 943.041 287.733   4
   2 -20  -6 892.237 302.617   7
  -2  20  -6 957.764 282.846   4
   2  20  -6 697.252 242.447   7
  -2 -20  -6 626.085 217.715   7
   2  20  -5 8406.34 753.534   4
   2 -20  -5 9169.71 880.789   7
   2  20  -5 7665.77 680.922   7
  -2  20  -5 8651.38 760.609   4
  -2  20  -4 4487.92 498.966   4
   2 -20  -4 4441.37 570.097   7
   2  20  -4 3732.87 424.289   7
   2 -20  -4 3797.05 339.503   1
   2  20  -4 3714.42 463.168   4
  -2  20  -3 12725.0 742.487   4
   2 -20  -3 11744.1 855.363   7
   2  20  -3 11350.2 629.232   7
   2 -20  -3 12086.0 619.165   1
   2  20  -3 12426.2 793.946   4
   2 -20  -3 11685.2 456.164   6
  -2 -20  -2 13908.2 835.974  10
   2 -20  -2 14190.7 695.583   1
   2 -20  -2 13183.0 862.543   7
   2 -20  -2 14404.7 737.799  10
   2  20  -2 14111.9 578.683   7
   2  20  -2 15859.6 839.277   4
   2 -20  -2 14846.6 593.540   6
   2 -20  -1 24049.1 1058.80   7
   2  20  -1 20045.5 502.551   7
   2  20  -1 22187.9 659.959   3
   2 -20  -1 21356.7 803.638  10
   2 -20  -1 23520.5 914.488   1
   2 -20  -1 23222.5 818.271   6
  -2 -20  -1 22284.0 996.341  10
  -2  20   0 35738.6 534.026   9
   2 -20   0 37721.5 1330.91   7
   2 -20   0 37526.0 1090.55   6
   2 -20   0 35186.9 1013.45   3
   2  20   0 37048.6 1187.25  11
  -2 -20   1 20278.1 916.988   2
   2  20   1 23012.1 948.069   9
   2 -20   1 20652.7 800.685   2
  -2  20   1 21818.6 497.499   8
   2 -20   1 22168.1 905.013   6
   2  20   1 22062.9 921.258  11
   2 -20   2 13116.6 719.902   2
   2  20   2 14286.9 835.844   9
  -2 -20   2 13513.4 851.050   2
  -2  20   2 13855.6 557.657   8
   2 -20   2 14508.7 743.421   1
  -2 -20   2 14358.6 760.778   6
   2 -20   2 13754.0 754.594   6
  -2 -20   3 11463.9 686.529   6
   2  20   3 12407.8 811.038   9
   2 -20   3 11511.8 690.963   8
  -2  20   3 11557.1 628.764   8
   2  20   3 11915.4 710.821   5
   2 -20   3 11574.9 733.585   6
   2 -20   3 12305.1 673.377   1
  -2 -20   3 11434.4 828.317   2
   2 -20   4 4302.38 411.012   1
   2 -20   4 3997.45 469.669   8
  -2  20   4 4249.41 451.450   8
   2  20   4 4251.52 453.259   5
   2 -20   4 3994.74 479.041   6
  -2 -20   4 4288.16 427.377   6
   2  20   5 9954.62 883.712   8
   2 -20   5 8078.19 741.514   8
  -2  20   5 8907.46 739.065   8
   2  20   5 8444.01 692.269   5
   2 -20   5 8105.65 682.261   6
   2 -20   6 1279.96 301.668   6
   2 -20   6 1250.60 334.889   8
  -2  20   6 1110.55 319.619   8
   2  20   6 1133.77 370.213   8
   2  20   6 1372.90 312.798   5
   2 -20   7 535.497 250.246   8
  -2  20   7 1131.81 324.068   8
   2  20   7 773.324 287.935   8
   2 -20   8 3556.28 660.453   8
   2  21  -8 1471.92 413.706   7
  -2 -21  -8 985.160 384.730   7
   2  21  -7 270.798 127.320   4
  -2  21  -7 61.5480 44.6208   4
   2  21  -7 171.735 157.386   7
  -2 -21  -7 237.679 171.280   7
   2  21  -6 1930.25 405.961   4
   2  21  -6 1703.52 370.646   7
  -2  21  -6 1758.15 384.227   4
   2 -21  -6 1438.83 394.023   7
  -2 -21  -6 1243.47 353.467   7
   2  21  -5 6569.80 677.595   4
   2 -21  -5 6723.76 758.701   7
  -2  21  -5 7375.62 713.243   4
   2  21  -5 6663.10 640.626   7
   2  21  -4 2541.44 348.428   7
   2 -21  -4 2599.21 438.421   7
   2  21  -4 2449.54 385.357   4
   2 -21  -4 2744.76 287.408   1
  -2  21  -4 2729.87 390.991   4
   2 -21  -3 5552.65 434.289   1
   2 -21  -3 5196.27 602.714   7
   2  21  -3 4918.83 417.409   7
   2  21  -3 5677.25 541.433   4
   2 -21  -3 5270.21 321.474   6
  -2  21  -3 5189.22 487.090   4
   2 -21  -2 32236.3 1125.64  10
  -2 -21  -2 32586.0 1314.73  10
   2 -21  -2 32374.5 1318.11   7
   2  21  -2 31827.6 855.483   7
  -2  21  -2 33198.5 1063.12   4
   2 -21  -2 30872.5 877.949   6
   2  21  -2 34870.6 1238.89   4
   2 -21  -2 33380.5 1065.53   1
   2 -21  -1 2808.29 340.968  10
   2 -21  -1 3764.69 456.155   7
   2  21  -1 2026.42 155.398   7
   2  21  -1 3642.65 280.563   3
   2 -21  -1 2513.39 328.744   1
   2 -21  -1 2782.80 303.012   6
  -2 -21  -1 3011.58 430.415  10
   2 -21   0 92.6147 68.2123   3
  -2  21   0 128.971 59.2597   9
   2 -21   1 2350.20 304.010   6
   2 -21   1 2865.47 350.672   2
  -2  21   1 1980.49 157.759   8
   2 -21   1 2285.78 264.357   3
   2  21   1 2903.10 422.542  11
  -2  21   2 31679.7 848.641   8
  -2 -21   2 32308.7 1279.00   2
   2  21   2 32796.0 1240.40   9
   2 -21   2 32693.0 1158.40   2
  -2 -21   2 31227.3 1131.68   6
   2 -21   2 32916.0 1109.45   1
   2 -21   2 32790.5 1175.50   6
  -2 -21   3 5171.14 484.132   6
   2  21   3 5936.29 570.906   9
  -2  21   3 4884.03 418.759   8
   2  21   3 5247.85 493.451   5
   2 -21   3 5157.36 502.452   6
   2 -21   3 5224.46 445.312   1
  -2 -21   3 5863.64 609.452   2
   2 -21   4 2605.08 378.073   8
  -2  21   4 2825.94 369.268   8
   2  21   4 2282.01 331.809   5
  -2 -21   4 2383.48 328.414   6
   2 -21   4 2673.98 322.481   1
   2 -21   4 2696.59 397.585   6
   2 -21   5 6947.15 705.535   8
  -2  21   5 8543.31 734.121   8
   2  21   5 8836.29 867.126   8
   2  21   5 7480.43 665.435   5
   2 -21   5 6530.21 648.205   6
   2 -21   6 1409.83 344.368   8
  -2  21   6 1856.14 396.511   8
   2  21   6 2087.24 478.440   8
   2  21   6 1979.00 385.442   5
   2 -21   6 1389.57 307.421   6
  -2  21   7 370.987 202.169   8
   2  21   7 987.616 378.413   8
   2 -21   7 349.962 201.110   8
   2  22  -8 2443.78 514.717   7
  -2 -22  -8 2054.33 515.480   7
   2  22  -7 1953.26 419.023   4
  -2  22  -7 1768.64 394.989   4
   2 -22  -7 1870.61 460.126   7
   2  22  -7 2052.94 430.709   7
  -2 -22  -7 2008.38 461.262   7
  -2  22  -6 4848.85 623.133   4
   2 -22  -6 4430.22 665.427   7
  -2 -22  -6 4109.77 574.739   7
   2  22  -6 4278.89 567.708   7
   2  22  -6 4007.74 574.407   4
   2  22  -5 7588.17 737.848   4
   2 -22  -5 8248.56 839.660   7
   2  22  -5 7573.67 687.779   7
  -2 -22  -5 8323.51 712.047   7
  -2  22  -5 8434.38 759.066   4
   2 -22  -4 316.336 134.371   1
  -2  22  -4 471.100 194.335   4
   2 -22  -4 144.725 153.415   7
   2  22  -4 402.691 171.662   7
   2  22  -4 699.697 230.721   4
  -2  22  -3 6513.76 552.575   4
   2  22  -3 5525.91 439.887   7
   2  22  -3 5761.30 556.002   4
   2 -22  -3 5683.39 346.401   6
   2 -22  -3 5884.19 453.452   1
   2 -22  -3 5837.82 609.312   7
  -2 -22  -2 318.089 177.024  10
   2  22  -2 862.821 227.304   4
   2 -22  -2 528.000 181.212  10
   2 -22  -2 580.096 144.850   6
   2 -22  -2 882.192 197.359   1
   2  22  -2 676.346 152.883   7
   2 -22  -2 662.838 251.426   7
  -2  22  -2 917.638 236.272   4
  -2 -22  -1 37344.3 1338.29  10
   2  22  -1 33417.9 579.473   7
   2  22  -1 37502.9 840.868   3
   2 -22  -1 40382.0 1421.86   7
  -2 -22  -1 34147.3 509.499   7
   2 -22  -1 37232.4 1119.02  10
   2 -22  -1 43342.8 1257.84   1
   2 -22  -1 40910.0 1135.39   6
  -2  22   0 14595.9 387.700   9
   2 -22   0 15251.1 863.740   7
   2 -22   0 15075.7 721.797   6
   2 -22   0 15842.6 684.205   3
   2  22   0 15269.1 779.596  11
   2  22   1 37599.3 1245.70   9
   2 -22   1 38462.7 1156.03   2
  -2  22   1 37183.0 702.972   8
   2 -22   1 39830.1 1093.81   3
   2  22   1 38693.6 1249.21  11
   2 -22   1 39180.3 1232.88   6
  -2 -22   2 1197.66 280.393   6
   2 -22   2 694.124 196.529   6
   2 -22   2 575.013 195.997   2
  -2  22   2 758.582 147.110   8
   2 -22   2 626.325 196.441   1
  -2 -22   2 666.152 275.162   2
  -2 -22   3 5907.99 617.583   2
  -2  22   3 6170.68 466.408   8
   2 -22   3 5772.32 476.273   1
   2  22   3 5703.51 511.711   5
   2  22   3 5867.16 611.963   9
   2 -22   3 4944.27 494.198   6
  -2 -22   3 6024.17 521.743   6
   2 -22   4 375.941 169.174   6
   2 -22   4 275.167 141.002   8
  -2  22   4 208.524 134.310   8
   2  22   4 815.225 274.212   5
   2 -22   4 382.986 154.520   1
  -2 -22   4 417.369 160.672   6
   2  22   5 10741.1 953.658   8
   2 -22   5 7447.30 726.808   8
   2 -22   5 8049.77 695.314   6
   2  22   5 9421.28 721.857   5
  -2  22   5 9509.55 773.713   8
  -2  22   6 5060.95 634.778   8
   2  22   6 4598.24 675.844   8
   2  22   6 4366.00 524.611   5
   2 -22   6 4565.19 626.378   8
   2 -22   6 3777.81 511.747   6
   2 -22   7 1766.71 425.733   8
   2  22   7 2518.99 535.001   8
   2  23  -8 1629.28 431.648   7
   2  23  -7 342.572 243.436   4
  -2  23  -7 582.805 282.048   4
   2 -23  -7 318.739 267.796   7
   2  23  -7 623.362 260.952   7
  -2 -23  -7 550.985 255.058   7
   2  23  -6 352.904 187.695   7
   2  23  -6 485.822 249.363   4
  -2  23  -6 766.165 283.846   4
   2 -23  -6 321.589 207.578   7
  -2 -23  -6 744.560 263.694   7
   2  23  -5 7497.27 677.029   7
   2 -23  -5 8162.14 846.831   7
  -2 -23  -5 8171.09 706.604   7
   2  23  -5 7524.46 747.860   4
  -2  23  -5 7806.67 742.222   4
   2 -23  -4 4879.47 400.172   1
   2 -23  -4 5205.33 631.665   7
   2  23  -4 4833.35 475.509   7
   2  23  -4 5440.22 575.532   4
  -2  23  -4 5905.06 577.476   4
   2 -23  -3 16778.7 1037.81   7
   2  23  -3 15553.3 726.135   7
   2  23  -3 16143.0 926.642   4
   2 -23  -3 16075.3 594.722   6
   2 -23  -3 17972.4 791.505   1
  -2  23  -3 16972.3 873.804   4
   2 -23  -2 2190.93 310.820  10
  -2 -23  -2 2165.35 349.162  10
   2 -23  -2 2096.75 357.017   7
   2  23  -2 2143.11 220.741   7
   2  23  -2 1934.95 313.585   4
   2 -23  -2 2022.54 236.965   6
   2 -23  -2 1976.08 284.448   1
  -2  23  -2 2507.17 298.831   4
  -2 -23  -1 2280.49 401.278  10
   2  23  -1 1212.12 105.021   7
   2  23  -1 2692.41 240.069   3
  -2 -23  -1 1016.89 81.3355   7
   2 -23  -1 2676.49 415.016   7
   2 -23  -1 1939.48 278.569   1
   2 -23  -1 2097.43 263.974   6
   2 -23  -1 2724.49 355.702  10
   2 -23   0 89.7626 78.4501   3
   2 -23   0 61.0859 91.9889   6
   2 -23   0 123.193 154.667   7
  -2  23   0 210.385 71.2977   9
   2 -23   1 1833.20 242.204   3
   2  23   1 4906.47 491.203   9
   2 -23   1 2271.73 335.787   1
   2  23   1 5392.88 504.134  11
   2 -23   1 1627.37 263.780   6
   2  23   2 2469.16 359.286   9
  -2  23   2 2019.09 219.937   8
   2 -23   2 1720.15 291.190   2
  -2 -23   2 2153.73 356.106   2
  -2 -23   2 2001.14 312.129   6
   2 -23   2 2283.67 311.139   6
   2 -23   2 2155.45 304.589   1
   2  23   3 15497.9 957.461   9
  -2  23   3 17131.5 773.361   8
  -2 -23   3 16753.7 1025.85   2
   2  23   3 16209.9 841.239   5
   2 -23   3 15899.0 895.158   6
   2 -23   3 16166.0 807.622   1
  -2 -23   3 16870.4 878.331   6
   2 -23   3 16177.4 926.499   2
   2 -23   4 5242.65 466.963   1
  -2  23   4 5019.09 489.009   8
   2 -23   4 5469.49 558.059   6
   2  23   4 5745.39 540.844   5
  -2 -23   4 5620.55 638.993   2
  -2 -23   4 5342.15 502.763   6
   2 -23   5 7566.79 729.572   8
   2  23   5 8972.32 708.538   5
   2 -23   5 8035.60 725.769   6
  -2  23   5 8576.47 737.295   8
   2  23   5 8913.15 851.569   8
   2 -23   6 312.215 151.481   6
   2 -23   6 765.632 278.105   8
  -2  23   6 1103.10 292.978   8
   2  23   6 586.170 337.292   8
   2  23   6 446.273 197.198   5
   2 -23   7 456.303 246.229   8
   2  23   7 617.191 340.020   8
   2 -24  -7 4535.80 747.724   7
   2  24  -7 3438.20 557.047   7
  -2 -24  -7 3493.78 608.623   7
  -2  24  -7 4693.18 685.288   4
   2  24  -7 3814.53 605.593   4
  -2  24  -6 166.464 146.363   4
   2  24  -6 431.533 235.605   4
   2 -24  -6 234.672 174.403   7
   2  24  -6 171.733 109.496   7
  -2 -24  -6 119.313 128.361   7
   2 -24  -5 2667.60 539.293   7
   2  24  -5 2436.67 395.475   7
  -2 -24  -5 2936.90 426.439   7
   2  24  -5 2721.20 456.867   4
  -2  24  -5 3159.75 485.472   4
   2 -24  -4 4984.41 415.527   1
   2 -24  -4 5212.27 652.762   7
   2  24  -4 4473.91 460.968   7
  -2 -24  -4 5145.48 491.762   7
  -2  24  -4 4509.50 518.758   4
   2  24  -4 4575.14 552.108   4
  -2 -24  -3 2625.58 431.944  10
   2 -24  -3 3641.07 376.431   1
   2 -24  -3 2512.99 442.504   7
   2  24  -3 2941.35 329.659   7
  -2 -24  -3 2675.65 299.963   7
   2  24  -3 3455.37 454.901   4
   2 -24  -3 2918.92 273.541   6
  -2  24  -3 3612.94 425.136   4
  -2 -24  -2 7441.30 663.311  10
   2 -24  -2 6556.20 536.584  10
  -2  24  -2 6965.61 497.266   4
   2 -24  -2 6681.21 617.503   7
   2  24  -2 6392.54 371.784   7
  -2 -24  -2 6706.63 361.360   7
   2  24  -2 6603.02 558.622   4
   2 -24  -2 6424.17 428.255   6
   2 -24  -2 6687.12 507.749   1
   2 -24  -1 13425.8 853.616   7
   2  24  -1 12750.9 479.333   3
  -2 -24  -1 13030.9 825.848  10
   2 -24  -1 12950.9 655.100   6
   2 -24  -1 13677.7 710.833  10
   2 -24  -1 13608.7 724.089   1
   2 -24   0 3198.05 419.152   7
   2  24   0 3685.84 389.675  11
  -2  24   0 3283.35 204.292   9
   2 -24   0 3518.45 321.264   3
   2 -24   0 3260.85 356.949   1
   2 -24   0 3257.39 358.905   6
   2 -24   1 13289.5 632.997   3
   2  24   1 13412.7 763.075   9
   2 -24   1 13697.3 742.419   1
   2  24   1 13555.4 759.570  11
   2 -24   1 13324.4 740.342   6
   2 -24   2 6247.59 540.528   2
  -2 -24   2 6999.31 632.107   2
  -2  24   2 6495.15 397.971   8
   2  24   2 7021.12 587.037   9
   2 -24   2 7054.45 535.041   1
  -2 -24   2 6457.18 541.745   6
   2 -24   2 6837.00 551.079   6
   2 -24   3 2950.37 426.660   6
  -2  24   3 3005.35 346.954   8
  -2 -24   3 2895.70 460.910   2
   2  24   3 4462.61 495.448   5
   2 -24   3 2954.40 378.689   1
  -2 -24   3 3139.67 399.466   6
   2 -24   3 2787.92 391.049   2
   2 -24   4 4235.48 525.131   6
   2 -24   4 4326.70 433.839   1
  -2  24   4 4957.95 514.268   8
   2  24   4 4633.98 490.299   5
  -2 -24   4 4465.09 480.663   6
  -2 -24   4 4173.09 582.123   2
  -2  24   5 3902.45 534.843   8
   2  24   5 3240.15 540.837   8
   2  24   5 3106.18 443.957   5
   2 -24   5 2514.63 418.983   8
   2 -24   5 3825.41 505.439   6
  -2  24   6 636.603 251.848   8
   2  24   6 263.414 222.974   8
   2  24   6 482.808 193.457   5
   2 -24   6 195.102 59.3778   6
   2 -24   6 126.531 174.448   8
   2  24   7 5667.24 821.910   8
   2 -25  -7 3942.14 709.306   7
   2  25  -7 3485.13 568.903   7
  -2  25  -7 3958.39 627.269   4
   2  25  -7 4156.40 647.067   4
   2  25  -6 846.722 282.115   4
  -2  25  -6 400.076 145.468   4
   2 -25  -6 708.332 253.274   7
   2  25  -6 880.837 267.732   7
  -2 -25  -6 513.533 209.585   7
   2 -25  -5 4584.96 646.759   7
   2  25  -5 4201.30 502.615   7
  -2 -25  -5 4973.45 545.623   7
   2  25  -5 4306.86 563.109   4
  -2  25  -5 5226.83 607.988   4
   2 -25  -4 7541.01 513.698   1
   2  25  -4 6621.34 557.375   7
  -2 -25  -4 7206.03 572.285   7
  -2  25  -4 7346.26 650.973   4
   2  25  -4 7566.74 688.191   4
   2 -25  -4 7034.45 747.519   7
   2 -25  -3 10668.6 631.200   1
  -2 -25  -3 11196.3 894.811  10
   2 -25  -3 10856.1 850.592   7
  -2  25  -3 10336.2 689.451   4
   2  25  -3 10931.6 604.276   7
  -2 -25  -3 10399.0 579.944   7
   2  25  -3 11209.1 789.665   4
   2 -25  -2 2721.19 410.911   7
   2  25  -2 2475.39 234.346   7
  -2 -25  -2 2304.66 208.675   7
   2  25  -2 2729.03 377.082   4
   2 -25  -2 2372.57 287.667   6
  -2 -25  -2 2747.81 417.424  10
  -2  25  -2 2621.82 322.360   4
   2 -25  -2 2748.80 339.759   1
   2 -25  -2 2357.08 335.049  10
   2 -25  -1 7684.19 517.936   6
   2 -25  -1 7791.35 679.688   7
   2  25  -1 7966.23 380.087   3
  -2 -25  -1 7070.07 646.541  10
   2 -25  -1 7477.68 556.639   1
   2 -25  -1 7774.20 561.317  10
  -2  25   0 770.214 140.635   9
   2  25   0 2486.73 410.921  11
   2 -25   0 2293.26 429.323   7
   2 -25   0 546.496 225.135   1
   2 -25   0 443.749 176.056   6
   2 -25   0 295.536 168.411   3
   2  25   1 9958.13 676.038   9
   2 -25   1 7603.86 478.395   3
   2  25   1 10241.0 673.123  11
   2 -25   1 7581.90 568.457   6
   2 -25   1 8212.69 595.684   1
  -2  25   2 2064.60 228.480   8
   2 -25   2 1962.44 332.934   2
  -2 -25   2 2787.26 382.739   6
   2 -25   2 2208.78 310.536   1
  -2 -25   2 2233.62 403.004   2
   2 -25   2 2652.03 345.316   6
  -2  25   3 10545.8 618.987   8
   2  25   3 11477.5 724.769   5
  -2 -25   3 10062.9 837.015   2
   2 -25   3 12110.9 721.066   1
   2  25   3 11152.0 809.733   9
  -2 -25   3 10727.8 729.420   6
   2 -25   3 11520.5 772.694   6
   2 -25   3 11065.5 790.324   2
  -2  25   4 7592.45 607.478   8
   2  25   4 7807.62 623.842   5
   2 -25   4 7081.73 638.442   6
   2 -25   4 6924.08 546.116   1
  -2 -25   4 7067.53 598.361   6
  -2 -25   4 6657.18 723.893   2
  -2  25   5 5674.36 597.394   8
   2  25   5 4968.50 649.183   8
   2  25   5 4771.57 514.446   5
   2 -25   5 4479.08 556.298   6
   2 -25   6 788.952 266.855   6
   2  25   6 557.909 280.052   8
   2  25   6 1063.33 269.766   5
   2  25   7 6428.32 871.259   8
  -2  26  -7 3178.13 582.289   4
   2 -26  -7 3320.23 652.406   7
   2  26  -7 3376.40 575.270   4
   2  26  -6 1811.63 397.651   4
  -2  26  -6 1318.23 339.629   4
   2 -26  -6 1898.05 454.685   7
   2  26  -6 1621.87 337.328   7
   2  26  -5 405.954 226.011   4
  -2  26  -5 543.873 241.583   4
   2 -26  -5 427.319 227.643   7
   2  26  -5 242.256 184.113   7
  -2 -26  -5 125.176 100.356   7
   2 -26  -4 3192.21 510.914   7
   2  26  -4 3164.32 388.194   7
  -2 -26  -4 2754.47 367.141   7
   2  26  -4 3419.13 486.793   4
  -2  26  -4 3328.22 452.746   4
  -2 -26  -3 4016.00 552.316  10
   2 -26  -3 4277.93 525.320  10
   2 -26  -3 4093.42 552.632   7
   2  26  -3 3643.89 360.699   7
   2 -26  -3 4498.49 441.389   1
  -2 -26  -3 3212.83 320.811   7
   2  26  -3 4678.94 530.569   4
  -2  26  -3 4563.52 484.253   4
  -2  26  -2 10525.8 616.931   4
   2 -26  -2 10971.6 819.165   7
  -2 -26  -2 11034.4 843.499  10
   2 -26  -2 10844.6 654.103   1
   2  26  -2 11515.1 753.246   4
   2 -26  -2 11238.2 594.431   6
   2 -26  -2 11373.7 736.110  10
   2 -26  -1 19946.2 899.911   1
   2 -26  -1 20115.2 1056.00   7
   2  26  -1 19340.0 574.166   3
   2 -26  -1 20411.0 909.812  10
   2 -26  -1 20301.6 858.993   6
  -2 -26  -1 20073.1 1062.33  10
  -2  26   0 41003.6 786.218   9
   2  26   0 40737.8 1346.15  11
   2 -26   0 40636.3 1484.69   7
   2 -26   0 43092.4 1327.93   6
   2 -26   0 43197.2 1339.35   1
   2  26   1 20885.9 975.190   9
   2 -26   1 20651.7 956.068   6
   2 -26   1 20704.9 782.256   3
   2  26   1 18963.5 913.599  11
   2 -26   1 20729.8 935.478   1
   2 -26   2 10785.1 722.496   6
   2  26   2 12376.4 810.994   9
  -2 -26   2 10528.9 785.014   2
  -2  26   2 11012.3 532.357   8
   2 -26   2 11710.0 712.076   1
  -2 -26   2 11942.1 759.123   6
   2 -26   2 10103.9 707.266   2
   2 -26   3 3812.11 493.291   2
   2 -26   3 3374.98 431.670   6
  -2  26   3 4075.08 401.536   8
   2  26   3 6005.70 561.292   5
   2  26   3 6276.57 656.918   9
   2 -26   3 4240.28 450.178   1
  -2 -26   3 3303.90 544.345   2
  -2 -26   3 4824.78 509.765   6
   2 -26   4 2749.71 424.794   6
   2 -26   4 3376.71 402.070   1
  -2  26   4 3509.45 429.304   8
  -2 -26   4 2517.07 461.292   2
  -2 -26   4 2920.88 398.858   6
   2 -26   5 520.974 240.705   6
  -2  26   5 992.844 303.288   8
   2  26   5 1323.50 376.179   8
   2  26   5 685.894 237.954   5
  -2 -26   5 367.343 206.496   2
   2 -26   6 1659.23 354.367   6
   2  26   6 2639.56 551.899   8
   2  26   7 3844.81 665.196   8
   2  27  -7 730.719 293.260   4
  -2  27  -7 892.924 333.074   4
   2 -27  -7 658.479 325.559   7
  -2  27  -6 3912.74 570.906   4
   2 -27  -6 3601.98 634.501   7
   2  27  -6 3790.79 571.286   4
   2  27  -5 1686.07 355.294   4
  -2  27  -5 2221.05 415.103   4
   2 -27  -5 2242.15 458.564   7
   2 -27  -4 6641.08 737.986   7
  -2  27  -4 6357.79 607.849   4
   2  27  -4 6213.93 639.890   4
   2 -27  -3 16056.3 980.811  10
   2 -27  -3 14643.2 767.935   1
  -2  27  -3 15857.7 874.804   4
  -2 -27  -3 16861.3 1109.80  10
   2 -27  -3 16441.8 1065.41   7
   2  27  -3 15885.7 952.886   4
  -2  27  -2 4885.19 428.529   4
   2 -27  -2 4959.31 550.202   7
   2 -27  -2 4595.04 438.217   1
   2  27  -2 4691.05 494.790   4
   2 -27  -2 4955.85 509.945  10
   2 -27  -2 5169.57 413.447   6
  -2 -27  -2 4860.04 559.471  10
   2 -27  -1 4365.12 409.928   6
  -2 -27  -1 5864.16 609.654  10
   2 -27  -1 5026.12 557.905   7
   2 -27  -1 4311.98 429.335   1
   2  27  -1 4849.79 285.803   3
   2  27  -1 5488.28 513.031   4
   2 -27  -1 5448.17 510.360  10
   2 -27   0 325.391 222.909   6
  -2  27   0 1081.08 165.535   9
   2 -27   0 312.020 228.878   1
   2 -27   0 802.104 258.455   7
   2  27   1 7173.66 601.626   9
   2 -27   1 4912.63 473.230   1
   2 -27   1 4223.46 355.946   3
  -2 -27   1 7314.32 636.941   6
   2  27   1 6540.84 575.078  11
   2 -27   1 4848.98 476.502   6
   2 -27   2 4780.51 493.575   2
  -2 -27   2 4801.54 543.193   2
   2 -27   2 4411.24 489.688   6
   2 -27   2 4648.81 464.779   1
  -2  27   2 4576.14 349.214   8
   2  27   2 5715.33 559.755   9
  -2 -27   2 5003.59 512.779   6
   2 -27   3 14434.8 926.189   2
   2 -27   3 15576.4 843.143   1
  -2 -27   3 14731.1 1011.64   2
   2 -27   3 14479.4 912.348   6
   2  27   3 14369.9 815.476   5
   2  27   3 15101.0 954.820   9
  -2 -27   3 14194.1 855.928   6
  -2  27   3 15406.8 756.247   8
   2 -27   4 5821.36 514.981   1
  -2  27   4 6576.45 569.990   8
   2  27   4 6294.04 557.269   5
   2 -27   4 6612.32 640.010   6
   2 -27   4 5881.68 633.673   2
  -2 -27   4 6037.85 711.540   2
  -2 -27   4 6141.85 585.002   6
   2 -27   5 1994.89 382.701   6
  -2 -27   5 2033.14 444.037   2
   2  27   5 2473.91 455.460   8
   2  27   5 2035.09 341.016   5
   2  27   6 4881.04 711.214   8
   2 -27   6 3894.82 525.410   6
   2  27   7 1184.82 424.898   8
   2  28  -7 955.688 325.510   4
  -2  28  -7 693.985 272.089   4
   2 -28  -7 814.665 343.459   7
   2  28  -6 631.806 270.290   4
  -2  28  -6 448.363 211.736   4
   2 -28  -6 466.891 283.960   7
  -2  28  -5 1428.99 331.678   4
   2  28  -5 1191.93 309.165   4
   2 -28  -5 1097.13 363.811   7
  -2  28  -4 1063.54 271.472   4
   2  28  -4 878.917 250.726   4
   2 -28  -4 843.026 269.628   7
  -2  28  -3 2962.52 403.364   4
   2 -28  -3 2086.90 302.337   1
   2 -28  -3 2414.45 429.719   7
  -2 -28  -3 1848.59 489.155  10
   2  28  -3 2545.36 413.653   4
   2 -28  -3 2233.80 403.567  10
   2 -28  -2 2358.65 343.552   1
   2 -28  -2 1962.75 333.858  10
  -2  28  -2 2222.59 301.539   4
   2 -28  -2 1981.37 365.730   7
   2  28  -2 2051.73 336.757   4
   2 -28  -2 2082.22 277.995   6
  -2 -28  -2 1928.33 403.950  10
   2 -28  -1 22819.7 1162.15   7
   2 -28  -1 23764.7 965.179   6
   2  28  -1 22562.1 1023.95   4
   2 -28  -1 22312.8 989.743   1
   2 -28  -1 22511.1 1006.43  10
  -2 -28  -1 23794.6 1205.50  10
   2  28   0 1755.32 278.229  11
   2 -28   0 1482.62 252.605   6
   2 -28   0 1606.42 290.895   7
   2 -28   0 1785.20 267.591   1
  -2  28   0 1715.23 173.738   9
  -2  28   1 20549.4 649.316   9
   2  28   1 23312.9 1063.42   9
   2 -28   1 22203.9 808.083   3
  -2 -28   1 24310.8 1099.06   6
   2  28   1 24517.9 1062.06  11
   2 -28   1 24140.5 1069.22   6
   2 -28   1 23390.9 1025.85   1
   2 -28   2 1888.04 321.785   1
   2 -28   2 1955.76 327.936   2
  -2  28   2 1875.31 229.459   8
   2 -28   2 1483.06 209.241   3
  -2 -28   2 1796.00 367.157   2
  -2 -28   2 2248.40 358.012   6
   2 -28   2 2095.36 358.605   6
   2  28   2 2965.55 408.699   9
   2  28   3 4814.68 599.509   9
   2 -28   3 2437.64 354.038   1
  -2 -28   3 2605.21 509.841   2
  -2  28   3 2558.94 350.990   8
   2 -28   3 1676.01 344.080   2
   2  28   3 5208.41 534.039   5
  -2 -28   3 2717.98 421.861   6
   2 -28   3 2277.79 435.804   6
   2 -28   4 820.405 218.635   1
  -2 -28   4 993.205 308.240   2
  -2 -28   4 1090.85 264.926   6
   2  28   4 1194.60 272.216   5
   2 -28   4 983.936 251.528   6
   2 -28   4 646.300 216.353   2
  -2 -28   5 1327.57 377.404   2
   2  28   5 2206.67 359.357   5
   2  28   5 2552.60 495.988   8
   2 -28   5 1092.69 287.303   6
   2  28   6 1174.98 404.277   8
   2 -28   6 869.170 296.786   6
  -2 -28   6 195.261 183.920   2
   2  28   7 1113.10 408.391   8
   2  29  -7 2618.57 521.884   4
  -2  29  -7 2299.99 477.291   4
   2 -29  -7 2610.35 562.926   7
   2  29  -6 1339.67 358.134   4
  -2  29  -6 2118.77 423.448   4
   2 -29  -6 1545.59 429.740   7
   2 -29  -5 3560.00 592.563   7
   2  29  -5 3257.20 511.402   4
  -2  29  -5 3918.07 535.922   4
  -2 -29  -4 1592.12 410.132  10
  -2  29  -4 1735.57 330.116   4
   2 -29  -4 1380.84 352.013   7
   2  29  -4 2319.11 415.490   4
   2 -29  -3 13946.4 934.427  10
   2 -29  -3 13917.2 776.213   1
  -2 -29  -3 14740.0 1069.29  10
   2  29  -3 13529.7 895.484   4
   2 -29  -3 13367.9 992.644   7
  -2  29  -3 14404.2 841.236   4
   2 -29  -2 9547.70 709.107  10
   2 -29  -2 9775.54 802.732   7
  -2  29  -2 9230.88 596.686   4
   2  29  -2 9297.66 697.267   4
   2 -29  -2 9166.74 637.793   1
   2 -29  -2 9538.63 584.685   6
  -2 -29  -2 10091.9 830.501  10
   2 -29  -1 24381.2 1104.55   1
   2 -29  -1 23176.9 1209.54   7
   2 -29  -1 23806.7 1017.48   6
  -2 -29  -1 27213.7 1334.50  10
   2  29  -1 22409.2 1032.39   4
   2 -29  -1 24086.8 1074.46  10
  -2  29   0 665.460 149.149   9
   2 -29   0 113.821 226.144   6
   2 -29   0 536.679 297.200   7
   2 -29   0 209.866 126.805   1
  -2 -29   1 26425.4 1213.31   6
   2 -29   1 23200.0 1111.38   1
   2 -29   1 20101.5 767.303   3
   2  29   1 26136.4 1159.51   9
   2  29   1 27841.2 1154.88  11
   2 -29   1 23821.1 1107.43   6
   2 -29   2 9185.87 658.430   1
   2 -29   2 9244.97 696.721   2
  -2 -29   2 8370.53 734.652   2
   2 -29   2 8261.62 500.263   3
   2  29   2 9351.16 726.470   9
  -2 -29   2 9311.93 707.627   6
   2 -29   2 9415.55 707.321   6
   2 -29   3 13113.2 906.352   2
   2  29   3 13058.8 911.086   9
   2  29   3 13582.3 795.840   5
  -2 -29   3 14074.1 1015.61   2
   2 -29   3 15736.8 956.206   6
   2 -29   3 14601.3 839.628   1
  -2 -29   3 12948.5 841.388   6
   2 -29   4 1373.11 346.525   6
   2 -29   4 1906.24 333.760   1
   2 -29   4 1413.78 321.814   2
  -2 -29   4 1533.22 373.149   2
  -2 -29   4 1971.71 350.246   6
   2 -29   5 3870.91 525.624   6
   2  29   5 3750.35 567.531   8
  -2 -29   5 3384.49 570.377   2
   2  29   5 3472.48 444.039   5
   2 -29   6 1777.29 377.178   6
  -2 -29   6 2113.67 485.253   2
   2  29   6 2690.99 538.870   8
  -2 -29   7 2607.73 565.416   2
   2  29   7 2778.64 570.650   8
   2  30  -7 613.438 246.042   4
  -2  30  -7 533.653 194.163   4
   2 -30  -7 424.760 265.892   7
   2  30  -6 843.425 286.369   4
  -2  30  -6 878.286 276.836   4
   2 -30  -6 1426.82 399.159   7
   2  30  -5 764.655 277.933   4
  -2  30  -5 293.390 164.098   4
   2 -30  -5 250.594 163.198   7
  -2 -30  -4 8425.35 867.795  10
   2 -30  -4 8180.18 800.946  10
  -2  30  -4 7767.45 698.463   4
   2  30  -4 8884.18 787.297   4
   2 -30  -4 8976.26 870.744   7
  -2 -30  -3 691.089 376.929  10
   2 -30  -3 407.191 236.241  10
   2 -30  -3 479.862 180.158   1
   2  30  -3 714.867 263.870   4
  -2  30  -3 719.922 237.406   4
   2 -30  -3 681.120 277.829   7
  -2  30  -2 9032.86 587.761   4
   2 -30  -2 8432.33 736.725   7
   2  30  -2 9196.29 700.286   4
   2 -30  -2 8230.88 614.469   1
   2 -30  -2 9419.93 593.325   6
   2 -30  -2 9208.21 722.022  10
  -2 -30  -2 8785.46 795.777  10
   2 -30  -1 78750.3 1812.80   6
   2 -30  -1 76360.5 1881.69   1
   2 -30  -1 80096.1 2251.90   7
   2  30  -1 77396.9 1938.08   4
   2 -30  -1 77759.1 1950.04  10
  -2 -30  -1 83107.0 2341.07  10
   2 -30   0 24033.5 1061.77   1
   2 -30   0 23717.9 1202.65   7
   2  30   0 22248.2 1049.68  11
   2 -30   0 24759.7 1062.27   6
   2  30   1 78168.2 2017.28   9
   2  30   1 80544.8 1976.91  11
   2 -30   1 76042.8 1903.23   1
   2 -30   1 73782.2 1464.42   3
  -2 -30   1 80274.6 2062.51   6
   2 -30   1 78677.4 1988.60   6
   2 -30   2 7694.54 651.786   2
  -2 -30   2 8522.81 760.165   2
   2 -30   2 8976.67 673.038   1
   2 -30   2 8166.57 496.493   3
   2 -30   2 8384.10 674.782   6
   2  30   2 9446.87 739.885   9
  -2 -30   2 9470.91 722.871   6
  -2 -30   3 985.175 299.229   6
   2 -30   3 440.652 189.482   1
   2 -30   3 519.876 236.091   2
  -2 -30   3 474.326 341.085   2
   2 -30   3 411.459 231.751   6
   2 -30   4 8094.57 775.505   2
  -2 -30   4 8687.17 883.669   2
   2 -30   4 9399.17 783.068   6
   2 -30   4 7598.67 616.544   1
   2  30   4 8232.21 648.965   5
  -2 -30   4 8024.09 689.828   6
   2 -30   5 210.770 163.230   6
  -2 -30   5 385.798 257.660   2
   2  30   5 968.939 350.687   8
   2 -30   5 462.352 266.823   2
   2 -30   6 1674.86 378.978   6
   2  30   6 1053.62 338.265   8
  -2 -30   6 866.352 289.444   2
  -2 -30   7 654.440 374.700   2
   2  30   7 1259.82 405.756   8
  -2  31  -7 479.561 191.779   4
   2 -31  -7 742.197 325.537   7
   2  31  -6 502.012 246.119   4
  -2  31  -6 165.098 135.957   4
   2 -31  -6 434.532 237.098   7
   2 -31  -5 3664.59 595.684   7
   2  31  -5 3416.54 521.235   4
  -2  31  -5 3392.38 500.930   4
  -2 -31  -4 3014.77 553.629  10
   2 -31  -4 3182.69 530.107   7
  -2  31  -4 3062.47 441.843   4
   2 -31  -4 3405.17 520.912  10
   2  31  -4 3759.26 525.876   4
  -2 -31  -3 6479.61 742.050  10
   2 -31  -3 6094.99 654.506  10
   2 -31  -3 6410.50 563.058   1
   2 -31  -3 6367.67 704.637   7
  -2  31  -3 6612.37 580.009   4
   2  31  -3 6986.61 662.651   4
  -2  31  -2 2067.57 300.779   4
   2 -31  -2 1738.29 345.078  10
  -2 -31  -2 1968.87 463.754  10
   2 -31  -2 2509.65 379.113   1
   2 -31  -2 1829.83 379.890   7
   2  31  -2 2460.15 379.867   4
   2 -31  -2 1620.03 271.255   6
   2 -31  -1 70009.3 1827.63   1
   2 -31  -1 73312.1 2151.64   7
   2  31  -1 70456.2 1878.95   4
   2 -31  -1 70838.6 1762.33   6
   2 -31  -1 71476.6 1917.06  10
  -2 -31  -1 72944.3 2230.07  10
   2 -31   0 796.589 330.841   1
   2 -31   0 880.318 236.830   6
   2 -31   0 575.528 298.704   7
   2  31   1 70219.7 1933.63   9
   2 -31   1 67274.6 1826.19   1
   2  31   1 72739.9 1896.40  11
   2 -31   1 67566.2 1395.51   3
  -2 -31   1 71923.9 1973.17   6
   2 -31   1 70996.7 1907.78   6
   2 -31   2 1484.97 336.173   6
   2  31   2 2726.93 425.655   9
   2 -31   2 1578.63 308.354   2
  -2 -31   2 1981.38 428.133   2
   2 -31   2 1850.81 307.526   1
  -2 -31   2 2475.87 409.172   6
   2  31   3 7033.26 687.742   9
   2 -31   3 6975.68 712.545   2
  -2 -31   3 6689.24 742.055   2
   2 -31   3 6471.79 583.301   1
   2  31   3 7706.90 629.379   5
  -2 -31   3 6780.82 636.423   6
   2 -31   3 5750.41 589.735   6
   2 -31   4 2747.28 463.767   2
  -2 -31   4 3178.23 562.497   2
  -2 -31   4 3047.80 447.492   6
   2 -31   4 3547.94 435.534   1
   2  31   4 4507.43 488.522   5
   2 -31   4 2685.47 459.893   6
   2  31   5 3731.66 571.286   8
  -2 -31   5 3026.18 557.314   2
   2  31   5 3415.45 447.491   5
   2 -31   5 3784.45 521.108   6
   2 -31   5 3282.74 544.945   2
   2 -31   6 240.060 147.995   6
  -2 -31   6 276.258 210.242   2
   2  31   6 493.414 228.226   8
  -2 -31   7 743.890 346.220   2
   2 -32  -7 767.041 344.238   7
   2  32  -6 246.633 158.304   4
  -2  32  -6-57.5324 118.668   4
   2 -32  -6-147.983 205.995   7
  -2 -32  -5 1411.27 436.806  10
  -2  32  -5 856.363 282.288   4
   2  32  -5 1118.90 347.579   4
   2 -32  -5 566.344 293.359   7
  -2 -32  -4 687.197 269.480  10
   2 -32  -4 519.324 211.697  10
   2  32  -4 739.086 251.532   4
  -2  32  -4 944.207 249.456   4
   2 -32  -4 495.485 198.708   7
   2 -32  -3 13751.8 807.290   1
   2 -32  -3 15667.9 1099.55   7
   2  32  -3 15087.6 978.409   4
  -2 -32  -3 14695.6 1135.62  10
  -2  32  -3 16037.8 901.770   4
   2 -32  -3 15062.9 1011.07  10
  -2  32  -2 9634.99 615.919   4
   2 -32  -2 8368.17 636.785   1
   2 -32  -2 8184.56 745.922   7
   2  32  -2 9089.73 710.119   4
   2 -32  -2 9184.38 604.694   6
   2 -32  -2 9114.33 732.442  10
  -2 -32  -2 9523.29 842.388  10
   2 -32  -1 15392.4 938.539   1
  -2 -32  -1 14916.5 1036.93  10
   2 -32  -1 12317.6 896.110   7
   2  32  -1 12410.6 798.369   4
   2 -32  -1 13008.2 776.877   6
   2 -32  -1 13806.1 878.556  10
   2 -32   0 16344.1 898.585   1
   2 -32   0 16824.6 1027.43   7
   2 -32   0 17913.9 937.660   6
   2  32   0 16141.4 920.062  11
   2 -32   1 12918.6 860.090   1
   2  32   1 16368.4 959.477   9
   2  32   1 16307.0 918.555  11
   2 -32   1 11252.6 574.484   3
  -2 -32   1 18116.4 1034.41   6
   2 -32   1 12618.8 845.965   6
   2 -32   2 9148.50 692.154   1
   2 -32   2 8284.56 692.546   2
  -2 -32   2 8974.89 800.206   2
   2  32   2 9292.33 747.538   9
  -2 -32   2 8891.05 711.899   6
   2 -32   2 9169.17 717.469   6
   2  32   3 14908.5 1003.00   9
   2 -32   3 13598.9 971.334   2
  -2 -32   3 14434.7 1077.33   2
   2 -32   3 15337.0 900.090   1
   2  32   3 14809.6 860.989   5
  -2 -32   3 14913.2 945.129   6
   2 -32   3 14306.1 952.378   6
  -2 -32   4 744.861 223.136   6
   2 -32   4 616.483 213.377   6
   2 -32   4 811.892 269.940   2
   2  32   4 732.222 213.444   5
  -2 -32   4 409.946 249.376   2
   2 -32   4 726.309 203.315   1
   2 -32   5 1598.99 419.875   6
   2 -32   5 775.011 270.229   2
  -2 -32   5 1008.57 423.688   2
  -2 -32   6 283.425 203.473   2
   2  32   6 464.084 271.590   8
   2 -32   6 356.014 185.061   6
   2 -32   6 205.605 166.667   2
  -2 -32   7 901.780 361.041   2
   2 -33  -7 30.8824 211.717   7
   2  33  -6 1110.39 330.017   4
  -2  33  -6 1334.24 361.842   4
   2 -33  -6 1616.15 429.755   7
  -2 -33  -5 6607.62 855.682  10
   2 -33  -5 7305.58 859.639   7
   2  33  -5 6127.86 713.170   4
   2 -33  -5 7498.12 833.024  10
  -2  33  -5 7560.56 766.560   4
  -2 -33  -4 130.187 128.310  10
   2  33  -4 134.880 68.3361   4
  -2  33  -4 163.477 121.238   4
   2 -33  -4 193.962 108.461   7
   2 -33  -4 224.223 89.4221  10
   2 -33  -3 5753.29 538.814   1
   2 -33  -3 5441.01 664.513   7
   2 -33  -3 5632.99 629.878  10
   2  33  -3 4891.09 580.432   4
  -2  33  -3 4990.66 515.124   4
  -2 -33  -3 4857.05 648.736  10
  -2  33  -2 3089.69 361.810   4
  -2 -33  -2 2623.97 461.323  10
   2 -33  -2 3920.25 469.917   1
   2 -33  -2 3385.58 468.109  10
   2 -33  -2 2902.53 452.815   7
   2  33  -2 2950.13 421.275   4
   2 -33  -2 3521.36 396.077   6
   2 -33  -1 6613.92 583.335   1
   2 -33  -1 7437.68 710.180   7
   2 -33  -1 7251.69 643.772  10
   2  33  -1 6627.23 585.144   4
   2 -33  -1 8046.07 624.090   6
  -2 -33  -1 7332.28 750.023  10
   2 -33   0 5177.23 638.151   1
   2 -33   0 1474.07 314.629   6
   2 -33   0 1655.64 453.781   7
   2  33   0 5218.28 591.820  11
   2 -33   1 6749.15 596.964   1
   2  33   1 7430.07 652.738   9
   2 -33   1 6803.19 622.977   6
  -2 -33   1 8140.25 693.219   6
   2  33   1 7788.10 637.020  11
  -2 -33   2 3585.90 532.070   2
   2 -33   2 2548.16 397.257   2
   2  33   2 3546.10 484.252   9
  -2 -33   2 3334.02 471.568   6
   2 -33   2 2594.36 398.928   6
   2 -33   2 3015.73 402.537   1
   2  33   3 6421.04 672.461   9
   2 -33   3 4637.86 575.978   2
  -2 -33   3 4635.61 645.710   2
   2  33   3 6340.25 580.876   5
   2 -33   3 5150.27 529.637   1
  -2 -33   3 5084.65 564.117   6
   2 -33   3 5363.58 605.125   6
   2 -33   4 326.839 149.959   6
   2 -33   4 114.771 87.8946   2
  -2 -33   4 161.380 103.586   6
  -2 -33   4 173.444 128.203   2
   2  33   4 316.107 133.086   5
   2 -33   4 64.6716 72.7724   1
   2 -33   5 6152.20 748.589   2
  -2 -33   5 6510.78 832.669   2
   2  33   5 7595.96 829.344   8
   2 -33   5 7333.17 744.319   6
   2 -33   6 1231.97 326.260   6
   2 -33   6 1160.58 345.722   2
  -2 -33   6 1583.82 429.628   2
   2  33   6 1409.80 405.396   8
   2 -33   7 249.468 197.423   2
   2 -34  -7 881.461 350.760   7
   2  34  -6 96.0833 113.274   4
   2 -34  -6 23.5183 48.2749   7
   2 -34  -5 3852.94 654.740  10
   2 -34  -5 3597.27 627.733   7
   2  34  -5 3024.56 523.359   4
  -2 -34  -5 3227.86 657.567  10
  -2  34  -5 3365.99 521.764   4
  -2 -34  -4 643.678 279.166  10
   2 -34  -4 171.682 140.743  10
   2  34  -4 376.762 186.848   4
  -2  34  -4 135.856 81.6614   4
   2 -34  -4 425.334 195.037   7
   2 -34  -3 3767.71 472.442   1
   2 -34  -3 2705.99 509.885   7
   2  34  -3 2847.93 465.518   4
  -2  34  -3 2734.47 411.247   4
   2 -34  -3 2837.89 518.371  10
  -2 -34  -3 2573.35 570.480  10
  -2  34  -2 8630.77 589.657   4
   2 -34  -2 8087.26 647.917   1
   2 -34  -2 9117.01 811.201   7
   2 -34  -2 8719.26 739.199  10
   2  34  -2 8142.19 681.850   4
   2 -34  -2 9135.04 633.810   6
  -2 -34  -2 9250.69 865.907  10
   2 -34  -1 9330.97 724.800   1
   2 -34  -1 9919.10 758.320  10
   2 -34  -1 8533.67 770.155   7
   2  34  -1 8923.31 681.173   4
   2 -34  -1 9875.72 692.268   6
  -2 -34  -1 9744.51 864.317  10
   2 -34   0 46410.7 1561.26   1
   2 -34   0 46136.2 1751.11   7
   2 -34   0 46919.3 1563.70   6
   2  34   0 46154.5 1590.13  11
   2  34   1 9344.22 735.352   9
   2 -34   1 8778.24 699.141   1
   2  34   1 8480.06 667.199  11
   2 -34   1 9226.00 716.631   6
  -2 -34   1 8661.60 720.113   6
   2  34   2 9129.75 763.915   9
   2 -34   2 9224.76 747.279   6
   2 -34   2 7777.52 701.994   2
   2 -34   2 8125.39 666.798   1
  -2 -34   2 7994.31 692.832   6
   2 -34   3 2868.44 450.539   6
   2 -34   3 2825.33 503.822   2
   2 -34   3 2718.59 460.371   1
   2  34   3 5736.20 557.543   5
  -2 -34   3 2559.79 495.444   2
   2  34   3 4782.79 624.404   9
  -2 -34   3 3583.66 502.046   6
  -2 -34   4 288.924 144.625   6
   2 -34   4 330.206 169.216   6
   2 -34   4 78.4915 122.004   2
  -2 -34   4 614.545 251.775   2
   2  34   4 467.987 176.198   5
   2 -34   4 233.813 109.766   1
  -2 -34   5 2767.60 572.776   2
   2 -34   5 3278.48 610.902   2
   2 -34   5 3270.63 540.086   6
   2  34   5 3551.95 624.715   8
   2 -34   6 232.095 216.836   2
  -2 -34   6 994.937 412.246   2
   2  34   6 1143.72 408.200   8
   2 -34   6 192.674 181.428   6
   2 -34   7 1173.54 416.707   2
   2 -35  -7 2210.46 562.143   7
  -2  35  -6 3397.00 567.143   4
  -2 -35  -6 4637.74 767.765  10
   2 -35  -6 3646.42 665.181   7
   2  35  -6 3604.88 598.190   4
  -2  35  -5 3892.02 569.204   4
  -2 -35  -5 3851.38 683.899  10
   2 -35  -5 3822.38 659.830   7
   2 -35  -5 3968.83 665.323  10
   2  35  -5 3881.25 587.063   4
  -2 -35  -4 2088.53 482.653  10
   2 -35  -4 1532.97 355.133  10
   2  35  -4 1702.04 367.750   4
  -2  35  -4 1667.39 320.191   4
   2 -35  -4 2099.23 444.818   7
   2 -35  -3 19808.0 1009.87   1
   2 -35  -3 21137.5 1311.24   7
   2  35  -3 19567.3 1144.68   4
  -2  35  -3 21816.4 1076.36   4
   2 -35  -3 21696.9 1270.24  10
  -2 -35  -3 20815.8 1378.84  10
   2 -35  -2 773.284 263.422  10
   2 -35  -2 827.842 219.483   6
   2  35  -2 1137.16 288.726   4
  -2  35  -2 771.186 211.704   4
   2 -35  -2 1555.15 333.952   1
   2 -35  -2 678.037 257.927   7
  -2 -35  -2 732.696 307.437  10
   2 -35  -1 4481.79 492.828   1
   2 -35  -1 4721.76 574.103   7
   2  35  -1 4051.49 470.902   4
   2 -35  -1 5417.03 531.655   6
  -2 -35  -1 5056.09 632.979  10
   2  35   0 5266.15 607.536  11
   2 -35   0 6864.70 744.134   1
   2 -35   0 1278.99 416.628   7
   2 -35   0 2212.76 397.959   6
   2  35   1 5076.83 568.865   9
   2 -35   1 4958.40 530.292   1
  -2 -35   1 5039.02 560.890   6
   2 -35   1 4824.53 556.487   6
   2  35   1 4827.49 517.571  11
  -2 -35   2 851.960 265.428   6
   2 -35   2 512.548 189.200   6
   2 -35   2 807.359 238.879   1
   2 -35   3 18853.4 1172.20   2
  -2 -35   3 19026.3 1268.88   2
   2 -35   3 21486.0 1107.42   1
   2  35   3 19100.2 1168.33   9
   2  35   3 18768.0 981.421   5
   2 -35   3 20007.5 1154.05   6
  -2 -35   3 18784.8 1102.53   6
  -2 -35   4 1374.61 371.820   2
   2 -35   4 1532.11 359.459   2
  -2 -35   4 1692.16 346.774   6
   2  35   4 1428.82 284.318   5
   2 -35   4 1567.81 324.700   6
   2 -35   4 1565.07 300.399   1
   2 -35   5 3645.89 609.448   2
  -2 -35   5 3678.98 672.339   2
   2 -35   5 4106.06 587.025   6
   2 -35   6 3310.31 595.246   2
  -2 -35   6 3300.64 642.781   2
   2 -35   6 3639.80 553.296   6
   2  35   6 4267.81 680.399   8
   2 -36  -6 2286.96 520.538  10
   2  36  -6 1649.81 393.707   4
  -2 -36  -6 3226.57 675.111  10
  -2  36  -6 1343.38 361.077   4
   2 -36  -6 1918.65 507.360   7
  -2 -36  -5 4896.07 842.775  10
   2 -36  -5 3688.07 631.502   7
   2 -36  -5 4195.95 665.362  10
   2  36  -5 3994.49 603.004   4
  -2  36  -5 3679.55 549.483   4
  -2 -36  -4 437.065 243.144  10
   2 -36  -4 526.634 210.013  10
   2  36  -4 962.043 287.674   4
  -2  36  -4 740.530 227.974   4
   2 -36  -4 932.292 292.736   7
   2 -36  -3 1469.26 367.313  10
  -2 -36  -3 1922.78 457.170  10
   2 -36  -3 2611.03 413.931   1
   2 -36  -3 1928.08 456.229   7
   2  36  -3 1934.56 390.908   4
  -2  36  -3 2251.69 375.997   4
   2 -36  -2 5752.52 582.027   1
  -2 -36  -2 6331.13 767.969  10
   2 -36  -2 5014.36 617.349   7
  -2  36  -2 5096.30 463.934   4
   2  36  -2 5070.77 562.726   4
   2 -36  -2 5219.52 515.573   6
   2 -36  -2 5047.14 594.684  10
   2 -36  -1 4725.67 522.923   1
   2 -36  -1 5171.92 594.769   7
   2  36  -1 4717.48 504.527   4
   2 -36  -1 5750.59 544.011   6
  -2 -36  -1 5351.24 664.224  10
   2 -36   0 26762.5 1220.21   1
   2 -36   0 27574.4 1370.55   7
   2  36   0 26158.1 1236.70  11
   2 -36   0 26819.3 1216.01   6
   2  36   1 5600.54 576.881   9
   2 -36   1 5261.75 543.391   1
  -2 -36   1 5329.89 582.342   6
   2  36   1 5233.12 533.323  11
   2 -36   1 5251.67 557.247   6
   2  36   2 6015.42 649.088   9
   2 -36   2 4848.32 545.773   1
  -2 -36   2 5361.43 598.777   6
   2 -36   2 5955.61 652.035   6
   2 -36   3 2533.71 409.408   1
   2 -36   3 2220.17 422.049   2
  -2 -36   3 1634.67 424.498   2
   2 -36   3 2604.98 444.728   6
   2  36   3 3128.29 521.497   9
  -2 -36   3 2176.39 411.710   6
   2  36   4 1180.16 348.458   9
   2 -36   4 1073.13 332.700   6
  -2 -36   4 607.486 299.157   2
   2 -36   4 1280.21 367.277   2
   2  36   4 1127.55 259.279   5
  -2 -36   4 927.567 286.968   6
   2 -36   4 542.881 200.716   1
   2 -36   5 3293.37 580.408   2
  -2 -36   5 4001.69 664.242   2
   2 -36   5 4356.10 618.325   6
   2 -36   6 1309.56 334.871   6
   2 -36   6 1777.10 457.119   2
  -2 -36   6 2081.61 536.014   2
   2  36   6 2427.98 533.272   8
  -2 -37  -6 516.547 335.139  10
   2 -37  -6 454.202 220.833  10
  -2  37  -6 291.377 165.890   4
   2  37  -6 242.400 148.701   4
   2 -37  -6 460.865 283.601   7
  -2 -37  -5 8142.97 991.777  10
   2 -37  -5 9090.06 958.198  10
   2 -37  -5 9008.75 972.336   7
   2  37  -5 8068.35 853.915   4
  -2  37  -5 8730.81 839.364   4
  -2 -37  -4 3279.80 587.181  10
   2 -37  -4 2697.23 502.755  10
  -2  37  -4 3657.30 490.953   4
   2 -37  -4 3055.10 544.694   7
   2  37  -4 2932.59 479.409   4
  -2  37  -3 4601.06 495.643   4
   2 -37  -3 5206.17 534.871   1
   2 -37  -3 4707.50 618.251   7
   2  37  -3 4570.02 564.673   4
   2 -37  -3 5024.59 641.727  10
  -2 -37  -3 5432.94 725.430  10
   2 -37  -2 15169.3 919.973   1
   2 -37  -2 14900.1 1063.14   7
   2 -37  -2 14537.7 1008.03  10
  -2 -37  -2 15273.9 1163.44  10
   2  37  -2 14283.2 941.769   4
   2 -37  -2 15374.1 855.723   6
  -2  37  -2 14726.6 789.811   4
  -2 -37  -1 652.188 270.685  10
   2 -37  -1 592.862 231.344   6
   2 -37  -1 1026.29 277.441   1
   2 -37  -1 496.504 209.817   7
   2  37  -1 332.170 170.560   4
   2 -37   0 1525.67 325.502   6
   2 -37   0 2092.07 491.780   1
   2 -37   0 1120.48 364.161   7
   2  37   0 2446.86 425.969  11
   2  37   0 848.400 275.107   4
  -2 -37   1 713.382 260.132   6
   2  37   1 1229.01 305.781   9
   2 -37   1 795.910 292.666   1
   2  37   1 770.880 232.513  11
   2 -37   1 557.780 283.113   6
   2  37   2 15053.0 1017.72   9
   2 -37   2 14325.2 938.513   1
   2 -37   2 15003.7 988.806   6
  -2 -37   2 15139.3 998.896   6
   2  37   3 4000.20 547.180   9
   2 -37   3 4105.79 551.789   2
  -2 -37   3 4755.32 650.020   2
   2 -37   3 4859.01 541.387   1
   2  37   3 4105.61 466.844   5
   2 -37   3 4956.24 597.670   6
  -2 -37   3 4257.98 542.084   6
   2 -37   4 3035.91 530.774   2
  -2 -37   4 3475.83 595.314   2
   2 -37   4 3435.34 469.696   1
  -2 -37   4 3094.75 474.775   6
   2  37   4 3567.87 574.047   9
   2 -37   4 3645.50 529.896   6
   2 -37   5 7489.61 852.223   2
  -2 -37   5 8530.50 991.576   2
   2 -37   5 8448.59 842.436   6
   2 -37   6 313.659 170.125   2
  -2 -37   6 455.682 261.516   2
   2  37   6 934.497 361.026   8
   2 -37   6 454.881 190.992   6
  -2 -38  -6 1408.99 439.572  10
   2 -38  -6 1078.32 389.799  10
   2  38  -6 782.042 272.541   4
  -2  38  -6 1138.10 318.515   4
   2 -38  -6 703.084 296.436   7
   2 -38  -5 753.302 342.418  10
   2  38  -5 367.264 199.474   4
  -2  38  -5 378.697 213.281   4
   2 -38  -5 111.825 184.760   7
   2 -38  -4 5141.42 711.477   7
  -2  38  -4 4806.14 578.593   4
   2  38  -4 4798.19 631.555   4
   2 -38  -4 5268.61 716.069  10
  -2 -38  -4 5164.03 811.693  10
   2 -38  -3 1223.65 315.678  10
  -2 -38  -3 1043.83 369.797  10
   2  38  -3 1234.96 301.049   4
  -2  38  -3 1013.76 246.871   4
   2 -38  -3 1402.95 310.323   1
   2 -38  -3 1035.68 303.758   7
   2 -38  -2 5601.79 586.697   1
   2 -38  -2 4899.48 619.819   7
   2  38  -2 4342.59 534.820   4
   2 -38  -2 4641.55 489.692   6
   2 -38  -2 5121.28 617.576  10
  -2 -38  -2 5173.18 702.067  10
   2 -38  -1 5723.30 574.670   1
   2 -38  -1 5468.04 642.772   7
   2  38  -1 5063.84 533.689   4
   2 -38  -1 5607.30 548.417   6
  -2 -38  -1 4782.38 645.724  10
   2 -38   0 12938.2 880.581   1
   2  38   0 12938.4 886.321  11
   2  38   0 11980.7 790.199   4
   2 -38   0 12447.0 852.839   6
   2 -38   0 12315.9 929.301   7
   2 -38   1 5249.54 566.642   1
  -2 -38   1 4769.27 569.721   6
   2 -38   1 5297.51 576.412   6
   2  38   1 5039.36 543.881  11
   2  38   1 5572.46 600.221   9
   2  38   2 5730.00 642.835   9
   2 -38   2 4687.12 542.794   1
  -2 -38   2 5847.14 633.650   6
   2 -38   2 4864.89 588.124   6
  -2 -38   3 1476.94 343.230   6
   2  38   3 1283.40 322.425   9
   2 -38   3 1328.17 346.323   6
   2 -38   3 903.441 279.631   2
  -2 -38   3 1547.52 380.573   2
   2 -38   3 1535.52 341.724   1
   2 -38   4 5022.98 666.356   2
  -2 -38   4 4518.91 687.658   2
   2  38   4 5745.77 731.871   9
   2 -38   4 5367.66 590.241   1
  -2 -38   4 5231.22 636.435   6
   2 -38   4 4970.43 623.572   6
  -2 -38   5 363.469 201.243   6
   2 -38   5 472.859 252.157   6
   2 -38   5 719.554 326.624   2
  -2 -38   5 328.004 246.163   2
   2 -38   6 1066.15 310.137   6
   2 -38   6 1417.59 421.866   2
   2  38   6 1500.60 429.217   8
  -2 -38   6 1978.53 534.417   2
  -2 -39  -6 1913.96 529.958  10
   2 -39  -6 1587.50 437.802  10
   2  39  -6 1362.97 400.330   4
  -2  39  -6 1166.09 325.526   4
   2 -39  -6 1732.50 455.205   7
  -2 -39  -5 1370.83 409.044  10
   2 -39  -5 1985.32 444.246  10
  -2  39  -5 1386.18 326.516   4
   2  39  -5 1513.64 371.138   4
   2 -39  -5 1387.25 393.974   7
   2 -39  -4 8686.83 929.174   7
   2  39  -4 7974.79 816.907   4
  -2  39  -4 8555.15 777.680   4
   2 -39  -4 7300.40 829.950  10
  -2 -39  -4 8821.86 993.067  10
   2 -39  -3 957.575 309.774  10
  -2 -39  -3 1441.31 410.275  10
   2  39  -3 917.284 264.695   4
  -2  39  -3 951.055 244.415   4
   2 -39  -3 667.665 233.788   7
   2 -39  -3 1405.31 311.467   1
  -2 -39  -2 3168.94 562.255  10
   2 -39  -2 3277.58 461.368   1
   2 -39  -2 2014.60 411.751   7
   2  39  -2 2692.92 422.178   4
   2 -39  -2 3310.20 418.671   6
   2 -39  -2 3122.79 506.933  10
  -2 -39  -1 2975.01 559.967  10
   2 -39  -1 2905.09 524.692   1
   2 -39  -1 2773.22 478.220   7
   2  39  -1 2295.49 394.174   4
   2 -39  -1 4333.54 517.381   6
   2  39   0 177.980 139.554   4
   2 -39   0 471.106 210.769   1
   2 -39   0 753.009 244.366   6
   2  39   0 861.838 281.984  11
   2  39   1 3242.24 463.102  11
   2  39   1 3861.90 532.918   9
   2 -39   1 2925.71 471.188   1
  -2 -39   1 3345.05 502.310   6
   2 -39   1 3069.59 488.520   6
   2  39   2 3177.59 490.773   9
   2 -39   2 3723.03 489.893   1
   2 -39   2 3837.84 541.238   6
  -2 -39   2 3085.78 482.512   6
  -2 -39   3 1143.31 307.737   6
   2 -39   3 1329.32 322.695   6
   2  39   3 1187.87 327.128   9
   2 -39   3 1161.33 327.459   2
  -2 -39   3 1332.12 406.930   2
   2 -39   3 1501.43 331.685   1
   2  39   4 7081.39 784.825   9
  -2 -39   4 7029.79 852.800   2
   2 -39   4 7337.14 687.755   1
   2 -39   4 7858.18 808.748   6
  -2 -39   4 8001.65 789.602   6
   2 -39   4 7024.78 796.014   2
  -2 -39   5 1391.26 338.686   6
   2 -39   5 1463.45 352.211   6
   2 -39   5 1992.02 451.891   2
  -2 -39   5 841.544 334.606   2
   2 -39   6 1647.83 387.070   6
   2 -39   6 933.428 345.457   2
   2  39   6 1822.03 465.573   8
  -2 -39   6 972.233 329.768   2
  -2 -40  -6 293.366 221.633  10
   2 -40  -6 834.020 343.751  10
   2  40  -6 524.206 277.444   4
  -2  40  -6 96.2315 93.8572   4
   2 -40  -6 336.844 257.822   7
  -2 -40  -5 500.885 231.985  10
   2 -40  -5 463.930 218.297  10
  -2  40  -5 485.715 178.018   4
   2 -40  -5 251.333 161.205   7
   2  40  -5 184.622 123.082   4
   2 -40  -4 1727.30 417.279  10
  -2 -40  -4 1464.44 468.175  10
   2  40  -4 1626.83 384.210   4
  -2  40  -4 1554.63 339.796   4
   2 -40  -4 1199.62 382.152   7
  -2 -40  -3 3194.33 612.992  10
   2 -40  -3 2924.20 515.053  10
   2 -40  -3 3099.66 468.657   1
   2 -40  -3 2865.80 508.524   7
   2  40  -3 2861.06 471.097   4
  -2  40  -3 3076.28 424.113   4
   2 -40  -2 7302.27 675.210   1
   2 -40  -2 7317.80 781.748   7
   2  40  -2 6647.69 666.631   4
   2 -40  -2 7328.28 639.236   6
   2 -40  -2 7085.47 749.481  10
  -2 -40  -2 6986.54 840.779  10
   2 -40  -1 15437.3 976.454   1
  -2 -40  -1 14809.9 1167.54  10
   2 -40  -1 16161.5 1107.07   7
   2  40  -1 14895.8 942.879   4
   2 -40  -1 14543.6 920.479   6
   2  40   0 2683.10 406.069  11
   2 -40   0 2085.15 361.503   6
   2  40   0 2262.65 344.429   4
   2 -40   0 1921.81 343.785   1
   2  40   1 14888.7 1007.70   9
   2 -40   1 15541.0 999.372   1
  -2 -40   1 14138.4 1000.71   6
   2 -40   1 16389.6 1049.96   6
   2  40   1 14984.3 954.733  11
   2  40   2 6863.99 721.249   9
   2 -40   2 6909.31 691.936   1
  -2 -40   2 7923.32 764.942   6
   2 -40   2 7605.63 738.506   6
   2  40   3 4317.02 603.284   9
  -2 -40   3 3861.17 638.144   2
   2 -40   3 4061.11 545.238   1
   2 -40   3 2460.35 465.906   2
  -2 -40   3 3356.42 516.693   6
   2 -40   3 3407.30 524.223   6
  -2 -40   4 1227.91 333.737   6
   2 -40   4 1728.12 371.829   6
   2 -40   4 1211.26 294.774   1
   2  40   4 2118.57 458.987   9
   2 -40   4 1662.55 395.448   2
  -2 -40   4 1536.81 410.271   2
   2 -40   5 166.285 173.177   2
   2 -40   5 451.408 217.470   6
  -2 -40   5 90.7659 70.6439   6
   2  40   6 812.117 336.464   8
   2 -40   6 781.538 272.980   2
  -2 -40   6 415.268 220.388   2
   2 -40   6 773.020 283.501   6
   2 -41  -6 665.000 341.899  10
  -2  41  -6 425.093 226.881   4
   2 -41  -6 302.772 234.758   7
  -2 -41  -5 300.639 277.313  10
   2 -41  -5 307.876 244.331  10
   2  41  -5-9.67989 52.1135   4
  -2  41  -5 239.106 124.899   4
   2 -41  -5 334.255 203.204   7
  -2 -41  -4 253.092 239.480  10
   2  41  -4 428.420 207.809   4
  -2  41  -4 289.129 159.976   4
   2 -41  -4 357.974 245.391   7
   2 -41  -4 749.658 306.681  10
   2 -41  -3 9197.04 899.046   7
   2 -41  -3 9543.78 772.918   1
  -2 -41  -3 10046.8 1058.06  10
   2  41  -3 9420.22 845.289   4
   2 -41  -3 9457.93 934.022  10
   2 -41  -2 10981.7 956.957   7
   2 -41  -2 10416.5 803.682   1
   2  41  -2 10385.6 840.571   4
   2 -41  -2 10372.9 759.229   6
   2 -41  -2 11160.8 945.996  10
  -2 -41  -2 11518.0 1096.40  10
   2 -41  -1 12271.7 881.316   1
   2 -41  -1 13035.1 1012.94   7
   2  41  -1 11466.8 827.664   4
   2 -41  -1 12202.4 872.198   6
  -2 -41  -1 12973.3 1118.12  10
   2 -41   0 532.332 315.184   6
   2  41   0 179.428 142.095   4
   2  41   0 891.320 285.595  11
   2 -41   0 663.972 346.253   1
   2 -41   1 12669.4 910.218   1
   2  41   1 11380.0 901.578   9
  -2 -41   1 12430.6 953.467   6
   2 -41   1 11908.6 908.865   6
   2  41   1 12842.7 899.501  11
   2  41   2 10006.0 869.744   9
   2 -41   2 11463.8 909.167   6
   2 -41   2 9977.93 821.618   1
  -2 -41   2 10285.5 869.898   6
   2 -41   3 8467.60 859.976   2
  -2 -41   3 9654.80 983.900   2
   2 -41   3 9638.36 808.673   1
  -2 -41   3 8765.00 828.803   6
   2 -41   3 10326.3 921.000   6
   2  41   3 9454.54 886.687   9
  -2 -41   4 896.135 253.509   6
   2  41   4 1213.62 349.844   9
   2 -41   4 618.778 241.715   6
   2 -41   4 574.435 281.073   2
   2 -41   4 1008.55 288.124   1
  -2 -41   4 320.540 184.488   2
  -2 -41   5-112.318 105.300   6
   2 -41   5 265.178 196.262   6
   2 -41   5 94.1068 73.9334   2
  -2 -41   5 347.213 286.786   2
   2 -41   6 493.118 254.230   6
  -2 -41   6 378.392 302.446   2
   2 -41   6 503.632 269.488   2
   2 -42  -6 1835.63 463.160  10
  -2  42  -6 1860.61 430.860   4
   2 -42  -6 1748.00 509.830   7
  -2 -42  -5 2598.84 606.105  10
   2  42  -5 2481.59 485.756   4
  -2  42  -5 1850.24 393.853   4
   2 -42  -5 2862.64 575.691  10
   2 -42  -5 2332.76 530.922   7
   2 -42  -4 2865.46 537.156  10
  -2 -42  -4 3655.14 673.371  10
   2 -42  -4 3202.84 609.048   7
   2  42  -4 3134.26 507.535   4
  -2  42  -4 2769.70 439.186   4
  -2 -42  -3 8574.58 965.940  10
   2 -42  -3 9549.62 942.181   7
   2 -42  -3 8883.58 752.700   1
   2  42  -3 9262.36 836.407   4
   2 -42  -3 9672.91 936.596  10
  -2 -42  -2 2813.08 619.706  10
   2 -42  -2 3162.61 521.423   7
   2  42  -2 2309.59 420.217   4
   2 -42  -2 3964.82 496.456   6
   2 -42  -2 3734.60 522.143   1
   2 -42  -2 3148.19 535.899  10
   2 -42  -1 9425.78 858.430   7
   2 -42  -1 9555.13 810.877   1
   2  42  -1 9049.25 744.145   4
   2 -42  -1 9485.15 777.772   6
   2 -42   0 7152.01 687.458   1
   2  42   0 8063.92 666.159   4
   2 -42   0 7781.84 718.023   6
   2  42   0 7368.54 712.140  11
   2  42   1 9152.53 811.037   9
   2 -42   1 9416.53 799.675   1
  -2 -42   1 8385.09 787.365   6
   2 -42   1 9206.91 823.193   6
   2  42   1 8887.19 752.377  11
   2  42   2 3824.37 570.833   9
   2 -42   2 4113.24 553.222   1
  -2 -42   2 3367.37 531.274   6
   2 -42   2 3792.04 567.455   6
   2  42   3 9151.36 876.204   9
   2 -42   3 9083.10 793.058   1
  -2 -42   3 8625.64 826.562   6
   2 -42   3 9922.21 887.341   6
   2 -42   3 8677.27 869.354   2
  -2 -42   4 2408.51 437.992   6
   2  42   4 3273.46 537.251   9
   2 -42   4 3091.01 506.064   6
   2 -42   4 2686.36 505.373   2
  -2 -42   4 2114.94 477.602   2
   2 -42   4 3148.41 471.420   1
   2 -42   5 2038.46 436.366   6
   2 -42   5 2012.87 457.478   2
  -2 -42   5 2009.97 490.974   2
  -2 -42   5 1770.93 399.408   6
   2 -42   6 2125.64 500.375   2
   2 -42   6 1689.32 403.034   6
   2 -43  -6 560.100 278.731  10
  -2  43  -6 216.847 167.402   4
   2 -43  -5 2136.63 502.454  10
  -2 -43  -5 2699.38 610.007  10
   2  43  -5 2045.89 463.281   4
  -2  43  -5 2263.65 428.048   4
   2 -43  -5 1846.28 458.660   7
   2 -43  -4 450.193 216.663  10
  -2 -43  -4 948.400 391.915  10
   2  43  -4 600.248 258.108   4
   2 -43  -4 947.565 339.363   7
   2 -43  -3 924.263 360.868  10
  -2 -43  -3 1019.22 390.378  10
   2 -43  -3 1324.77 339.000   1
   2 -43  -3 709.096 295.355   7
   2  43  -3 658.734 253.926   4
   2 -43  -2 10045.6 935.694   7
   2 -43  -2 8791.74 766.519   1
   2 -43  -2 9648.31 908.926  10
   2  43  -2 9681.52 829.963   4
   2 -43  -2 9135.87 747.344   6
  -2 -43  -2 8151.28 944.903  10
   2 -43  -1 3767.97 555.511   7
   2 -43  -1 4614.85 609.223   1
   2  43  -1 4325.91 529.930   4
   2 -43  -1 5209.66 582.533   6
   2  43   0 404.438 182.023   4
   2 -43   0 147.830 176.603   6
   2  43   0 1029.86 305.110  11
   2 -43   0 782.054 331.906   1
   2  43   1 3923.02 559.031   9
   2 -43   1 4858.90 616.504   1
   2  43   1 4808.71 578.693  11
  -2 -43   1 4831.68 636.413   6
   2 -43   1 5381.62 658.888   6
   2  43   2 9202.43 859.803   9
   2 -43   2 9197.05 801.410   1
  -2 -43   2 8223.81 799.996   6
   2 -43   2 10143.7 891.299   6
  -2 -43   3 941.634 319.344   6
   2 -43   3 1220.75 346.124   6
   2  43   3 1456.08 392.269   9
   2 -43   3 1237.51 353.894   1
   2  43   4 751.434 259.444   9
   2 -43   4 820.261 272.820   6
   2 -43   4 745.464 283.708   2
  -2 -43   4 792.620 298.426   2
  -2 -43   4 758.907 257.013   6
   2 -43   4 880.053 257.001   1
  -2 -43   5 1335.30 338.873   6
   2 -43   5 2155.34 448.668   6
   2 -43   5 1785.00 432.425   2
  -2 -43   5 2100.03 509.319   2
   2 -43   6 519.847 263.849   6
   2 -43   6 366.719 172.656   2
   2 -44  -6 694.765 304.609  10
  -2 -44  -5 572.966 302.730  10
   2  44  -5 654.203 252.555   4
  -2  44  -5 691.865 251.197   4
   2 -44  -5 486.164 210.711  10
   2 -44  -4 63.6084 114.177  10
  -2 -44  -4 206.025 31.2333  10
   2  44  -4 93.9111 130.695   4
   2 -44  -4 2.32998 59.3633   7
   2 -44  -3 6148.42 775.161  10
   2 -44  -3 6210.24 776.836   7
   2 -44  -3 5882.63 632.125   1
   2  44  -3 6148.75 695.926   4
  -2 -44  -3 5313.82 802.294  10
  -2 -44  -2 6140.16 811.461  10
   2 -44  -2 7035.35 783.990   7
   2 -44  -2 6912.88 687.334   1
   2 -44  -2 6982.17 777.642  10
   2  44  -2 6619.09 682.557   4
   2 -44  -2 6905.91 657.419   6
   2 -44  -1 10247.4 920.781   7
   2 -44  -1 9624.81 816.065   1
   2  44  -1 9660.80 778.310   4
   2 -44  -1 8559.63 753.234   6
   2 -44   0 4680.33 571.063   1
   2  44   0 5117.48 604.245  11
   2 -44   0 5885.56 643.877   6
   2  44   1 8948.81 815.816   9
   2 -44   1 8818.71 786.718   1
   2  44   1 9594.02 800.269  11
  -2 -44   1 9029.44 832.733   6
   2 -44   1 9696.19 852.564   6
   2 -44   2 7267.32 724.101   1
   2  44   2 5917.77 697.597   9
  -2 -44   2 6842.14 739.614   6
   2 -44   2 7006.93 764.114   6
   2  44   3 6831.87 769.391   9
   2 -44   3 5784.07 654.514   1
  -2 -44   3 5717.80 690.546   6
   2 -44   3 6078.39 749.437   6
   2 -44   4 112.821 158.094   6
   2 -44   4 140.434 82.5427   2
  -2 -44   4 165.617 155.964   2
   2  44   4 4.31006 68.9875   9
   2 -44   4 135.937 146.903   1
  -2 -44   4-0.48931 112.136   6
  -2 -44   5 506.526 216.653   6
   2 -44   5 653.590 283.868   6
   2 -44   5 96.0554 110.196   2
  -2 -44   5 347.531 181.727   2
   2 -45  -5-183.174 121.729  10
  -2 -45  -5-35.0243 152.754  10
   2  45  -5-109.535 118.159   4
  -2 -45  -4 704.198 382.079  10
   2  45  -4 852.417 270.260   4
   2 -45  -4 1016.31 338.528  10
   2 -45  -3 7153.84 706.815   1
   2  45  -3 7669.45 785.817   4
   2 -45  -3 7675.78 876.413  10
  -2 -45  -3 6766.94 918.527  10
  -2 -45  -2 583.215 283.270  10
   2 -45  -2 684.051 264.096   6
   2  45  -2 368.653 226.732   4
   2 -45  -2 898.114 335.479  10
   2 -45  -2 844.680 285.088   1
   2 -45  -2 449.485 232.968   7
   2 -45  -1 3451.99 513.630   1
   2 -45  -1 2690.57 480.022   7
   2  45  -1 2183.40 385.294   4
   2 -45  -1 3192.71 495.524   6
   2 -45   0 988.085 357.016   6
   2 -45   0 395.934 263.628   1
   2  45   0 585.503 233.939  11
   2  45   1 2653.93 468.702   9
   2 -45   1 3163.67 539.887   1
  -2 -45   1 2799.33 488.868   6
   2 -45   1 2350.38 478.240   6
   2  45   1 3334.02 499.503  11
  -2 -45   2 754.953 300.079   6
   2  45   2 311.371 212.121   9
   2 -45   2 859.265 330.359   6
   2 -45   2 515.739 302.281   1
   2  45   3 7846.98 839.528   9
   2 -45   3 8437.05 795.284   1
  -2 -45   3 7431.27 801.204   6
   2 -45   3 8413.01 858.559   6
   2  45   4 858.682 293.046   9
   2 -45   4 707.909 261.407   6
   2 -45   4 896.207 331.611   2
   2 -45   4 879.066 258.457   1
  -2 -45   4 1405.70 409.892   2
  -2 -45   4 688.540 254.934   6
  -2 -45   5 131.696 79.0194   6
   2 -45   5 213.807 176.252   6
   2 -45   5-97.9335 111.433   2
  -2 -45   5 367.123 187.517   2
   2 -46  -5 81.0971 103.093  10
  -2 -46  -5 129.239 215.045  10
   2  46  -5 151.710 183.091   4
   2 -46  -4 1656.17 424.912  10
  -2 -46  -4 1807.99 499.177  10
   2  46  -4 1300.35 332.546   4
  -2 -46  -3 3717.39 689.823  10
   2  46  -3 3241.67 518.485   4
   2 -46  -3 3750.30 522.613   1
   2 -46  -3 3499.54 626.573  10
   2 -46  -2 4177.48 552.911   1
   2  46  -2 4048.59 547.630   4
   2 -46  -2 4314.76 542.212   6
   2 -46  -2 3970.59 616.023  10
  -2 -46  -2 4427.57 725.606  10
   2 -46  -1 8887.65 801.437   1
   2  46  -1 8475.95 749.244   4
   2 -46  -1 9438.74 814.996   6
   2 -46   0 4352.14 572.801   1
   2 -46   0 4165.69 549.470   6
   2  46   0 4321.24 569.227  11
   2  46   1 8219.13 756.601  11
   2  46   1 8820.51 834.818   9
   2 -46   1 9318.57 828.688   1
  -2 -46   1 8695.50 841.140   6
   2 -46   1 8891.42 835.581   6
   2  46   2 4649.85 629.222   9
   2 -46   2 5014.57 621.602   1
  -2 -46   2 4095.45 588.380   6
   2 -46   2 4928.56 636.850   6
   2  46   3 4359.46 634.792   9
   2 -46   3 3882.55 550.021   1
  -2 -46   3 3299.13 556.213   6
   2 -46   3 3596.81 570.820   6
  -2 -46   4 1364.89 352.331   6
   2  46   4 2329.70 481.793   9
   2 -46   4 1854.40 423.768   6
   2 -46   4 1684.69 365.708   1
   2 -46   4 1269.95 353.430   2
  -2 -46   4 1588.74 447.040   2
  -2 -46   5-33.4039 110.465   6
   2 -46   5 309.749 199.529   6
   2 -46   5 133.982 197.494   2
  -2 -46   5 281.551 176.054   2
   2 -47  -5 154.893 156.411  10
   2  47  -5 45.2049 128.717   4
   2 -47  -4 1007.33 341.602  10
  -2 -47  -4 1244.37 446.218  10
   2  47  -4 1095.91 319.449   4
   2 -47  -3 2842.68 536.150  10
  -2 -47  -3 2142.92 516.578  10
   2 -47  -3 2472.66 432.875   1
   2  47  -3 1881.04 403.971   4
  -2 -47  -2 2587.33 589.895  10
   2 -47  -2 3182.51 491.816   1
   2  47  -2 2479.62 442.950   4
   2 -47  -2 2701.94 449.766   6
   2 -47  -1 1172.98 353.075   6
   2 -47  -1 1027.74 373.938   1
   2 -47   0 654.912 275.929   6
   2 -47   0 626.762 272.887   1
   2  47   0 724.714 277.363  11
   2 -47   1 956.688 335.459   1
   2  47   1 1253.83 375.701   9
   2 -47   1 1090.74 343.826   6
  -2 -47   1 1374.61 382.752   6
   2  47   1 894.381 294.329  11
   2  47   2 3040.38 530.192   9
   2 -47   2 2584.66 505.779   6
   2 -47   2 3528.95 536.364   1
  -2 -47   2 2244.37 449.598   6
   2  47   3 2321.78 471.332   9
   2 -47   3 2652.56 502.599   6
  -2 -47   3 1750.42 399.922   6
   2 -47   3 2228.49 424.644   1
  -2 -47   4 272.433 120.380   6
   2  47   4 917.812 285.432   9
   2 -47   4 738.952 248.048   1
   2 -47   4 600.264 247.535   2
   2 -47   4 1199.44 374.307   6
   2 -47   5 16.0019 79.5079   2
  -2 -47   5-38.0726 179.169   2
   2 -47   5 56.9312 116.426   6
  -2 -47   5 27.0361 62.9005   6
   2 -48  -5 494.169 256.807  10
   2  48  -5 363.775 164.370   4
   2 -48  -4 458.205 234.515  10
  -2 -48  -4 34.6754 110.964  10
   2  48  -4 244.704 175.262   4
  -2 -48  -3 231.477 238.074  10
   2  48  -3 279.729 185.581   4
   2 -48  -3 583.378 276.229  10
   2 -48  -3 668.615 246.596   1
   2 -48  -2 4293.46 575.583   1
   2  48  -2 3906.01 549.889   4
   2 -48  -2 4094.89 552.730   6
  -2 -48  -2 4631.15 761.147  10
   2 -48  -1 3668.64 524.774   1
   2 -48  -1 3512.94 517.478   6
   2  48  -1 3825.53 570.519  11
   2 -48   0 4322.83 570.305   1
   2  48   0 4093.75 582.335  11
   2 -48   0 4774.73 627.359   6
   2  48   1 3101.05 467.864  11
   2 -48   1 3178.31 489.325   1
   2  48   1 3820.59 560.867   9
  -2 -48   1 3202.99 529.598   6
   2 -48   1 3242.75 523.698   6
   2  48   2 4099.30 609.150   9
   2 -48   2 4493.69 598.609   1
  -2 -48   2 3875.79 595.932   6
   2 -48   2 3986.57 588.303   6
  -2 -48   3 348.102 212.372   6
   2 -48   3 217.297 217.242   6
   2 -48   3 643.215 260.279   1
   2  48   3 638.296 256.352   9
  -2 -48   4 148.685 107.554   6
   2  48   4 730.128 279.433   9
   2 -48   4 782.132 330.850   6
   2 -48   4-12.1520 61.0230   1
  -2 -48   5 366.347 197.499   6
   2 -48   5 282.498 142.045   2
   2 -49  -5 281.046 179.217  10
  -2 -49  -4 1342.55 439.794  10
   2  49  -4 1685.70 401.566   4
   2 -49  -4 1500.20 410.155  10
   2 -49  -3 3014.62 569.397  10
  -2 -49  -3 2693.42 606.907  10
   2 -49  -3 2549.09 453.780   1
   2  49  -3 2396.97 453.816   4
   2 -49  -2 1858.36 394.461   6
   2  49  -2 1632.34 365.005   4
   2 -49  -2 2086.69 419.260   1
  -2 -49  -2 2053.73 528.491  10
   2 -49  -1 1054.00 308.274   6
   2 -49  -1 856.939 244.114   1
   2  49  -1 760.661 258.382  11
   2 -49   0 589.561 261.776   1
   2  49   0 809.039 295.864  11
   2 -49   0 786.921 368.591   6
   2 -49   1 946.809 309.742   6
   2  49   1 1070.62 299.437  11
   2 -49   1 885.034 282.635   1
   2  49   1 825.749 281.936   9
  -2 -49   2 2860.21 514.571   6
   2 -49   2 2293.72 469.907   6
   2 -49   2 2241.93 433.156   1
   2  49   2 2274.03 456.351   9
  -2 -49   3 1975.93 421.947   6
   2 -49   3 2460.00 456.504   1
   2 -49   3 2431.99 483.190   6
   2  49   3 2543.06 468.682   9
  -2 -49   4 1474.07 388.311   6
   2 -49   4 1251.66 321.849   1
   2  49   4 1496.23 384.634   9
   2 -49   4 1953.25 435.946   6
  -2 -49   5 312.898 215.275   6
   2 -49   5-6.11324 131.622   2
   2 -50  -5 522.657 352.424  10
   2 -50  -4 1365.46 425.995  10
  -2 -50  -4 1289.38 415.476  10
   2  50  -4 1312.14 363.355   4
   2 -50  -3 1246.45 401.708  10
  -2 -50  -3 1074.35 385.792  10
   2  50  -3 1416.15 358.294   4
   2 -50  -3 1366.35 339.540   1
   2 -50  -2 3350.25 520.984   1
   2 -50  -2 2906.25 485.430   6
  -2 -50  -2 3359.31 661.971  10
   2 -50  -1 247.806 138.006   6
   2  50  -1 193.537 170.083  11
   2 -50  -1 143.171 135.408   1
   2 -50   0 4609.67 613.421   1
   2 -50   0 6421.46 719.949   6
   2  50   0 5931.47 692.220  11
   2 -50   1 179.278 144.726   6
   2 -50   1-116.723 62.8631   1
   2  50   1 149.538 121.171  11
   2  50   1 165.256 137.101   9
   2 -50   2 3300.78 546.444   6
   2  50   2 2939.50 515.162   9
   2 -50   2 3127.58 508.122   1
  -2 -50   2 2872.63 525.182   6
  -2 -50   3 822.948 262.674   6
   2 -50   3 719.889 251.064   6
   2  50   3 1175.94 324.102   9
   2 -50   3 1042.05 296.298   1
  -2 -50   4 787.265 307.291   6
   2  50   4 1568.08 403.360   9
   2 -50   4 1180.79 319.398   1
   2 -50   4 1419.78 387.880   6
  -2 -50   5-79.2297 104.092   6
   2 -51  -4 2302.53 526.600  10
  -2 -51  -4 3033.45 671.445  10
   2  51  -4 2033.21 441.034   4
   2 -51  -3 628.244 283.391  10
  -2 -51  -3 419.315 237.820  10
   2  51  -3 735.130 241.951   4
   2 -51  -3 279.467 170.849   1
   2 -51  -2 907.614 287.104   6
   2 -51  -2 1753.96 381.787   1
  -2 -51  -2 1564.11 489.371  10
   2 -51  -1 642.712 247.227   6
   2  51  -1 657.791 256.295  11
   2 -51  -1 605.833 234.740   1
   2  51   0 903.507 324.463  11
   2 -51   0 898.437 355.233   6
   2 -51   0 946.612 368.648   1
   2 -51   1 628.646 237.398   6
   2  51   1 527.890 239.863   9
   2  51   1 369.348 179.681  11
   2 -51   1 449.165 185.920   1
   2  51   2 1405.26 371.458   9
  -2 -51   2 1297.39 370.134   6
   2 -51   2 1637.86 408.074   6
   2 -51   2 1620.94 394.236   1
  -2 -51   3 348.053 237.922   6
   2 -51   3 1097.44 344.944   6
   2 -51   3 511.810 215.338   1
   2  51   3 854.681 305.655   9
  -2 -51   4 1919.08 421.961   6
   2  51   4 2524.70 519.204   9
   2 -51   4 1814.64 391.679   1
   2 -51   4 2326.24 498.479   6
   2 -52  -4 495.771 258.311  10
   2  52  -4-70.9114 7.45190   4
   2 -52  -3 1439.07 428.821  10
  -2 -52  -3 1398.86 450.149  10
   2  52  -3 1050.20 316.195   4
   2 -52  -2 1802.62 382.014   1
   2 -52  -1 663.038 252.478   6
   2  52  -1 596.875 232.222  11
   2 -52  -1 742.100 263.403   1
   2 -52   0 5227.91 667.458   1
   2 -52   0 4303.79 615.529   6
   2  52   0 5155.14 666.427  11
   2  52   1 896.122 292.064   9
   2 -52   1 960.182 294.004   6
   2 -52   1 169.051 61.9016   1
  -2 -52   2 2472.61 498.212   6
   2 -52   2 1447.26 360.977   1
   2  52   2 1934.83 413.948   9
   2 -52   2 2011.83 450.148   6
   2 -52   3 1153.89 357.648   6
  -2 -52   3 1274.85 367.809   6
   2  52   3 1488.70 385.724   9
   2 -52   3 478.089 154.717   1
  -2 -52   4 49.8076 108.872   6
   2 -52   4-54.1918 122.309   1
   2 -53  -4 452.879 264.500  10
   2  53  -4 569.643 230.276   4
   2 -53  -3 702.810 323.455  10
  -2 -53  -3 108.451 140.764  10
   2 -53  -2 1.76161 98.7164   1
   2 -53  -1 649.857 267.528   6
   2 -53  -1 462.171 228.368   1
   2  53  -1 481.164 232.849  11
   2 -53   0 1614.86 453.149   6
   2 -53   0 1842.24 477.877   1
   2  53   0 999.271 391.469  11
   2 -53   1 510.906 257.679   6
   2  53   1 499.465 245.424   9
   2 -53   1 697.085 273.220   1
   2 -53   2 348.560 253.729   6
   2  53   2 45.5541 53.4842   9
   2 -53   2-3.86543 82.8700   1
  -2 -53   2 200.813 165.530   6
  -2 -53   3 374.208 242.379   6
   2 -53   3 980.042 311.162   1
   2  53   3 577.737 294.827   9
   2 -53   3 628.543 330.057   6
  -2 -53   4 535.768 225.877   6
   2 -54  -4 1194.33 395.513  10
   2  54  -4 1215.52 341.843   4
  -2 -54  -3 3235.66 710.923  10
   2 -54  -3 3305.37 663.614  10
   2 -54  -2 1013.36 336.531   1
   2 -54  -1 1177.66 342.967   6
   2 -54  -1 1866.95 399.784   1
   2  54  -1 1898.67 414.253  11
   2  54   0 10032.3 972.837   9
   2  54   0 10259.7 964.871  11
   2 -54   0 9269.92 915.465   1
   2 -54   0 9845.80 959.762   6
   2  54   1 1794.81 444.908   9
   2 -54   1 1507.76 375.589   1
   2 -54   1 1913.15 443.335   6
   2 -54   2 442.160 318.796   6
   2 -54   2 612.561 230.122   1
  -2 -54   2 308.844 199.039   6
   2  54   2 963.032 338.821   9
  -2 -54   3 2746.66 541.953   6
   2  54   3 2800.09 546.530   9
   2 -54   3 3518.41 629.432   6
   2 -54   3 3739.26 609.488   1
  -2 -55  -3 5128.64 897.158  10
   2 -55  -2 4505.22 652.985   1
   2 -55  -1 748.799 304.898   6
   2  55  -1 1118.61 335.096  11
   2 -55  -1 621.139 261.588   1
   2 -55   0 1656.34 464.556   6
   2  55   0 707.193 345.302   9
   2 -55   0 1600.48 450.601   1
   2  55   0 871.911 346.891  11
   2 -55   1 1223.61 373.671   6
   2  55   1 1728.77 428.651   9
   2 -55   1 1207.23 344.916   1
   2  55   2 4419.48 691.488   9
  -2 -55   2 3257.21 583.156   6
   2 -55   2 4278.36 668.014   6
   2 -55   2 4074.55 629.389   1
  -2 -55   3 3764.01 641.021   6
   2  55   3 5460.77 772.647   9
   2 -55   3 4923.93 690.077   1
   2 -56  -2 4483.02 664.196   1
   2 -56  -1 1683.05 418.005   6
   2  56  -1 1570.31 404.669  11
   2 -56  -1 2345.16 466.024   1
   2  56   0 3529.39 595.123   9
   2 -56   0 3675.65 599.594   6
   2 -56   0 4017.96 630.153   1
   2 -56   1 1591.42 425.685   6
   2  56   1 1722.97 402.916   9
   2 -56   1 1138.08 340.035   1
   2  56   2 3633.24 637.958   9
   2 -56   2 4096.47 637.624   1
   2 -56   2 4090.25 652.795   6
   2  56   3 4138.72 686.982   9
   2 -56   3 5093.79 725.056   1
   2 -57  -1 1567.55 402.918   6
   2 -57  -1 1686.32 396.000   1
   2  57  -1 2023.93 474.615  11
   2  57   0-7.33800 70.9836   9
   2 -57   0 638.798 278.126   1
   2 -57   0 331.034 247.914   6
   2 -57   1 1814.85 447.829   6
   2  57   1 1697.48 451.009   9
   2 -57   1 1214.37 361.742   1
   2  57   2 1666.57 441.042   9
   2 -57   2 2540.79 512.198   1
   2 -57   2 2594.08 540.059   6
   2  58  -1 840.493 321.222  11
   2 -58  -1 223.883 175.944   6
   2 -58  -1 519.395 228.596   1
   2  58   0 383.519 203.894   9
   2 -58   0 729.004 294.395   6
   2 -58   0 696.667 269.893   1
   2  58   1 199.470 58.5317   9
   2 -58   1 683.641 298.857   6
   2 -58   1 399.838 215.774   1
   2  58   2 2284.29 496.849   9
   2  59  -2 287.811 190.210  11
   2 -59  -1 838.723 309.674   6
   2  59  -1 698.180 319.143  11
   2 -59   0 124.041 128.092   6
   2  59   0-31.7968 58.6256   9
   2  59   1 490.923 241.876   9
   2 -59   1 396.306 255.684   6
   2 -60  -1 1682.84 424.145   6
   2 -60   0 1112.44 365.175   6
   2  60   0 976.388 302.924   9
   2 -61  -1 1134.00 349.721   6
   3   0  -7 5049.01 732.790   7
   3   0  -7 5305.58 645.462   4
   3   0  -6 333.827 172.782   4
   3   0  -6 605.458 290.595   7
   3   0  -5 33387.9 1611.44   7
   3   0  -5 35070.3 1407.28   4
   3   0  -4 1406.28 297.900   4
   3   0  -4 2033.37 445.600   7
   3   0  -3 67807.1 1964.67   7
   3   0  -3 64188.5 1615.98   4
   3   0  -2 2123.46 395.610   7
   3   0  -2 2164.73 382.509   3
  -3   0  -1 10363.3 372.770  10
   3   0  -1 11403.7 695.695   7
   3   0  -1 11805.8 680.370   3
   3   0  -1 10304.7 574.139  11
   3   0   0 69.2864 58.8463   9
   3   0   0 99.5628 58.6694   7
   3   0   1 10703.5 531.508   9
  -3   0   1 11030.4 339.204   2
   3   0   1 10724.0 627.173   5
   3   0   2 326.171 199.706   5
   3   0   3 67991.4 1775.42   8
   3   0   3 67312.0 1812.63   5
   3   0   4 479.020 243.367   8
   3   0   4 479.531 225.516   5
   3   0   5 37588.5 1675.77   8
   3   0   5 36748.8 1581.57   5
   3   0   6 406.796 296.570   8
   3   0   6 635.300 273.804   5
   3   0   7 5838.22 807.870   8
   3   1  -7 1217.47 327.483   4
   3  -1  -7 1226.33 320.377   4
   3  -1  -7 1330.43 403.306   7
   3   1  -7 1219.30 391.083   7
   3  -1  -6 3850.64 601.235   7
   3   1  -6 3733.92 597.383   7
   3   1  -6 3886.54 516.674   4
   3  -1  -6 3602.60 486.386   4
   3  -1  -5 21194.1 1295.77   7
   3   1  -5 18559.9 1207.61   7
   3   1  -5 18140.4 1030.52   4
   3  -1  -5 18261.2 1006.38   4
   3  -1  -4 19410.2 1132.01   7
   3   1  -4 19390.7 1112.83   7
   3   1  -4 18039.0 944.659   4
   3  -1  -4 20016.7 973.607   4
   3   1  -3 32187.5 1350.85   7
   3   1  -3 32664.6 1189.04   4
   3  -1  -3 34325.0 1175.73   4
   3  -1  -2 32458.9 1242.04   7
   3   1  -2 33513.8 1241.70   7
   3   1  -2 32542.7 1124.61   3
   3  -1  -2 31221.2 1113.83   3
   3  -1  -2 30167.4 967.295  11
   3   1  -2 31675.9 1021.60  11
  -3  -1  -1 18734.0 525.634  10
   3  -1  -1 19307.2 917.862   7
   3   1  -1 19288.3 891.250   7
   3   1  -1 19913.5 887.426   3
   3  -1  -1 17701.8 744.549  11
   3   1  -1 18859.5 785.687  11
   3  -1   0 163.839 73.0990   9
   3   1   0 614.228 246.373   7
   3  -1   1 17711.1 659.558   9
   3   1   1 17075.0 678.664   9
  -3  -1   1 20589.7 490.944   2
   3  -1   1 18281.8 813.118   5
   3   1   1 18296.5 820.934   5
  -3   1   1 17805.1 401.845   2
   3  -1   2 33172.5 1052.68   8
   3  -1   2 33817.9 1187.59   5
   3   1   2 31009.8 1150.81   5
   3  -1   3 33580.3 1246.05   8
   3  -1   3 33550.3 1279.16   5
   3   1   3 33274.7 1307.69   5
   3   1   3 32160.3 1220.41   8
   3  -1   4 18326.3 1036.10   8
   3   1   4 20205.7 1095.30   8
   3   1   4 18114.3 1018.99   5
   3  -1   4 19314.8 1049.15   5
   3  -1   5 18527.0 1201.76   8
   3   1   5 17890.6 1179.47   8
   3  -1   5 19727.5 1166.12   5
   3   1   5 21615.4 1247.57   5
   3  -1   6 3884.99 564.477   5
   3   1   6 3717.96 601.870   8
   3   1   6 3850.17 552.812   5
   3  -1   6 3312.08 546.035   8
   3  -1   7 1514.67 433.849   8
   3   1   7 1948.49 573.800   8
   3  -2  -7 4156.40 673.173   7
   3   2  -7 3210.23 569.826   7
   3   2  -7 4790.04 604.242   4
   3  -2  -6 4598.67 675.953   7
   3   2  -6 6279.89 767.144   7
   3   2  -6 6100.12 647.995   4
   3  -2  -6 5689.82 602.647   4
   3  -2  -5 11278.2 973.332   7
   3   2  -5 11374.0 950.724   7
   3   2  -5 12428.0 859.670   4
   3  -2  -5 11538.4 802.050   4
   3  -2  -4 6843.81 694.251   7
   3   2  -4 6362.62 676.065   7
   3   2  -4 6230.45 573.691   4
   3  -2  -4 4989.54 498.725   4
   3   2  -3 4590.95 562.817   7
   3   2  -3 3572.02 429.511   4
   3  -2  -3 3707.33 428.603   4
   3   2  -2 12986.6 664.918  11
   3  -2  -2 13471.4 833.217   7
   3   2  -2 13887.2 805.874   7
   3   2  -2 14914.3 770.561   3
   3  -2  -2 14730.5 792.610   3
   3  -2  -2 12797.4 622.479  11
  -3  -2  -1 44817.5 846.012  10
   3  -2  -1 47189.2 1435.71   7
   3   2  -1 45596.2 1351.71   7
   3   2  -1 44173.1 1307.50   3
   3  -2  -1 43727.1 1141.31  11
   3   2  -1 44833.5 1230.81  11
   3  -2   0 72821.2 1141.72   9
   3   2   0 69374.1 1662.54   7
   3  -2   1 46108.8 1039.90   9
  -3   2   1 44333.8 593.390   2
   3   2   1 45821.1 1134.73   9
  -3  -2   1 47146.5 779.472   2
   3  -2   1 45178.5 1265.79   5
   3   2   1 43996.1 1287.77   5
   3  -2   2 12325.6 638.241   8
   3  -2   2 13538.9 753.461   5
   3   2   2 13170.1 747.781   5
   3  -2   3 2062.12 336.747   8
   3  -2   3 3142.68 454.331   5
   3   2   3 2877.44 408.777   5
   3   2   3 2310.87 348.902   8
   3  -2   4 4244.05 541.215   8
   3   2   4 4269.99 521.896   8
   3  -2   4 5649.76 588.067   5
   3   2   4 5667.33 633.693   5
   3  -2   5 11800.3 963.544   8
   3   2   5 12206.0 1007.82   8
   3  -2   5 14234.7 1009.82   5
   3   2   5 13999.4 1006.39   5
   3  -2   6 5514.54 732.226   8
   3   2   6 6737.63 812.107   8
   3   2   6 7047.05 749.645   5
   3   2   7 4403.88 691.456   8
   3  -2   7 3688.26 646.744   8
   3   3  -7 414.212 223.152   4
   3  -3  -7 470.289 242.440   7
   3   3  -7 514.884 246.951   7
   3  -3  -6 6163.53 788.741   7
   3   3  -6 9116.77 921.511   7
   3   3  -6 7372.62 727.608   4
   3  -3  -6 7884.67 717.883   4
   3  -3  -5 16418.5 1139.33   7
   3   3  -5 18363.7 1186.21   7
   3   3  -5 16938.3 1004.98   4
   3  -3  -5 18935.4 1006.58   4
   3  -3  -4 32663.7 1496.66   7
   3   3  -4 33177.1 1446.62   7
   3   3  -4 30554.6 1243.12   4
   3  -3  -4 32089.0 1202.61   4
   3  -3  -3 32993.4 1393.59   7
   3   3  -3 32540.0 1324.11   7
   3   3  -3 31236.4 1181.41   4
   3  -3  -3 30277.7 1083.37   4
   3  -3  -2 16077.2 893.090   7
   3   3  -2 13471.3 780.214   7
   3  -3  -2 13862.2 634.548  11
   3   3  -2 14765.6 749.677   3
   3  -3  -2 15426.3 793.688   3
   3   3  -2 14011.4 700.137  11
  -3  -3  -1 43767.0 873.748  10
   3  -3  -1 46694.2 1451.88   7
   3   3  -1 49357.4 1394.80   7
   3  -3  -1 45004.7 1142.00  11
   3   3  -1 49086.5 1371.48   3
   3   3  -1 45394.9 1249.84  11
   3   3   0 1863.45 343.088   7
   3  -3   0 2039.99 373.109   7
   3   3   1 47347.4 1166.51   9
  -3  -3   1 48541.7 834.256   2
   3  -3   1 45677.7 1262.52   5
   3   3   1 46132.3 1328.52   5
   3  -3   2 14521.5 677.242   8
   3  -3   2 15062.3 790.634   5
   3   3   2 14317.1 782.533   5
   3  -3   3 33912.6 1219.42   8
   3  -3   3 34160.6 1302.26   5
   3   3   3 33674.4 1287.86   5
   3   3   3 36352.4 1311.26   8
   3  -3   4 32527.1 1385.39   8
   3   3   4 31531.6 1404.23   8
   3  -3   4 34276.2 1424.85   5
   3   3   4 30742.9 1332.83   5
   3  -3   5 19659.2 1199.76   8
   3   3   5 18561.3 1191.43   8
   3  -3   5 19891.1 1180.26   5
   3   3   5 19682.5 1147.46   5
   3  -3   6 8054.75 874.051   8
   3   3   6 9997.85 1021.05   8
   3   3   6 9060.83 858.158   5
   3  -3   7 218.619 180.409   8
   3   3   7 389.244 261.267   8
   3   4  -7 534.009 236.673   4
   3  -4  -7 472.695 245.987   7
   3   4  -7 566.828 241.576   7
   3  -4  -6 21691.6 1441.19   7
   3   4  -6 20623.8 1368.33   7
   3   4  -6 21204.7 1212.91   4
   3  -4  -6 20747.7 1136.68   4
   3  -4  -5 4727.60 638.255   7
   3   4  -5 3633.91 543.425   7
   3   4  -5 3562.76 478.362   4
   3  -4  -5 3811.37 460.572   4
   3  -4  -4 50161.2 1859.93   7
   3   4  -4 55154.4 1849.70   7
   3   4  -4 52577.9 1655.74   4
   3  -4  -4 54061.5 1550.01   4
   3  -4  -3 7457.64 721.007   7
   3   4  -3 6972.33 651.404   7
   3   4  -3 6612.09 577.756   4
   3  -4  -3 6432.96 511.046   4
   3  -4  -2 946.552 164.835  11
   3  -4  -2 993.435 267.440   7
   3   4  -2 976.991 227.972   7
   3   4  -2 882.640 207.412   3
   3  -4  -2 1224.10 253.544   3
   3   4  -2 1087.80 197.295  11
   3  -4  -1 64794.3 1709.98   7
   3   4  -1 66214.7 1592.14   7
   3   4  -1 66596.9 1573.88   3
   3  -4  -1 65769.9 1357.08  11
   3   4  -1 68489.5 1551.57  11
  -3  -4  -1 64729.7 1106.91  10
   3  -4   0 40590.7 790.627   9
   3  -4   0 38747.1 1322.51   7
   3  -4   0 41459.7 1111.99   5
   3   4   0 39433.0 1228.47   7
   3   4   0 40339.4 1209.42  11
   3   4   1 64219.0 1385.99   9
  -3  -4   1 62772.1 993.679   2
   3  -4   1 66544.8 1508.03   5
   3  -4   2 727.619 167.575   8
   3  -4   2 723.235 170.961   5
   3   4   2 636.702 166.686   5
   3  -4   3 4256.50 453.179   8
   3   4   3 4132.84 487.741   8
   3  -4   3 5024.11 534.620   5
   3   4   3 5293.29 566.067   5
   3  -4   4 58513.8 1836.11   8
   3   4   4 57641.0 1913.88   8
   3  -4   4 55205.5 1788.24   5
   3   4   4 59746.1 1861.59   5
   3   4   5 3709.34 575.298   8
   3  -4   5 3164.19 474.785   5
   3   4   5 4621.24 566.179   5
   3  -4   5 3642.58 534.609   8
   3   4   6 21589.8 1427.37   8
   3   4   6 23232.5 1342.08   5
   3  -4   6 23588.6 1450.83   8
   3  -4   6 23893.3 1250.11   6
   3  -4   7 579.693 246.423   8
   3   4   7 801.701 335.316   8
   3  -4   8 364.535 298.771   8
   3   5  -8 507.539 233.514   4
   3   5  -7 576.768 221.713   4
   3  -5  -7 360.636 186.084   7
   3   5  -7 370.757 234.252   7
   3   5  -6 1597.36 390.296   4
   3  -5  -6 1324.55 306.405   4
   3  -5  -6 2139.74 549.891   7
   3   5  -6 1653.00 446.044   7
   3   5  -5 171.324 118.920   4
   3  -5  -5 490.378 183.674   4
   3  -5  -5 654.596 270.645   7
   3   5  -5 387.956 204.528   7
   3   5  -4 8707.56 750.931   7
   3   5  -4 10179.1 747.189   4
   3  -5  -4 9715.12 657.007   4
   3   5  -3 41188.7 1477.19   7
   3   5  -3 41853.7 1384.51   4
   3  -5  -3 40601.9 1223.55   4
   3  -5  -2 707.587 203.741   7
   3   5  -2 870.376 198.190   7
   3   5  -2 883.194 194.153   3
   3  -5  -2 763.100 195.993   3
   3  -5  -2 553.191 125.761  11
   3  -5  -1 9619.29 705.994   7
   3   5  -1 9566.38 620.123   7
   3   5  -1 8081.60 593.731   3
  -3  -5  -1 8547.32 446.445  10
   3   5   0 125.427 158.475  11
   3  -5   0 175.767 103.990   5
   3  -5   0 52.4006 45.1568   9
   3   5   1 6863.19 467.870   9
   3  -5   1 6791.23 497.952   5
   3  -5   2 429.342 120.972   8
   3   5   2 541.009 152.807   9
   3  -5   2 883.390 190.403   5
   3   5   2 643.885 174.150   5
   3  -5   3 42818.4 1355.39   8
   3   5   3 42683.7 1452.36   8
   3  -5   3 43818.0 1461.82   5
   3   5   3 44088.0 1480.16   5
   3  -5   4 9535.55 753.278   8
   3   5   4 9076.09 794.273   8
   3  -5   4 9302.61 805.178   5
   3   5   4 9337.97 752.056   5
   3  -5   5 166.273 150.231   8
   3   5   5 478.783 229.130   8
   3  -5   5 540.820 210.514   5
   3  -5   6 1581.51 340.341   6
   3  -5   6 1022.04 507.826   8
   3  -5   7 453.765 283.762   8
   3   5   7 784.690 392.367   8
   3  -5   8 816.394 355.489   8
   3   6  -8 184.535 158.359   4
   3   6  -7 2049.34 433.288   4
   3  -6  -7 1052.98 362.285   7
   3   6  -7 1344.63 382.687   7
   3  -6  -6 3592.73 594.242   7
   3   6  -6 2628.38 494.902   7
   3   6  -6 3322.13 488.533   4
   3  -6  -6 3226.48 440.955   4
   3   6  -5 724.449 196.348   4
   3  -6  -5 563.820 174.115   4
   3  -6  -5 818.969 280.280   7
   3   6  -5 582.221 196.644   7
   3  -6  -4 5743.67 673.191   7
   3   6  -4 5420.64 600.382   7
   3   6  -4 5117.17 532.735   4
   3  -6  -4 4875.01 469.077   4
   3  -6  -3 14071.2 956.529   7
   3   6  -3 14835.7 884.944   7
   3   6  -3 14514.7 836.787   4
   3  -6  -3 13662.5 716.143   4
   3  -6  -3 13050.9 599.790  11
   3  -6  -2 2596.13 398.990   7
   3   6  -2 3176.81 392.333   7
   3   6  -2 3663.84 375.934   3
   3  -6  -2 3294.57 403.695   3
   3  -6  -2 2802.94 267.983  11
   3  -6  -1 50017.5 1541.18   7
   3   6  -1 55316.9 1422.80   7
   3   6  -1 53710.4 1400.57   3
   3   6  -1 52874.2 1399.14  11
  -3  -6  -1 53143.6 1081.39  10
   3  -6   0 61158.1 858.145   9
   3   6   0 65582.0 1544.93   7
   3  -6   0 60031.0 1680.83   7
   3  -6   0 64070.2 1361.39   5
   3   6   0 60062.0 1509.28  11
   3   6   1 55965.1 1340.54   9
   3  -6   1 54344.8 1011.85   8
   3  -6   1 55179.4 1371.97   5
   3   6   2 2904.39 337.729   9
   3  -6   2 2340.06 265.561   8
   3  -6   2 2499.71 323.702   5
   3   6   2 2814.92 360.404   5
   3  -6   3 13990.3 828.567   5
   3   6   3 15375.8 911.368   5
   3  -6   3 13294.7 757.099   8
   3  -6   4 4329.58 515.706   8
   3   6   4 4427.95 533.284   8
   3  -6   4 4424.18 526.056   5
   3   6   4 3880.36 491.236   5
  -3   6   5 578.537 208.984   8
   3  -6   5 448.249 190.233   8
   3   6   5 908.058 285.795   8
   3  -6   5 303.660 145.244   5
   3   6   5 371.944 165.042   5
  -3   6   6 2738.40 455.851   8
   3   6   6 3407.09 511.577   5
   3  -6   6 3097.97 522.330   8
   3   6   6 3220.13 536.852   8
   3  -6   6 2974.96 454.122   6
   3  -6   7 1347.95 392.853   8
   3   6   7 2392.02 573.114   8
   3  -6   8 30.2326 111.438   8
   3   7  -8 116.027 52.7144   4
   3   7  -7 2383.45 435.491   4
   3  -7  -7 2455.51 537.268   7
   3   7  -7 2647.58 515.352   7
   3   7  -6 305.525 197.496   4
   3  -7  -6 283.293 229.672   7
   3   7  -6 358.653 193.932   7
   3   7  -5 553.164 198.356   4
   3  -7  -5 567.640 176.456   4
   3  -7  -5 919.191 304.358   7
   3   7  -5 463.390 189.942   7
   3  -7  -4 29674.5 1460.39   7
   3   7  -4 30430.6 1351.71   7
   3   7  -4 30396.0 1274.45   4
   3  -7  -4 30505.5 1123.21   4
   3  -7  -3 30659.4 1387.06   7
   3   7  -3 29169.6 1222.44   7
   3   7  -3 28763.5 1172.31   4
   3  -7  -3 29865.2 1018.45   4
   3  -7  -3 28926.6 859.480  11
   3  -7  -2 14330.4 876.740   7
   3   7  -2 15906.5 818.416   7
   3   7  -2 16258.1 775.703   3
   3  -7  -2 15925.0 622.132  11
   3  -7  -1 12213.4 777.351   7
   3   7  -1 11788.1 657.005   7
   3   7  -1 11355.4 664.740   3
   3   7  -1 10478.9 651.023  11
  -3  -7  -1 11096.6 518.911  10
   3  -7   0 28.4016 31.1018   9
   3  -7   0 117.807 97.3392   5
   3   7   1 11180.9 618.503   9
   3  -7   1 10545.9 434.174   8
   3  -7   1 10522.9 595.726   5
   3  -7   1 9652.95 296.087   2
   3   7   2 17808.4 842.870   9
   3  -7   2 16155.4 679.972   8
   3  -7   2 17279.8 832.845   5
   3   7   2 16134.1 842.068   5
  -3  -7   2 16185.5 709.001   2
   3  -7   3 31659.4 1147.40   8
   3  -7   3 31989.9 1241.08   5
   3   7   3 29769.1 1223.48   5
   3  -7   4 32158.1 1343.23   8
   3   7   4 31397.0 1404.24   8
   3  -7   4 32157.7 1376.99   5
   3   7   4 30857.6 1325.74   5
  -3   7   5 1081.69 284.847   8
   3  -7   5 512.310 213.129   8
   3   7   5 465.815 194.777   8
   3  -7   5 682.319 201.283   5
   3   7   5 723.849 230.237   5
   3  -7   6 344.559 179.859   6
  -3   7   6 437.783 242.414   8
   3  -7   6 329.724 197.247   8
   3   7   6 176.823 143.705   8
   3   7   6 580.344 237.919   5
  -3   7   7 2538.95 496.226   8
   3  -7   7 2430.34 513.501   8
   3   7   7 2900.89 562.757   8
   3  -7   8 308.416 61.2732   8
   3   8  -8 26.3562 68.8400   4
   3   8  -7 382.984 195.226   4
   3  -8  -7 548.820 262.002   7
   3   8  -7 78.6367 42.4995   7
   3   8  -6 1653.28 360.477   4
   3  -8  -6 1955.25 454.263   7
   3   8  -6 1773.29 405.168   7
   3   8  -5 1766.06 339.439   4
   3  -8  -5 1641.58 280.738   4
   3  -8  -5 1303.08 345.636   7
   3   8  -5 1933.47 393.748   7
   3  -8  -4 2824.12 543.645   7
   3   8  -4 1424.22 346.590   7
   3   8  -4 2295.69 395.853   4
   3  -8  -4 1537.48 262.677   4
   3   8  -3 12701.6 802.913   7
   3   8  -3 11268.4 743.702   4
   3  -8  -3 11354.8 628.676   4
   3  -8  -3 11298.1 527.476  11
   3   8  -2 1537.04 266.210   7
   3   8  -2 1072.91 227.528   3
   3  -8  -2 1210.08 293.689   7
   3  -8  -2 873.630 143.289  11
   3  -8  -1 12618.2 794.568   7
   3   8  -1 13379.8 689.488   7
   3   8  -1 13228.0 691.996   3
   3   8  -1 12366.4 688.201  11
  -3  -8  -1 12824.2 571.815  10
   3  -8   0 53926.3 1219.36   5
   3   8   0 54350.4 1369.64   7
   3  -8   0 51595.5 1588.49   7
   3   8   0 51773.6 1424.20  11
   3  -8   1 11244.2 329.741   2
   3   8   1 12644.0 660.012   9
   3  -8   1 12426.4 456.239   8
   3  -8   1 12842.1 655.043   5
  -3  -8   2 847.372 182.534   2
   3  -8   2 787.604 148.261   8
   3   8   2 981.816 211.372   9
   3  -8   2 923.358 212.952   5
   3   8   2 839.996 236.215   5
   3  -8   3 12312.9 716.415   8
   3  -8   3 12223.6 773.647   5
   3   8   3 12434.8 802.238   5
  -3   8   4 2272.42 359.645   8
   3  -8   4 1479.41 322.558   8
   3   8   4 1874.82 438.088   5
   3   8   4 1209.51 339.800   8
   3  -8   4 1526.56 351.207   5
   3  -8   5 1374.93 311.201   5
  -3   8   5 1903.99 358.276   8
   3  -8   5 1393.70 317.042   8
   3   8   5 1628.23 400.626   8
   3   8   5 1552.97 335.438   5
   3  -8   6 1504.44 334.837   6
  -3   8   6 2065.86 421.801   8
   3  -8   6 1710.89 394.775   8
   3   8   6 1718.05 426.776   8
   3   8   6 2374.60 455.465   5
  -3   8   7 985.567 323.492   8
   3  -8   7 546.850 268.857   8
   3   8   7 305.392 233.297   8
   3  -8   8 84.5102 90.8290   8
   3   9  -8-164.023 157.642   4
   3   9  -7 190.452 119.602   4
   3  -9  -7 254.247 114.683   7
   3   9  -7 542.105 233.112   7
   3  -9  -6 4211.87 648.284   7
   3   9  -6 3613.61 568.588   7
   3   9  -6 3284.03 493.352   4
   3  -9  -5 3873.49 576.740   7
   3   9  -5 4238.89 552.968   7
   3   9  -5 4812.42 558.173   4
   3  -9  -5 4643.37 472.458   4
   3   9  -4 988.346 250.990   4
   3  -9  -4 1350.03 242.409   4
   3  -9  -4 1622.13 373.808   7
   3   9  -4 1040.88 289.259   7
   3  -9  -3 8768.95 752.030   7
   3   9  -3 8815.34 664.899   7
   3   9  -3 8801.53 654.379   4
   3  -9  -3 8434.43 543.641   4
   3  -9  -3 8078.90 434.748  11
   3  -9  -2 194.483 154.526   7
   3   9  -2 451.656 159.564   3
   3  -9  -2 308.974 84.7196  11
   3  -9  -1 2077.03 375.021   7
   3   9  -1 1620.79 257.005   7
   3   9  -1 1958.83 310.042   3
   3  -9  -1 887.255 150.438   5
   3   9  -1 1424.81 291.736  11
  -3  -9  -1 1754.31 277.468  10
   3  -9  -1 863.651 85.0981  10
   3  -9   0 7.42315 13.2814   8
   3  -9   0 95.9956 67.1045   5
   3   9   0 176.539 183.450   7
   3   9   0 281.222 133.174  11
   3  -9   1 699.966 86.8533   2
   3   9   1 968.437 229.923   9
   3  -9   1 834.675 114.038   8
   3  -9   1 1148.33 207.620   5
   3   9   2 198.757 121.739   9
  -3  -9   2 235.055 123.798   2
   3  -9   2 426.677 116.768   8
   3  -9   2 155.111 101.314   5
   3   9   2 308.707 145.550   5
   3  -9   3 8801.94 604.822   8
   3  -9   3 9053.19 669.230   5
   3   9   3 9375.65 714.245   5
  -3   9   4 1002.95 253.660   8
   3  -9   4 1305.98 267.618   8
   3   9   4 955.515 274.302   8
   3  -9   4 1271.97 291.492   5
   3   9   4 1563.66 324.905   5
   3  -9   5 3992.10 502.853   6
   3  -9   5 4992.21 600.126   8
   3   9   5 4322.06 589.652   8
   3   9   5 4070.08 526.530   5
  -3   9   5 4254.44 505.407   8
  -3   9   6 3942.65 545.483   8
   3  -9   6 3722.42 564.330   8
   3   9   6 4465.13 654.617   8
   3   9   6 4567.05 590.328   5
   3  -9   6 3969.33 513.534   6
   3   9   7 663.729 253.653   5
  -3   9   7 1144.78 331.912   8
   3  -9   7 763.708 284.542   8
   3   9   7 1140.14 359.309   8
   3  10  -8 1.98501 65.7258   4
   3  10  -7 434.035 202.751   4
   3 -10  -7 420.340 240.711   7
   3  10  -7 334.413 249.530   7
   3  10  -6 617.715 244.737   4
   3 -10  -6 717.814 335.795   7
   3  10  -6 817.206 292.222   7
   3 -10  -5 2499.31 471.796   7
   3  10  -5 2097.03 392.262   7
   3  10  -5 2892.73 435.196   4
   3 -10  -5 2452.95 339.137   4
   3 -10  -4 6881.40 723.730   7
   3  10  -4 6065.79 598.399   7
   3  10  -4 5624.55 564.978   4
   3 -10  -4 6884.63 518.752   4
   3 -10  -3 5224.74 593.185   7
   3  10  -3 5468.93 534.931   7
   3  10  -3 5599.97 536.534   4
   3 -10  -3 4604.57 397.640   4
   3 -10  -2 9704.89 742.795   7
   3  10  -2 10228.8 641.722   7
   3  10  -2 9779.25 591.362   3
   3 -10  -1 28928.7 788.460   5
   3 -10  -1 27486.0 1197.76   7
   3  10  -1 29195.4 991.338   7
   3  10  -1 29615.0 1025.37   3
   3  10  -1 29720.1 1091.60  11
   3 -10  -1 26601.7 460.138  10
  -3 -10  -1 29462.1 911.403  10
   3 -10   0 1096.11 161.768   5
   3  10   0 1085.29 193.564   7
   3 -10   0 1155.34 256.904   7
   3  10   0 1142.50 216.579  11
   3  10   1 28681.2 1022.00   9
   3 -10   1 28371.6 645.575   8
   3 -10   1 29291.8 978.402   5
   3 -10   1 26926.7 550.859   2
  -3 -10   2 9697.37 583.575   2
   3  10   2 8964.31 618.725   9
   3 -10   2 8982.22 494.594   8
   3 -10   2 9421.53 619.329   5
   3  10   2 9992.42 690.270   5
   3 -10   3 5044.62 447.052   8
   3 -10   3 5470.07 522.871   5
   3  10   3 5569.92 536.197   5
  -3  10   4 5661.42 501.591   8
   3 -10   4 6945.11 609.802   8
   3 -10   4 6798.98 640.241   5
   3  10   4 6232.10 633.826   8
   3  10   4 5781.24 572.232   5
   3 -10   5 2417.78 442.160   6
  -3  10   5 2769.05 409.977   8
   3  10   5 3039.81 473.046   5
   3  10   5 2484.79 464.050   8
   3 -10   5 3188.44 488.690   8
   3 -10   6 719.134 247.962   6
  -3  10   6 793.488 275.259   8
   3 -10   6 613.384 238.694   8
   3  10   6 580.473 246.818   8
   3  10   6 248.152 220.952   5
   3  10   7 212.282 127.340   5
   3 -10   7-233.994 212.032   8
   3  10   7 408.364 234.221   8
   3  11  -8-111.189 91.3609   4
   3  11  -7 760.111 273.541   4
   3 -11  -7 574.636 306.717   7
   3  11  -7 831.802 294.425   7
   3  11  -6 336.001 173.832   4
   3 -11  -6 400.169 193.050   7
   3  11  -6 407.911 198.150   7
   3  11  -5 1053.59 275.796   4
   3 -11  -5 1813.75 415.919   7
   3  11  -5 915.013 264.331   7
   3 -11  -4 863.005 184.634   4
   3  11  -4 914.003 248.900   4
   3 -11  -4 505.450 250.954   7
   3  11  -4 814.350 231.116   7
   3 -11  -3 7828.08 727.679   7
   3  11  -3 7205.40 598.422   7
   3  11  -3 7684.52 641.031   4
   3 -11  -3 7192.09 481.615   4
   3 -11  -2 18783.0 1040.88   7
   3  11  -2 19091.6 864.757   7
   3  11  -2 19044.2 814.370   3
   3 -11  -1 2548.06 231.251   5
   3 -11  -1 4744.76 532.746   7
   3  11  -1 3319.27 344.078   7
   3  11  -1 4176.81 421.170   3
   3  11  -1 3635.84 434.763  11
   3 -11  -1 3320.43 189.349  10
  -3 -11  -1 3739.21 366.897  10
   3 -11   0 16.4384 17.1760   5
   3  11   0 133.402 106.275   7
   3 -11   0 42.7272 152.957   3
   3  11   0 107.942 218.076  11
   3 -11   1 2455.95 181.279   8
   3 -11   1 2660.68 303.385   5
   3 -11   1 2338.81 175.215   2
  -3 -11   2 19035.2 829.093   2
   3  11   2 18591.5 906.326   9
   3 -11   2 18772.7 706.694   8
   3 -11   2 17330.3 841.902   5
   3  11   2 18935.4 925.733   5
   3 -11   3 7008.83 530.191   8
   3 -11   3 7743.49 627.091   5
   3  11   3 7353.40 615.468   5
  -3  11   4 869.105 221.978   8
   3 -11   4 289.963 122.919   8
   3  11   4 683.779 279.240   8
   3 -11   4 437.953 165.522   5
   3  11   4 794.206 231.090   5
   3 -11   5 1226.38 307.500   6
  -3  11   5 1149.80 276.483   8
   3 -11   5 1298.61 313.493   8
   3  11   5 1145.07 343.489   8
   3  11   5 1358.39 329.019   5
   3 -11   6 577.062 234.439   6
  -3  11   6 737.711 260.253   8
   3 -11   6 502.810 231.803   8
   3  11   6 581.740 250.852   8
   3  11   6 528.112 191.923   5
   3 -11   7 356.491 163.237   8
   3  11   7 1034.28 384.004   8
   3  11   7 761.745 260.413   5
   3  12  -7 1138.67 324.396   4
   3 -12  -7 2058.51 491.315   7
   3  12  -7 1115.91 326.066   7
   3  12  -6 776.310 278.903   4
   3 -12  -6 662.728 285.506   7
   3  12  -6 478.459 245.102   7
   3  12  -5 352.688 163.783   4
   3 -12  -5 264.100 147.747   7
   3  12  -5 129.850 130.180   7
   3  12  -4 1429.92 293.892   4
   3 -12  -4 1255.15 306.217   7
   3  12  -4 1693.32 309.472   7
   3 -12  -4 1458.12 235.497   4
   3 -12  -3 8042.65 732.834   7
   3  12  -3 8156.10 631.996   7
   3  12  -3 7141.16 624.245   4
   3 -12  -3 7618.32 486.515   4
  -3 -12  -2 3977.63 402.861  10
   3 -12  -2 4905.60 554.283   7
   3  12  -2 3787.37 390.970   7
   3  12  -2 4033.08 385.044   3
   3 -12  -2 3298.58 302.339   6
  -3 -12  -1 25837.6 908.188  10
   3 -12  -1 26919.9 725.045   5
   3 -12  -1 26422.0 1189.88   7
   3  12  -1 27185.8 930.086   7
   3  12  -1 25493.5 956.002   3
   3 -12  -1 27825.2 1080.52   3
   3  12  -1 27258.2 1067.79  11
   3 -12  -1 26818.5 542.100  10
   3 -12   0 38568.3 984.424   5
   3  12   0 35893.1 1065.70   7
   3 -12   0 35876.5 1379.67   7
   3 -12   0 39241.4 1296.62   3
   3  12   0 37204.4 1248.81  11
   3  12   1 26862.3 1012.05   9
   3 -12   1 24917.5 574.366   2
   3 -12   1 26265.9 580.230   8
   3 -12   1 27155.5 946.386   5
  -3 -12   2 4250.05 410.584   2
   3  12   2 3567.89 401.458   9
   3 -12   2 3144.93 289.523   8
   3 -12   2 3566.24 381.517   5
   3  12   2 3679.00 431.310   5
   3 -12   3 8121.11 566.539   8
   3 -12   3 7977.53 646.158   5
   3  12   3 7885.76 641.879   5
   3 -12   4 1592.74 315.086   6
  -3  12   4 1404.68 253.395   8
   3 -12   4 1379.43 267.704   8
   3  12   4 1476.17 300.601   8
   3 -12   4 1259.02 271.713   5
   3  12   4 1491.70 304.914   5
   3 -12   5 62.5389 64.9362   6
  -3  12   5 288.359 173.723   8
   3 -12   5 444.197 193.155   8
   3  12   5 9.28797 98.9295   8
   3  12   5 376.550 160.106   5
   3 -12   6 353.305 161.722   6
   3 -12   6 21.5368 97.7798   8
   3  12   6 869.617 396.642   8
   3  12   6 619.693 266.514   5
   3 -12   7 1660.30 378.825   8
   3  12   7 1857.84 486.519   8
   3  12   7 1995.78 423.990   5
   3  13  -7 614.618 244.770   4
   3 -13  -7 778.402 301.166   7
   3  13  -7 341.833 197.662   7
   3 -13  -6 4458.16 700.709   7
   3  13  -6 3213.40 528.063   7
   3  13  -6 4926.24 625.112   4
   3  13  -5 1144.31 291.092   4
   3 -13  -5 960.805 302.016   7
   3  13  -5 905.052 269.458   7
   3 -13  -4 2367.10 445.366   7
   3  13  -4 2086.56 349.461   7
   3  13  -4 2236.82 376.063   4
   3 -13  -4 2227.33 284.350   4
   3 -13  -3 2722.94 456.899   7
   3  13  -3 2932.14 394.258   7
   3  13  -3 2735.09 386.173   4
   3 -13  -3 2333.78 271.311   4
  -3 -13  -2 6342.54 513.478  10
   3 -13  -2 6073.67 297.523   5
   3 -13  -2 6588.60 627.780   7
   3  13  -2 6452.63 495.863   7
   3  13  -2 6583.19 473.810   3
   3 -13  -2 6222.43 408.536   6
  -3 -13  -1 2137.68 329.627  10
   3 -13  -1 3566.16 504.837   7
   3  13  -1 1531.39 253.983   7
   3  13  -1 2380.09 358.511   3
   3 -13  -1 705.511 123.064   5
   3 -13  -1 1891.22 348.279   3
   3  13  -1 1181.06 326.289  11
   3 -13  -1 2010.90 182.384  10
   3 -13   0 150.787 83.2260   5
   3  13   0 129.814 106.155   7
   3  13   0 307.840 175.209  11
   3 -13   0 76.2377 172.857   3
   3 -13   1 1119.38 177.489   2
   3 -13   1 614.665 86.4761   8
   3 -13   1 867.829 198.039   5
  -3 -13   2 6306.84 499.902   2
   3  13   2 6143.26 528.604   9
   3 -13   2 5419.77 381.280   8
   3 -13   2 5869.10 493.703   5
   3  13   2 5531.08 515.605   5
  -3  13   3 2450.75 287.109   8
   3 -13   3 2115.14 292.175   8
   3 -13   3 2406.21 373.200   5
   3  13   3 3060.96 450.107   5
   3 -13   4 2493.57 384.032   6
   3 -13   4 1973.16 327.716   8
   3  13   4 2217.58 367.685   5
   3  13   4 1935.55 350.090   8
  -3  13   4 2102.44 314.536   8
   3 -13   5 943.582 258.395   6
  -3  13   5 1008.56 285.959   8
   3 -13   5 1121.54 286.176   8
   3  13   5 1033.45 377.456   8
   3  13   5 1250.22 296.399   5
   3 -13   6 4116.14 583.918   8
   3  13   6 5215.71 719.666   8
   3  13   6 5018.43 618.074   5
   3 -13   6 3764.95 513.436   6
   3 -13   7 155.432 139.532   8
   3  13   7 834.129 369.723   8
   3  13   7 760.665 282.923   5
   3  14  -7 922.365 305.983   4
   3 -14  -7 1117.65 389.736   7
   3  14  -7 492.006 231.664   7
   3 -14  -6 2410.50 538.270   7
   3  14  -6 2544.39 489.244   7
   3  14  -6 3079.74 503.156   4
   3  14  -5 3326.88 487.156   7
   3 -14  -5 3078.09 538.502   7
   3  14  -5 3514.37 486.381   4
   3  14  -4 1772.34 340.233   4
   3 -14  -4 1486.27 336.148   7
   3  14  -4 1375.67 291.025   7
   3 -14  -3 8839.00 773.702   7
   3  14  -3 7483.15 604.199   7
   3  14  -3 8111.04 665.617   4
   3 -14  -3 7145.93 462.778   4
  -3 -14  -2 4703.71 454.269  10
   3 -14  -2 5120.99 583.521   7
   3  14  -2 5210.05 454.309   7
   3  14  -2 5965.03 457.958   3
   3 -14  -2 4463.44 346.425   6
   3 -14  -1 40166.4 1120.96   6
   3 -14  -1 40222.5 840.907   5
   3  14  -1 41100.9 1116.95   7
   3 -14  -1 37844.9 1455.51   7
   3  14  -1 38811.6 1156.78   3
   3 -14  -1 41666.5 1325.19   3
   3  14  -1 39664.0 1323.16  11
   3 -14  -1 39097.3 747.046  10
  -3 -14  -1 39807.0 1187.53  10
   3 -14   0 3501.83 294.200   5
   3  14   0 2824.29 293.024   7
   3 -14   0 3281.26 431.846   7
   3 -14   0 3747.72 400.417   3
   3  14   0 3018.30 359.111  11
   3  14   1 37677.4 1229.48   9
   3 -14   1 37288.7 648.273   8
   3 -14   1 38977.3 1125.29   5
   3 -14   2 4241.56 333.481   8
  -3 -14   2 5575.32 499.509   2
   3  14   2 5453.57 508.364   9
   3 -14   2 5454.43 476.410   5
   3  14   2 5231.67 563.683   5
   3 -14   3 7772.08 640.176   6
   3  14   3 7108.26 634.817   9
  -3  14   3 7036.64 461.175   8
   3 -14   3 8081.50 557.271   8
   3 -14   3 8038.66 639.901   5
   3  14   3 7769.59 634.865   5
  -3 -14   3 7484.07 621.922   2
  -3  14   4 1648.69 283.694   8
   3 -14   4 1216.35 251.473   6
   3 -14   4 1276.28 275.542   8
   3  14   4 1094.65 281.712   8
   3  14   4 1566.07 315.232   5
   3  14   5 3653.92 548.197   8
   3  14   5 3708.97 495.048   5
   3 -14   5 4337.97 545.931   8
   3 -14   5 3653.78 495.109   6
   3  14   6 3114.79 482.828   5
   3 -14   6 2464.61 471.715   8
   3  14   6 3029.57 558.619   8
   3 -14   6 2567.34 425.687   6
   3 -14   7 1297.58 440.753   8
   3  14   7 1669.29 503.878   8
   3  14   7 1183.41 342.216   5
   3  15  -7 2853.20 523.523   4
   3 -15  -7 2931.09 612.142   7
   3  15  -7 2057.90 455.418   7
   3  15  -6 848.624 285.075   4
   3 -15  -6 948.847 360.878   7
   3  15  -6 1047.99 315.541   7
   3  15  -5 1058.20 284.335   4
   3 -15  -5 1531.80 388.993   7
   3  15  -5 395.700 198.989   7
   3 -15  -4 4588.18 604.048   7
   3  15  -4 4335.23 495.366   7
   3 -15  -4 2937.80 397.537   1
   3  15  -4 5049.19 552.972   4
   3 -15  -3 2518.81 438.038   7
   3  15  -3 1985.77 326.648   7
   3  15  -3 2423.69 381.868   4
   3 -15  -3 1981.20 246.091   4
  -3 -15  -2 24470.5 1039.11  10
   3 -15  -2 25090.0 1246.73   7
   3  15  -2 23675.0 931.405   7
   3  15  -2 24224.5 898.896   3
   3 -15  -2 23407.9 796.365   6
   3 -15  -1 1352.55 152.450   5
   3  15  -1 1815.92 242.814   7
   3 -15  -1 2311.70 414.925   7
   3  15  -1 2083.35 303.992   3
   3 -15  -1 1629.14 234.482   6
   3 -15  -1 1647.14 331.302   3
   3  15  -1 2747.00 391.012  11
   3 -15  -1 2120.70 200.850  10
  -3 -15  -1 2598.43 340.070  10
   3 -15   0 35.0811 53.9040   5
   3 -15   0 54.4218 54.9537   3
   3  15   0 257.699 244.854  11
   3  15   1 1802.71 313.079   9
   3 -15   1 1483.10 232.127   5
   3  15   2 23350.7 1051.19   9
  -3 -15   2 24177.8 1004.08   2
   3 -15   2 24308.6 788.913   8
   3 -15   2 24620.3 1011.38   5
   3 -15   2 24151.9 843.148   2
   3  15   3 2115.61 375.074   9
   3 -15   3 1753.51 266.983   8
   3 -15   3 2312.74 354.235   5
   3  15   3 2974.86 424.384   5
   3 -15   3 2236.12 350.160   6
  -3 -15   3 2166.08 356.346   2
   3 -15   4 4529.78 487.151   8
   3  15   4 4392.84 513.221   5
   3 -15   4 4208.29 496.130   6
   3 -15   5 555.923 200.614   6
   3 -15   5 529.507 173.716   8
   3  15   5 518.401 215.087   8
   3  15   5 1117.13 286.485   5
   3 -15   6 537.068 302.620   6
   3 -15   6 531.581 256.584   8
   3  15   6 1194.03 388.255   8
   3  15   6 870.668 290.131   5
   3  15   7 3457.99 551.403   5
   3 -15   7 3074.36 575.716   8
   3  15   7 3241.72 614.528   8
   3  16  -7 1527.72 399.272   4
   3 -16  -7 1445.20 437.377   7
   3  16  -7 1474.83 395.171   7
   3  16  -6 2579.40 475.235   4
   3 -16  -6 2659.90 553.179   7
   3  16  -6 2283.69 453.525   7
   3  16  -5 540.179 220.881   4
   3 -16  -5 601.297 293.562   7
   3  16  -5 773.984 252.809   7
   3 -16  -4 393.825 165.757   1
   3  16  -4 1113.76 273.484   4
   3 -16  -4 704.659 277.411   7
   3  16  -4 817.632 217.670   7
   3 -16  -3 6471.37 677.414   7
   3  16  -3 6030.35 539.346   7
   3  16  -3 6603.10 605.135   4
   3 -16  -3 5486.99 390.707   4
   3 -16  -2 2608.24 275.537  10
  -3 -16  -2 3213.11 405.652  10
   3 -16  -2 3520.34 508.315   7
   3  16  -2 3070.34 341.237   7
   3  16  -2 3003.93 340.336   3
   3 -16  -2 2431.76 262.265   6
   3 -16  -1 4381.70 262.675   5
   3  16  -1 4837.36 372.799   7
   3 -16  -1 4914.74 540.474   7
   3  16  -1 4846.92 409.674   3
   3 -16  -1 4893.88 294.368  10
   3 -16  -1 4905.07 471.596   3
   3  16  -1 5166.64 495.028  11
  -3 -16  -1 4912.27 441.428  10
   3 -16  -1 4370.31 377.550   6
   3 -16   0 24920.8 976.943   6
   3 -16   0 23886.3 759.086   5
   3 -16   0 23312.1 1157.73   7
   3 -16   0 25669.3 1051.98   3
   3  16   0 25630.5 1081.00  11
   3 -16   1 4452.06 450.324   6
   3  16   1 4609.19 444.274   9
   3 -16   1 4711.64 392.174   5
   3  16   1 4931.22 486.184  11
   3 -16   2 2278.67 364.099   6
   3  16   2 3586.52 462.533   9
  -3 -16   2 4076.86 451.057   2
   3 -16   2 2445.48 276.309   2
   3 -16   2 2071.85 228.275   8
   3 -16   2 2672.23 339.650   5
   3 -16   3 6274.56 577.949   6
   3  16   3 5851.84 580.744   9
   3 -16   3 5708.02 472.980   8
   3 -16   3 5680.02 546.734   5
   3  16   3 6811.64 617.585   5
  -3 -16   3 6203.14 571.016   2
   3 -16   4 815.265 204.585   1
   3 -16   4 758.215 225.830   6
   3 -16   4 651.211 187.644   8
   3  16   4 1107.31 304.431   5
   3 -16   5 137.162 124.163   6
   3 -16   5 307.772 155.997   8
   3  16   5 671.140 326.628   8
   3  16   5 683.006 300.248   5
   3 -16   6 2324.08 398.545   6
   3  16   6 3516.06 624.526   8
   3 -16   6 2340.30 456.252   8
   3  16   6 2452.68 445.675   5
   3 -16   7 1230.78 377.107   8
   3  16   7 1455.51 456.794   8
   3  16   7 1326.16 363.255   5
   3  17  -7 2548.37 500.007   4
   3 -17  -7 3208.17 677.113   7
   3  17  -7 1867.76 441.491   7
   3 -17  -6 2916.41 577.368   7
   3  17  -6 2219.83 443.623   7
   3  17  -6 2694.60 503.682   4
   3 -17  -5 6400.87 788.490   7
   3  17  -5 6171.90 652.828   7
   3  17  -5 6182.86 671.154   4
   3  17  -4 844.932 261.095   4
   3 -17  -4 555.451 187.845   1
   3 -17  -4 641.601 247.507   7
   3  17  -4 851.398 223.134   7
   3 -17  -3 8432.43 769.482   7
   3  17  -3 8350.95 627.591   7
   3  17  -3 8683.07 713.961   4
  -3 -17  -2 9374.96 673.042  10
   3 -17  -2 11181.8 568.182  10
   3 -17  -2 12755.1 905.820   7
   3  17  -2 11298.9 633.079   7
   3  17  -2 11141.0 603.550   3
   3 -17  -2 11206.6 562.285   6
   3 -17  -1 4548.84 263.210   5
   3  17  -1 5100.78 379.539   7
   3 -17  -1 5930.19 617.638   7
   3  17  -1 5782.78 457.236   3
   3 -17  -1 5684.83 509.326   3
   3  17  -1 5922.80 568.272  11
   3 -17  -1 5506.76 331.337  10
  -3 -17  -1 5545.12 499.755  10
   3 -17  -1 5070.14 417.663   6
   3 -17   0 48.6010 90.7147   6
   3 -17   0 1552.66 384.480   7
   3 -17   0 101.309 73.1869   5
   3 -17   0 134.139 141.294   3
   3  17   0 1645.50 403.667  11
   3 -17   1 5191.69 476.334   6
   3  17   1 5849.21 527.254   9
   3 -17   1 5067.05 410.955   5
   3  17   1 4958.60 504.093  11
   3 -17   2 11178.7 754.251   6
   3 -17   2 10639.6 584.990   2
   3  17   2 11150.6 749.989   9
   3 -17   2 9796.03 502.658   8
   3 -17   2 10329.8 664.341   5
  -3 -17   2 10712.5 699.550   2
  -3 -17   3 8245.84 674.360   2
   3  17   3 7668.84 673.983   9
   3 -17   3 8633.60 578.317   8
   3  17   3 9923.82 737.559   5
   3 -17   3 7905.63 642.867   6
   3 -17   4 571.027 174.153   1
   3 -17   4 775.233 235.900   6
   3 -17   4 656.323 176.640   8
   3  17   4 883.315 245.950   5
   3 -17   5 6135.54 645.117   8
   3  17   5 6658.13 743.113   8
   3  17   5 5949.38 623.866   5
   3 -17   5 5720.75 619.760   6
   3 -17   6 2046.63 419.548   6
   3 -17   6 2266.49 443.504   8
   3  17   6 3699.69 534.847   5
   3  17   6 2979.33 560.997   8
   3 -17   7 2905.80 591.311   8
   3  17   7 1940.59 536.551   8
   3  17   7 2646.76 496.591   5
   3  18  -7 3395.46 574.157   7
   3 -18  -7 3057.38 647.865   7
   3  18  -7 3104.56 557.486   4
   3  18  -6 2216.48 445.412   4
   3 -18  -6 2646.02 558.787   7
   3  18  -6 2099.84 440.149   7
   3  18  -5 1290.78 321.762   4
   3 -18  -5 1447.03 392.050   7
   3  18  -5 1406.18 323.609   7
   3  18  -4 2879.14 404.807   7
   3 -18  -4 2172.71 432.827   7
   3  18  -4 2561.50 422.723   4
   3 -18  -3 8580.54 795.614   7
   3  18  -3 7713.12 600.451   7
   3  18  -3 7993.77 688.102   4
  -3 -18  -2 16717.3 929.785  10
   3 -18  -2 14604.1 670.129  10
   3 -18  -2 17552.2 1075.91   7
   3  18  -2 14699.7 716.319   7
   3  18  -2 15813.0 718.305   3
   3 -18  -2 15406.1 665.853   6
   3  18  -1 28945.5 1178.89  11
   3 -18  -1 25237.9 611.286   5
  -3 -18  -1 27614.9 1090.88  10
   3  18  -1 25678.5 828.152   7
   3 -18  -1 26816.9 1280.30   7
   3  18  -1 26571.4 943.943   3
   3 -18  -1 27832.4 1108.90   3
   3 -18  -1 26484.4 748.308  10
   3 -18  -1 26347.0 943.104   6
   3 -18   0 20180.9 701.369   5
   3 -18   0 20260.2 1103.32   7
   3 -18   0 21356.4 966.289   3
   3  18   0 19719.0 964.530  11
   3 -18   0 20963.7 902.744   6
   3 -18   1 25873.6 1079.25   6
   3  18   1 25453.7 1053.68   9
   3 -18   1 25333.7 913.557   5
   3  18   1 26037.0 1119.64  11
   3 -18   2 14907.8 710.883   2
   3  18   2 15239.9 881.387   9
  -3 -18   2 16412.2 889.117   2
   3 -18   2 13563.9 591.575   8
   3 -18   2 16904.4 846.775   5
   3 -18   2 15676.7 874.790   6
  -3 -18   3 8742.16 714.307   2
   3  18   3 7736.17 688.046   9
   3 -18   3 7396.96 536.798   8
   3  18   3 9961.52 752.013   5
   3 -18   3 8149.65 662.919   6
   3 -18   4 2055.06 373.601   6
   3  18   4 3328.09 454.847   5
   3 -18   4 2598.28 375.643   8
   3 -18   4 2704.81 362.479   1
   3 -18   5 1282.20 321.760   6
   3 -18   5 1057.07 288.032   8
   3  18   5 1431.27 397.955   8
   3  18   5 1368.52 335.163   5
   3 -18   6 2115.52 393.959   6
   3 -18   6 2273.28 449.539   8
   3  18   6 2913.27 481.535   5
   3  18   6 2729.78 555.487   8
   3  18   7 4714.49 759.008   8
   3  18   7 3704.88 559.589   5
   3 -18   7 3725.42 618.656   8
   3  19  -7 415.050 205.981   4
   3 -19  -7 795.850 380.216   7
   3  19  -7 557.005 272.136   7
   3 -19  -6 2984.60 594.018   7
   3  19  -6 2294.11 443.182   7
   3  19  -6 3519.12 555.460   4
   3  19  -5 2286.16 430.766   4
   3 -19  -5 1954.07 453.182   7
   3  19  -5 2016.35 371.066   7
   3 -19  -4 5542.51 694.270   7
   3  19  -4 4846.41 527.312   7
   3  19  -4 5179.91 593.154   4
  -3 -19  -3 12047.4 859.610  10
   3 -19  -3 12274.8 955.589   7
   3  19  -3 11578.3 728.935   7
   3 -19  -3 10389.2 698.216   1
   3  19  -3 11389.2 829.733   4
   3 -19  -2 19722.9 783.947  10
   3 -19  -2 20688.0 1172.46   7
   3  19  -2 19484.2 811.662   7
   3  19  -2 20272.0 807.677   3
   3 -19  -2 19927.5 768.747   6
  -3 -19  -2 19890.8 1017.79  10
   3 -19  -1 1311.02 141.540   5
   3  19  -1 1507.38 210.506   7
   3 -19  -1 4265.33 577.343   7
   3  19  -1 2935.07 345.536   3
   3 -19  -1 1557.19 364.880   3
   3  19  -1 4471.25 532.408  11
   3 -19  -1 3138.47 302.495  10
   3 -19  -1 1636.62 246.874   6
  -3 -19  -1 2936.90 422.971  10
   3 -19   0 329.046 187.727   6
   3 -19   0 2950.12 561.580   7
   3 -19   0 143.233 103.239   5
   3 -19   0 256.739 236.013   3
   3  19   0 2052.29 457.864  11
   3 -19   1 1678.19 276.400   6
   3 -19   1 1634.15 246.683   5
   3 -19   2 19061.3 818.972   2
   3  19   2 19152.2 1003.89   9
  -3 -19   2 21201.3 1005.71   2
   3 -19   2 20064.3 989.152   6
  -3 -19   3 11423.0 830.193   2
   3  19   3 11263.6 840.262   9
   3  19   3 12839.1 834.146   5
   3 -19   3 10493.3 757.387   1
   3 -19   3 10938.1 655.137   8
   3 -19   3 12514.1 826.119   6
   3 -19   4 4899.71 508.896   8
   3  19   4 6635.59 645.485   5
   3 -19   4 5083.90 507.840   1
  -3 -19   4 5637.55 640.877   2
   3 -19   4 4535.96 527.210   6
   3 -19   5 1908.35 375.453   6
   3 -19   5 2183.97 384.698   8
   3  19   5 2972.32 450.667   5
   3  19   5 2346.66 478.335   8
   3 -19   6 2838.79 496.522   8
   3  19   6 3311.02 492.582   5
   3  19   6 3197.40 573.398   8
   3 -19   6 3451.46 496.071   6
   3 -19   7 457.226 266.622   8
   3  19   7 1280.77 458.145   8
   3  19   7 789.218 328.894   5
   3  20  -7 1213.49 363.833   4
   3 -20  -7 1223.77 409.346   7
   3  20  -7 771.502 276.981   7
   3  20  -6 1100.18 338.206   4
   3 -20  -6 1199.53 393.769   7
   3  20  -6 711.744 258.407   7
   3  20  -5 3727.51 509.576   7
   3 -20  -5 2860.85 557.095   7
   3  20  -5 4287.41 580.070   4
   3 -20  -4 9297.86 898.426   7
   3  20  -4 9509.62 723.146   7
   3  20  -4 9207.26 784.856   4
  -3 -20  -3 4812.88 546.981  10
   3 -20  -3 4458.10 598.095   7
   3  20  -3 4768.66 465.898   7
   3  20  -3 4966.82 566.218   4
   3 -20  -3 4718.47 492.932   1
  -3 -20  -2 9402.13 729.523  10
   3 -20  -2 9712.53 821.518   7
   3  20  -2 9825.67 571.617   7
   3  20  -2 9785.81 734.200   4
   3  20  -2 9474.93 549.528   3
   3 -20  -2 9553.67 543.260   6
   3 -20  -2 9288.21 556.545  10
   3  20  -1 38585.6 964.112   7
   3 -20  -1 42116.8 1630.68   7
   3  20  -1 38606.0 1134.21   3
   3 -20  -1 39515.5 1335.69   3
   3  20  -1 40993.0 1436.00  11
   3 -20  -1 38881.7 1180.74   6
  -3 -20  -1 40588.6 1389.26  10
   3 -20   0 55868.4 1870.04   7
   3 -20   0 58973.7 1604.53   3
   3  20   0 55996.5 1669.05  11
   3 -20   0 55677.9 1489.72   6
   3  20   1 37927.0 1323.07   9
   3  20   1 40188.7 1411.75  11
   3 -20   1 39946.3 1354.42   6
   3 -20   2 8851.48 578.997   2
   3  20   2 10567.0 773.352   9
  -3 -20   2 9151.79 681.401   2
   3 -20   2 9825.62 701.397   6
  -3 -20   3 5376.79 573.550   2
   3  20   3 6145.89 647.912   9
   3 -20   3 4992.99 440.491   8
   3  20   3 5511.38 551.120   5
   3 -20   3 4512.89 504.985   1
   3 -20   3 5349.77 544.062   6
   3 -20   4 8651.12 674.011   8
   3  20   4 9602.79 758.127   5
   3 -20   4 9369.09 693.286   1
   3 -20   4 9276.71 754.357   6
  -3 -20   4 9221.42 812.216   2
   3 -20   5 3650.61 504.259   8
   3  20   5 3965.46 596.808   8
   3  20   5 4544.40 556.245   5
   3 -20   5 4099.73 543.314   6
   3 -20   6 1190.12 304.574   6
   3 -20   6 943.294 286.609   8
   3  20   6 2358.39 541.735   8
   3  20   6 1960.79 407.549   5
   3 -20   7 1329.47 384.232   8
   3  20   7 1345.55 413.118   8
   3  20   7 1129.36 315.120   5
   3  21  -7 1110.81 344.468   4
   3 -21  -7 1048.01 375.864   7
   3  21  -6 1955.70 428.414   4
   3 -21  -6 1491.67 426.252   7
   3  21  -6 1966.04 407.947   7
   3  21  -5 2790.21 441.724   7
   3 -21  -5 2582.01 528.324   7
   3  21  -5 3144.73 507.103   4
   3  21  -4 2705.14 388.042   7
   3 -21  -4 2740.44 495.331   7
   3  21  -4 2489.34 428.946   4
  -3 -21  -3 2959.81 467.711  10
   3  21  -3 2751.32 356.016   7
   3 -21  -3 1969.73 406.553   7
   3  21  -3 2727.02 420.676   4
   3 -21  -3 1866.43 314.580   1
   3 -21  -2 12868.4 952.188   7
   3  21  -2 12249.8 630.339   7
   3 -21  -2 13025.6 649.260   6
   3  21  -2 11620.9 813.528   4
   3 -21  -2 12014.8 749.982   1
   3  21  -2 12531.8 626.106   3
   3 -21  -2 13044.7 664.881  10
  -3 -21  -2 11560.9 799.869  10
   3 -21  -1 6245.80 676.781   7
   3  21  -1 6864.61 491.356   3
   3 -21  -1 6702.22 506.560   6
   3 -21  -1 7040.54 590.186   3
  -3 -21  -1 7150.07 614.662  10
   3 -21   0 10129.5 956.249   7
   3 -21   0 1048.19 425.350   3
   3  21   0 9034.97 827.450  11
   3 -21   0 898.620 315.531   6
   3 -21   1 5860.82 515.557   3
   3  21   1 6300.22 596.482  11
   3 -21   1 5384.05 527.442   6
   3  21   2 12235.5 814.120   9
   3 -21   2 11456.2 659.325   2
  -3 -21   2 12175.8 785.140   2
   3 -21   2 11948.4 783.993   6
  -3 -21   3 3576.23 484.568   2
   3  21   3 3329.69 474.375   9
   3 -21   3 1938.91 276.999   8
   3 -21   3 1625.47 333.153   6
   3  21   3 2688.22 403.967   5
   3 -21   3 2136.14 363.252   1
   3 -21   3 2147.83 320.705   2
   3 -21   4 2586.84 374.387   8
  -3 -21   4 2367.44 448.511   2
   3  21   4 2612.58 422.382   5
   3 -21   4 2156.98 343.885   1
   3 -21   4 2256.16 396.147   6
   3 -21   5 2364.14 401.195   8
   3  21   5 3120.12 469.628   5
   3  21   5 2655.55 494.423   8
   3 -21   5 2956.27 456.558   6
   3 -21   6 1715.54 360.858   6
   3 -21   6 1839.52 408.971   8
   3  21   6 2250.24 518.706   8
   3  21   6 2335.17 430.385   5
   3 -21   7 1502.06 437.645   8
   3  21   7 1722.06 514.107   8
   3  21   7 1752.98 409.715   5
   3 -22  -7 4289.88 761.557   7
   3  22  -7 3536.20 598.229   4
   3  22  -6 1371.01 357.643   4
   3 -22  -6 1149.63 436.732   7
   3 -22  -5 2675.45 534.082   7
   3  22  -5 2991.60 495.995   4
   3 -22  -4 1815.86 458.047   7
   3  22  -4 1401.07 300.644   7
   3  22  -4 2116.80 434.517   4
  -3 -22  -3 7609.74 712.636  10
   3 -22  -3 7451.54 773.618   7
   3  22  -3 7138.45 677.311   4
   3 -22  -3 6807.77 568.132   1
   3 -22  -3 7255.90 590.577  10
   3 -22  -2 5188.31 632.756   7
   3  22  -2 5664.12 607.867   4
   3 -22  -2 5524.82 528.905   1
   3  22  -2 5009.22 402.066   3
   3 -22  -2 4935.79 430.004  10
  -3 -22  -2 5697.17 605.338  10
   3 -22  -2 4917.42 410.085   6
   3  22  -1 16101.3 937.363  11
   3 -22  -1 15222.8 1009.27   7
   3  22  -1 15213.6 710.990   3
   3 -22  -1 13705.7 717.369   6
  -3 -22  -1 16520.0 939.110  10
   3 -22   0 164757. 3277.92   7
   3 -22   0 169524. 2710.61   3
   3  22   0 161123. 2888.30  11
   3 -22   0 165840. 2634.58   6
   3  22   1 16510.9 909.383   9
   3 -22   1 14455.9 803.164   3
   3  22   1 17349.5 953.675  11
   3 -22   1 14298.5 817.881   6
   3  22   2 5156.70 573.222   9
   3 -22   2 4905.45 442.410   2
  -3 -22   2 5786.25 571.375   2
   3 -22   2 5927.50 576.267   1
   3 -22   2 4464.01 512.323   6
   3  22   3 7372.79 690.852   9
   3  22   3 7473.90 651.382   5
   3 -22   3 6359.86 612.140   1
  -3 -22   3 7820.42 727.587   2
   3 -22   3 6609.04 636.487   6
   3 -22   3 6478.92 569.793   2
  -3 -22   4 2757.40 530.142   2
   3 -22   4 975.743 344.182   6
   3 -22   4 1110.36 269.180   8
   3 -22   4 1005.98 285.708   1
   3  22   4 3091.55 476.826   5
   3  22   5 4001.08 531.360   5
   3  22   5 2916.20 520.781   8
   3 -22   5 2591.07 459.674   6
   3 -22   5 2765.56 437.680   8
  -3 -22   5 3056.16 537.927   2
   3 -22   6 1091.20 305.163   6
   3 -22   6 1228.04 321.356   8
   3  22   6 1724.33 451.632   8
   3  22   6 1972.17 401.940   5
   3 -22   7 3607.15 614.519   8
   3  22   7 5044.73 796.594   8
   3  22   7 4416.75 613.076   5
   3  23  -7 1272.40 379.844   4
   3 -23  -7 1406.41 513.011   7
   3  23  -6 1629.92 401.699   4
   3 -23  -6 2198.61 535.154   7
   3 -23  -5 4213.26 661.832   7
   3  23  -5 3502.20 534.060   4
   3 -23  -4 18689.3 1293.13   7
   3  23  -4 18309.9 1137.64   4
  -3 -23  -3 14680.8 1007.03  10
   3 -23  -3 12278.6 779.207  10
   3 -23  -3 12991.3 1021.25   7
   3  23  -3 13636.0 934.760   4
   3 -23  -3 12965.4 779.052   1
   3 -23  -2 18080.8 1180.42   7
   3  23  -2 20000.9 1098.14   4
   3  23  -2 17984.0 747.355   3
   3 -23  -2 20795.1 1017.83   1
   3 -23  -2 17658.9 814.869   6
   3 -23  -2 18471.2 843.910  10
  -3 -23  -2 22702.3 1196.15  10
   3 -23  -1 35898.4 1558.78   7
   3  23  -1 33255.7 1039.02   3
   3 -23  -1 35900.9 1177.84   6
   3 -23  -1 35663.7 1331.81   1
   3  23  -1 35450.6 1393.20  11
  -3 -23  -1 35310.6 1377.25  10
   3 -23   0 2352.77 418.542   6
   3 -23   0 13815.5 1065.64   7
   3 -23   0 2861.15 439.019   3
   3 -23   0 4408.42 530.711   1
   3  23   0 18194.3 1109.63  11
   3  23   1 33619.7 1297.94   9
   3 -23   1 36248.0 1270.05   3
   3 -23   1 37069.8 1374.37   1
   3  23   1 35195.1 1353.52  11
   3 -23   1 33424.7 1252.43   6
   3  23   2 20709.0 1120.45   9
   3 -23   2 15916.9 811.495   2
  -3 -23   2 21017.5 1098.32   2
   3 -23   2 19326.8 1022.22   1
   3 -23   2 16576.2 951.178   6
   3 -23   3 11564.0 764.563   2
   3  23   3 13554.8 946.456   9
  -3 -23   3 13417.1 937.266   2
   3  23   3 13972.4 892.836   5
   3 -23   3 13086.0 843.460   1
   3 -23   3 12271.7 883.498   6
  -3 -23   4 19275.5 1213.85   2
   3  23   4 19865.9 1097.08   5
   3 -23   4 18587.7 994.676   8
   3 -23   4 19488.4 998.617   1
   3 -23   4 18420.5 1084.96   6
   3 -23   5 3571.57 498.640   6
   3 -23   5 2619.71 433.420   8
   3  23   5 3704.81 583.506   8
   3  23   5 4194.89 529.614   5
  -3 -23   5 3700.17 582.967   2
   3 -23   6 1381.86 321.699   6
   3 -23   6 1431.35 352.242   8
   3  23   6 1994.31 476.621   8
   3  23   6 1991.06 413.081   5
   3  23   7 2835.50 630.660   8
   3  23   7 2190.34 466.969   5
   3  24  -7 1514.66 408.815   4
   3 -24  -7 1803.31 518.191   7
   3 -24  -6 3851.29 680.336   7
   3  24  -6 3429.19 570.108   4
   3  24  -5 1117.25 313.317   4
   3 -24  -5 826.641 300.948   7
  -3 -24  -4 1359.56 358.263  10
   3  24  -4 1385.03 369.013   4
   3 -24  -4 1830.87 462.350   7
  -3 -24  -3 903.653 316.136  10
   3 -24  -3 618.473 205.825  10
   3 -24  -3 962.872 250.504   1
   3  24  -3 1173.63 304.198   4
   3 -24  -3 839.753 328.222   7
   3 -24  -2 82009.5 2438.75   7
   3  24  -2 79068.4 2168.16   4
   3  24  -2 75189.5 1500.83   3
   3 -24  -2 79531.0 1971.69   1
   3 -24  -2 78950.8 1690.12   6
   3 -24  -2 79681.7 1754.48  10
  -3 -24  -2 77844.6 2198.63  10
   3 -24  -1 2934.40 459.579   7
   3  24  -1 2505.61 298.787   3
   3 -24  -1 1782.90 291.859   6
   3  24  -1 3531.01 481.158  11
   3 -24  -1 2136.87 343.969   1
  -3 -24  -1 3357.80 453.491  10
   3 -24   0 123421. 2903.35   7
   3 -24   0 122723. 2336.86   3
   3 -24   0 132406. 2609.95   1
   3  24   0 126023. 2610.47  11
   3 -24   0 124421. 2342.81   6
   3 -24   1 1963.66 303.250   3
   3 -24   1 2308.01 356.752   1
   3  24   1 2875.28 459.904  11
   3 -24   1 2183.52 354.447   6
   3  24   2 77594.7 2120.06   9
   3 -24   2 75232.6 1746.31   2
  -3 -24   2 77250.9 2083.01   2
   3 -24   2 81613.9 2066.25   1
   3 -24   2 76325.9 2033.36   6
   3  24   3 2463.48 467.944   9
   3 -24   3 717.116 307.875   6
   3 -24   3 1084.04 262.942   1
   3 -24   3 700.428 203.410   2
   3  24   3 2306.83 421.030   5
  -3 -24   3 1167.39 338.582   2
  -3 -24   4 2181.45 525.222   2
   3 -24   4 1548.90 336.176   6
   3  24   4 2232.59 427.691   5
   3 -24   4 1327.47 332.922   1
   3 -24   5 1088.42 318.665   6
  -3 -24   5 911.925 310.656   2
   3  24   5 1563.47 381.108   8
   3  24   5 1026.38 298.841   5
   3  24   6 4255.96 570.498   5
   3  24   6 3968.41 648.013   8
   3 -24   6 3565.94 539.755   6
  -3 -24   6 4590.44 697.764   2
   3  24   7 2162.67 566.304   8
   3  24   7 2115.43 429.903   5
   3 -25  -7 3540.25 711.180   7
   3  25  -7 4065.83 643.437   4
   3  25  -6 1401.63 378.628   4
   3 -25  -6 1147.30 413.857   7
   3  25  -5 917.676 288.612   4
   3 -25  -5 552.993 239.716   7
  -3 -25  -4 5191.53 671.730  10
   3 -25  -4 4798.14 666.200   7
   3  25  -4 5413.35 641.239   4
  -3 -25  -3 8595.79 788.922  10
   3 -25  -3 7410.75 620.100  10
   3 -25  -3 7936.44 807.086   7
   3  25  -3 8098.55 730.627   4
   3 -25  -3 7618.84 603.116   1
   3 -25  -2 36508.9 1664.53   7
   3  25  -2 36413.3 1487.85   4
   3 -25  -2 36972.8 1360.10   1
   3 -25  -2 36402.6 1160.85   6
   3 -25  -2 34172.4 1183.38  10
  -3 -25  -2 39815.5 1616.84  10
  -3 -25  -1 1927.87 338.581  10
   3 -25  -1 1180.70 252.949   1
   3 -25  -1 1153.37 221.107   6
   3 -25  -1 1154.15 282.264   7
   3  25  -1 1227.32 197.389   3
   3  25  -1 1160.97 284.609  11
   3 -25   0 938.290 352.858   3
   3 -25   0 778.581 363.153   6
   3  25   1 1183.82 279.021  11
   3 -25   1 1492.73 282.198   1
   3  25   1 1848.63 333.675   9
   3 -25   1 1150.73 271.827   6
   3 -25   1 797.195 192.092   3
   3 -25   2 33577.5 1194.62   2
  -3 -25   2 36954.1 1479.36   2
   3  25   2 39532.2 1547.56   9
   3 -25   2 38677.7 1448.44   1
   3 -25   2 33805.7 1386.38   6
   3 -25   3 6859.93 612.024   2
   3  25   3 7843.34 733.288   9
  -3 -25   3 7668.40 729.998   2
   3  25   3 7605.57 665.113   5
   3 -25   3 8053.67 655.274   1
   3 -25   3 7796.70 678.578   6
  -3 -25   4 4467.11 596.606   2
   3  25   4 4793.68 554.294   5
   3 -25   4 4996.86 518.113   1
   3 -25   4 4641.38 568.732   6
   3 -25   4 4003.85 511.995   2
   3 -25   5 785.793 228.505   6
  -3 -25   5 787.537 270.194   2
   3  25   5 923.317 292.433   8
   3  25   5 1505.66 327.626   5
   3 -25   6 993.571 310.951   6
  -3 -25   6 1408.71 415.969   2
   3  25   6 1597.40 467.617   8
   3  25   6 1299.18 323.548   5
  -3 -25   7 4421.93 751.410   2
   3  26  -6 1022.66 346.745   4
   3 -26  -6 656.850 339.040   7
   3  26  -5 991.239 326.171   4
   3 -26  -5 604.268 251.477   7
  -3 -26  -4 1039.63 323.620  10
   3  26  -4 964.222 308.766   4
   3 -26  -4 949.820 343.353   7
  -3 -26  -3 2770.90 468.641  10
   3 -26  -3 2527.16 389.267  10
   3 -26  -3 2692.85 492.305   7
   3  26  -3 3278.85 495.546   4
   3 -26  -3 2913.01 386.665   1
   3 -26  -2 17714.1 1171.17   7
   3  26  -2 17953.4 1065.71   4
   3 -26  -2 19004.3 981.421   1
   3 -26  -2 18323.4 835.870   6
   3 -26  -2 18068.8 885.920  10
  -3 -26  -2 18275.1 1116.39  10
   3 -26  -1 3979.42 620.877   7
   3  26  -1 3658.02 354.755   3
   3 -26  -1 4810.88 579.976   1
   3 -26  -1 3525.79 425.254   6
  -3 -26  -1 4289.85 563.521  10
   3  26   0 29332.6 1290.42  11
   3 -26   0 32366.8 1507.82   7
   3 -26   0 32375.6 1223.66   6
   3 -26   0 30855.1 1171.22   3
   3 -26   0 33551.8 1327.63   1
   3 -26   1 4398.18 447.714   3
   3 -26   1 4323.74 508.772   1
   3 -26   1 3369.66 454.379   6
   3  26   2 18723.3 1082.31   9
   3 -26   2 16887.5 866.185   2
  -3 -26   2 16833.1 1008.94   2
   3 -26   2 18994.8 1025.66   1
   3 -26   2 17630.5 989.789   6
   3 -26   3 3128.57 460.786   2
   3  26   3 3989.04 546.121   9
  -3 -26   3 3000.18 474.873   2
   3 -26   3 2686.35 409.005   6
   3 -26   3 3038.63 424.094   1
   3 -26   4 465.180 192.706   6
   3 -26   4 1112.45 299.460   2
  -3 -26   4 1608.08 421.893   2
   3 -26   4 766.971 234.497   1
   3  26   4 2023.49 390.712   5
   3 -26   5 668.072 281.681   6
  -3 -26   5 1099.49 365.899   2
   3  26   5 1637.50 449.067   8
   3  26   5 1294.14 332.500   5
   3 -26   6 604.870 248.741   6
  -3 -26   6 2144.53 605.821   2
   3  26   6 1788.33 494.894   8
   3  26   6 2105.99 461.338   5
  -3 -26   7 550.056 305.937   2
   3 -27  -6 8130.06 1004.36   7
   3  27  -6 7856.80 870.636   4
   3 -27  -5 5991.01 797.599   7
   3  27  -5 6379.15 737.479   4
  -3 -27  -4 5982.50 747.631  10
   3 -27  -4 5385.14 602.504  10
   3 -27  -4 5454.85 725.262   7
   3  27  -4 3954.47 563.692   4
  -3 -27  -3 9309.77 876.230  10
   3 -27  -3 7939.01 654.101  10
   3 -27  -3 8098.40 840.841   7
   3  27  -3 8013.58 753.409   4
   3 -27  -3 8182.03 654.959   1
   3 -27  -2 3457.40 539.292   7
   3  27  -2 3539.54 510.736   4
   3 -27  -2 4288.18 483.900   1
   3 -27  -2 4219.21 412.622   6
   3 -27  -2 3621.55 424.576  10
  -3 -27  -2 3410.18 491.069  10
   3 -27  -1 42756.5 1779.04   7
   3  27  -1 44161.9 1167.59   3
   3 -27  -1 43668.9 1503.56   1
   3  27  -1 45198.8 1639.54  11
   3 -27  -1 46442.6 1442.27   6
  -3 -27  -1 46115.7 1700.70  10
   3 -27   0 1157.41 273.865   6
   3 -27   0 1351.22 322.816   1
   3 -27   0 943.980 297.993   3
   3  27   1 43284.9 1543.66   9
   3 -27   1 42750.4 1380.94   3
   3 -27   1 47396.8 1604.25   1
   3  27   1 43170.0 1563.17  11
   3 -27   1 42919.0 1495.33   6
   3  27   2 4385.27 552.020   9
   3 -27   2 3238.01 401.492   2
   3 -27   2 3573.54 453.324   1
   3 -27   2 3582.76 454.591   6
   3 -27   3 7721.61 674.623   2
   3  27   3 8684.23 786.461   9
  -3 -27   3 8864.56 810.614   2
   3  27   3 8525.16 708.352   5
   3 -27   3 7907.43 709.762   6
   3 -27   3 8876.45 710.202   1
  -3 -27   4 5045.17 662.429   2
   3  27   4 5135.72 571.476   5
   3 -27   4 4560.06 583.201   6
   3 -27   4 4898.19 537.912   1
   3 -27   4 4916.74 581.709   2
  -3 -27   5 5281.32 709.458   2
   3  27   5 5809.36 726.392   8
   3  27   5 5610.68 622.411   5
   3 -27   5 6018.70 679.823   6
   3  27   6 9035.54 988.753   8
   3  27   6 8163.70 794.336   5
   3 -27   6 7374.96 793.442   6
  -3 -27   6 7309.71 895.666   2
  -3 -27   7 856.058 343.643   2
   3  28  -6 2643.61 524.194   4
   3 -28  -6 4072.05 733.761   7
  -3 -28  -5-14.1727 240.224  10
   3  28  -5 350.670 193.709   4
   3 -28  -5 217.271 215.004   7
  -3 -28  -4 5428.39 707.308  10
   3 -28  -4 5693.70 752.851   7
   3  28  -4 6078.78 694.646   4
   3 -28  -3 6266.52 742.767   7
   3  28  -3 5449.50 618.156   4
   3 -28  -3 5989.72 566.450   1
  -3 -28  -3 5802.24 688.016  10
   3 -28  -3 5861.69 569.119  10
  -3 -28  -2 2463.14 433.076  10
   3 -28  -2 2001.96 442.913   7
   3  28  -2 2810.83 445.973   4
   3 -28  -2 2532.26 410.393   1
   3 -28  -2 2423.57 323.540   6
   3 -28  -2 2315.26 355.849  10
   3 -28  -1 6564.93 569.150   6
   3 -28  -1 6623.04 719.236   7
   3 -28  -1 6708.88 602.286   1
   3  28  -1 7891.81 719.665  11
  -3 -28  -1 6995.28 693.015  10
   3 -28   0 54377.4 2010.19   7
   3 -28   0 54367.3 1574.81   3
   3 -28   0 59151.9 1782.37   1
   3  28   0 56185.5 1831.13  11
   3 -28   0 55325.3 1654.49   6
   3  28   1 8862.32 728.375   9
   3 -28   1 6226.37 531.512   3
   3 -28   1 6366.76 602.750   6
   3 -28   1 6600.94 635.766   1
   3  28   1 9504.32 769.194  11
   3 -28   2 1862.35 337.963   6
   3 -28   2 1799.78 325.927   2
   3 -28   2 1634.77 280.350   3
   3 -28   2 2248.40 356.363   1
   3  28   3 6791.55 693.320   9
   3 -28   3 4654.46 519.795   2
  -3 -28   3 5932.60 667.933   2
   3  28   3 6309.17 628.434   5
   3 -28   3 5657.78 571.768   1
   3 -28   3 5923.37 641.262   6
   3 -28   4 5600.16 624.682   2
   3 -28   4 5359.56 637.428   6
  -3 -28   4 6064.76 747.253   2
   3 -28   4 5241.61 552.844   1
   3 -28   5 73.5122 171.415   6
  -3 -28   5 91.7376 153.452   2
   3  28   5 609.896 320.357   8
   3  28   5 611.170 255.791   5
   3 -28   5 253.847 191.005   2
   3 -28   6 2844.05 515.676   6
   3  28   6 4741.07 732.795   8
  -3 -28   6 3572.98 667.970   2
   3  28   6 4372.76 601.407   5
  -3 -28   7 835.357 371.977   2
   3  29  -6 427.953 276.433   4
   3 -29  -6 469.022 242.400   7
  -3 -29  -5 496.540 239.752  10
   3  29  -5 697.060 283.933   4
   3 -29  -5 393.759 263.028   7
  -3 -29  -4 8351.14 899.735  10
   3 -29  -4 8629.30 923.539   7
   3  29  -4 7427.96 775.762   4
   3 -29  -3 2154.70 362.859  10
  -3 -29  -3 2467.53 476.662  10
   3  29  -3 2072.54 386.376   4
   3 -29  -3 2462.09 373.857   1
   3 -29  -3 2439.99 473.412   7
   3 -29  -2 11042.6 940.105   7
   3 -29  -2 11332.0 687.755   6
   3  29  -2 10976.4 854.264   4
   3 -29  -2 10996.9 765.585   1
   3 -29  -2 10558.4 715.379  10
  -3 -29  -2 10985.9 892.630  10
   3 -29  -1 786.207 250.853   6
   3 -29  -1 485.289 186.100   1
  -3 -29  -1 489.653 223.416  10
   3 -29  -1 612.999 254.683   7
   3  29  -1 1147.14 333.548  11
   3 -29   0 504.227 206.642   6
   3 -29   0 1458.49 429.589   7
   3 -29   0 903.964 389.769   1
   3 -29   0 490.542 241.646   3
   3  29   1 839.661 254.135   9
   3 -29   1 79.3419 66.8345   6
   3  29   1 1338.34 310.445  11
   3 -29   1 664.804 286.937   1
   3 -29   1 441.892 138.551   3
   3  29   2 11148.6 847.380   9
   3 -29   2 10475.5 708.804   2
   3 -29   2 10776.4 707.270   3
   3 -29   2 11645.9 815.263   1
   3 -29   2 11459.1 836.975   6
   3  29   3 2440.15 440.169   9
   3 -29   3 2412.62 405.258   6
   3  29   3 2396.21 385.311   5
   3 -29   3 1935.63 345.706   2
  -3 -29   3 2011.73 407.099   2
   3 -29   3 2130.79 369.537   1
   3 -29   4 8106.34 697.084   1
   3 -29   4 7346.63 719.349   2
  -3 -29   4 7396.53 806.710   2
   3  29   4 7440.15 690.159   5
   3 -29   4 7008.57 728.003   6
   3 -29   5 320.095 162.161   6
   3 -29   5 514.061 265.396   2
  -3 -29   5 764.590 315.855   2
   3  29   5 679.958 293.212   8
   3  29   5 1382.76 318.974   5
   3 -29   6 590.085 262.509   6
  -3 -29   6 178.428 228.834   2
   3  29   6 1084.09 409.126   8
   3  29   6 1029.75 318.173   5
  -3 -29   7 726.106 308.818   2
  -3 -30  -6 795.922 334.891  10
   3  30  -6 555.213 246.623   4
   3 -30  -6 368.557 241.762   7
  -3 -30  -5 3493.25 635.658  10
   3 -30  -5 3216.90 615.407   7
   3  30  -5 3374.06 556.047   4
  -3 -30  -4 2041.29 453.248  10
   3  30  -4 2016.44 422.476   4
   3 -30  -4 2027.72 479.753   7
  -3 -30  -3 779.861 253.894  10
   3  30  -3 1620.74 356.561   4
   3 -30  -3 1617.74 387.512   7
   3 -30  -3 1255.84 262.842   1
   3 -30  -2 585.946 253.844  10
  -3 -30  -2 833.630 358.559  10
   3  30  -2 1105.15 311.338   4
   3 -30  -2 395.783 197.379   1
   3 -30  -2 333.575 288.999   7
   3 -30  -2 710.483 249.595   6
   3 -30  -1 7857.20 786.498   7
   3 -30  -1 7335.29 646.352   1
   3 -30  -1 7907.91 622.042   6
   3  30  -1 7206.22 679.975  11
  -3 -30  -1 7566.85 726.000  10
   3 -30   0 10199.6 896.087   7
   3 -30   0 10908.8 707.811   3
   3 -30   0 11392.3 802.704   1
   3  30   0 9947.49 779.264  11
   3 -30   0 11123.3 765.902   6
   3 -30   1 7298.27 563.547   3
   3  30   1 6837.87 629.288   9
   3 -30   1 7240.26 646.491   1
   3  30   1 6415.42 620.408  11
   3 -30   1 6884.95 620.413   6
   3 -30   2 844.950 353.144   6
   3 -30   2 624.940 294.693   1
   3  30   2 1313.01 345.353   9
   3 -30   2 435.771 166.227   3
   3 -30   3 847.241 245.225   6
   3 -30   3 993.555 253.317   2
  -3 -30   3 1356.72 344.848   2
   3 -30   3 1434.45 301.558   1
   3  30   3 1801.19 334.098   5
   3  30   3 1505.09 357.885   9
   3 -30   4 2127.91 476.060   6
   3 -30   4 2028.77 395.782   2
   3  30   4 2739.89 448.492   5
  -3 -30   4 2003.26 450.252   2
   3 -30   4 1641.95 325.074   1
  -3 -30   5 4329.69 671.987   2
   3  30   5 3187.10 481.238   5
   3 -30   5 3319.44 539.864   6
   3 -30   5 3355.92 537.402   2
   3 -30   6 483.748 225.189   6
  -3 -30   6 211.315 83.8354   2
   3  30   6 741.615 322.347   8
   3  30   6 693.746 257.456   5
  -3 -31  -6 1207.06 431.478  10
   3  31  -6 1353.23 348.885   4
   3 -31  -6 1126.50 396.216   7
  -3 -31  -5 2696.60 549.813  10
   3  31  -5 2711.27 511.759   4
   3 -31  -5 3143.14 607.807   7
  -3 -31  -4 4648.04 678.546  10
   3 -31  -4 4740.11 705.280   7
   3  31  -4 5308.34 673.056   4
  -3 -31  -3 975.687 279.461  10
   3  31  -3 1423.43 330.650   4
   3 -31  -3 1053.23 325.490   7
   3 -31  -3 1465.19 282.679   1
   3 -31  -2 9009.62 870.254   7
   3 -31  -2 9184.42 643.630   6
   3  31  -2 8256.35 748.913   4
   3 -31  -2 8801.23 704.627   1
  -3 -31  -2 8404.48 820.848  10
  -3 -31  -1 2131.35 412.241  10
   3 -31  -1 2829.59 501.285   7
   3 -31  -1 1876.85 367.270   1
   3 -31  -1 2493.90 354.550   6
   3  31  -1 3006.91 470.345  11
   3 -31   0 709.265 286.355   6
   3 -31   0 897.353 342.675   1
   3 -31   0 1626.42 445.194   7
   3 -31   1 2089.02 349.035   6
   3 -31   1 2506.27 343.407   3
   3  31   1 2441.46 401.286   9
   3 -31   1 2247.55 377.746   1
   3  31   1 2804.60 425.961  11
   3  31   2 8381.40 746.323   9
   3 -31   2 8683.93 630.317   3
   3 -31   2 8787.57 738.438   6
   3 -31   2 8157.14 699.065   1
   3  31   3 1618.58 348.371   9
   3 -31   3 1201.35 286.527   6
   3 -31   3 1377.57 279.621   2
  -3 -31   3 929.859 259.065   2
   3  31   3 1331.55 275.411   5
   3 -31   3 1408.33 288.424   1
   3 -31   4 4255.93 557.047   2
   3 -31   4 4560.72 526.166   1
   3 -31   4 4019.98 567.804   6
  -3 -31   4 4474.54 645.026   2
   3  31   4 4057.44 515.461   5
   3 -31   5 3059.69 523.190   2
   3 -31   5 2329.80 446.627   6
   3  31   5 3181.97 477.914   5
  -3 -31   5 2230.43 503.903   2
   3 -31   6 1114.75 341.816   6
  -3 -31   6 803.662 342.460   2
   3  31   6 1926.95 478.338   8
  -3 -32  -6 2695.59 610.558  10
   3  32  -6 2106.00 488.423   4
   3 -32  -6 1863.58 516.249   7
  -3 -32  -5 215.474 224.945  10
   3  32  -5 738.504 284.741   4
   3 -32  -5 453.443 264.396   7
  -3 -32  -4 3049.04 633.716  10
   3  32  -4 2386.51 471.155   4
   3 -32  -4 2149.72 529.986   7
  -3 -32  -3 1508.51 376.189  10
   3  32  -3 1251.76 320.847   4
   3 -32  -3 928.872 290.642   7
   3 -32  -3 1053.13 254.823   1
  -3 -32  -2 1798.10 421.207  10
   3  32  -2 1740.72 358.671   4
   3 -32  -2 1501.89 334.896   1
   3 -32  -2 1818.04 427.502   7
   3 -32  -2 1643.83 296.985   6
   3 -32  -1 5030.79 641.069   7
   3 -32  -1 4698.90 519.703   1
   3 -32  -1 5411.69 525.314   6
   3  32  -1 4540.29 559.295  11
  -3 -32  -1 4667.79 595.882  10
   3 -32   0 19069.2 1238.30   7
   3 -32   0 19805.1 1072.46   1
   3  32   0 19291.0 1113.85  11
   3 -32   0 19709.3 1057.86   6
   3  32   1 4370.80 528.313   9
   3 -32   1 4681.85 452.692   3
   3 -32   1 4734.25 537.283   1
   3  32   1 4521.76 533.317  11
   3 -32   1 4202.38 509.240   6
   3  32   2 2134.68 407.766   9
   3 -32   2 1544.14 335.455   6
   3 -32   2 1863.78 405.055   1
   3 -32   2 1458.23 265.575   3
   3  32   3 1575.92 355.080   9
   3 -32   3 1182.42 308.196   6
   3 -32   3 1176.69 266.178   2
  -3 -32   3 992.961 298.430   2
   3  32   3 1097.89 266.468   5
   3 -32   3 1349.68 277.581   1
   3  32   4 3261.85 589.046   9
   3 -32   4 2368.38 400.765   1
   3 -32   4 2255.25 480.113   6
   3 -32   4 1390.51 339.654   2
   3  32   4 3001.15 476.634   5
  -3 -32   4 2245.08 471.910   2
   3 -32   5 678.699 254.824   6
  -3 -32   5 180.412 228.222   2
   3  32   5 549.259 221.137   5
   3 -32   6 1896.66 418.628   6
  -3 -32   6 2123.15 530.527   2
   3  32   6 2535.71 542.527   8
  -3 -33  -6 1751.95 496.623  10
   3  33  -6 1771.52 449.692   4
   3 -33  -6 2035.21 504.810   7
  -3 -33  -5 186.369 74.6335  10
   3  33  -5 621.987 241.829   4
   3 -33  -5 644.172 314.226   7
  -3 -33  -4 9211.28 964.246  10
   3 -33  -4 7958.42 924.403   7
   3  33  -4 7672.31 815.174   4
   3  33  -3 1390.28 344.913   4
   3 -33  -3 1405.44 368.219   7
  -3 -33  -3 1544.35 375.536  10
   3 -33  -3 1447.60 287.341   1
   3 -33  -2 4446.78 639.548   7
   3  33  -2 4080.37 532.128   4
   3 -33  -2 4322.00 458.351   6
  -3 -33  -2 4845.54 628.233  10
   3 -33  -2 4032.50 490.836   1
   3 -33  -1 3609.60 552.444   7
   3 -33  -1 3828.58 450.348   6
   3  33  -1 3803.68 513.758  11
   3 -33  -1 2897.52 423.021   1
  -3 -33  -1 3192.21 510.588  10
   3 -33   0 412.104 207.635   6
   3 -33   0 788.279 357.560   1
   3 -33   0 396.131 233.003   7
   3  33   0 1288.69 320.316  11
   3  33   1 3520.69 482.889   9
   3 -33   1 2985.85 361.532   3
   3  33   1 3424.64 472.127  11
   3 -33   1 3313.21 458.291   1
   3 -33   1 2922.52 440.937   6
   3  33   2 4194.12 547.118   9
   3 -33   2 4011.41 532.175   6
   3 -33   2 3936.54 493.664   1
   3  33   3 1886.45 416.853   9
   3 -33   3 922.414 303.457   6
   3 -33   3 1831.42 339.338   2
  -3 -33   3 1286.41 334.283   2
   3  33   3 1744.11 329.954   5
   3 -33   3 1635.09 327.967   1
   3  33   4 7256.22 813.219   9
   3 -33   4 8112.72 784.250   2
   3 -33   4 7993.10 715.844   1
   3 -33   4 7265.27 765.298   6
   3  33   4 7815.01 721.579   5
  -3 -33   4 6882.27 819.665   2
   3 -33   5 384.434 187.314   6
  -3 -33   5 446.670 252.202   2
   3  33   5 393.602 180.000   5
   3 -33   6 1790.67 412.128   6
  -3 -33   6 1579.89 463.212   2
   3  33   6 2305.68 525.255   8
   3  34  -6 657.249 293.109   4
   3 -34  -6 171.366 220.280   7
  -3 -34  -5 615.867 270.145  10
   3  34  -5 420.670 184.922   4
   3 -34  -5 786.871 311.981   7
   3 -34  -4 4762.90 728.154   7
   3  34  -4 4302.62 620.028   4
  -3 -34  -4 4785.76 739.175  10
  -3 -34  -3 2599.65 486.698  10
   3 -34  -3 3277.36 443.157   1
   3 -34  -3 2800.23 544.218   7
   3  34  -3 3388.52 513.220   4
   3 -34  -2 3089.92 443.149   1
  -3 -34  -2 2782.26 499.664  10
   3 -34  -2 2715.45 506.389   7
   3  34  -2 3253.87 482.975   4
   3 -34  -2 2710.61 367.189   6
   3 -34  -1 1304.83 277.442   6
   3  34  -1 1556.71 345.423  11
   3 -34  -1 1186.61 326.340   7
   3 -34  -1 1232.89 296.912   1
   3  34  -1 1379.73 306.850   4
  -3 -34  -1 1225.22 323.661  10
   3 -34   0 1803.35 330.587   6
   3  34   0 1702.22 338.156  11
   3 -34   0 2051.05 344.742   1
[truncated: 194,401 more chars]
