# Supplementary material for: (2E)-1-(4-Chloro­phen­yl)-3-(4-nitro­phen­yl)prop-2-en-1-one
Source: Acta Crystallogr Sect E Struct Rep Online. 2013 Apr 27;69(Pt 5):o790–1. doi: 10.1107/S1600536813010854 (PMC3648313; doi:10.1107/S1600536813010854)
Supplement: Supplementary file 2 [file e-69-0o790-Isup2.hkl]

#
# h,k,l, Fc-squared, Fo-squared, sigma(Fo-squared), status flag
#
data_I
_shelx_title ' CF solution in P21nb New: Pna21'
_shelx_refln_list_code          4
_shelx_F_calc_maximum      134.94
_exptl_crystal_F_000       592.00
_reflns_d_resolution_high  0.7709

loop_
 _space_group_symop_operation_xyz
 'x, y, z'
 '-x, -y, z+1/2'
 '-x+1/2, y+1/2, z+1/2'
 'x+1/2, -y+1/2, z'

_cell_length_a    42.9266
_cell_length_b     5.9741
_cell_length_c     5.0680
_cell_angle_alpha  90.000
_cell_angle_beta   90.000
_cell_angle_gamma  90.000

_shelx_F_squared_multiplier     1.000

loop_
 _refln_index_h
 _refln_index_k
 _refln_index_l
 _refln_F_squared_calc
 _refln_F_squared_meas
 _refln_F_squared_sigma
 _refln_observed_status
  10   1  -4        106.40        122.48         8.35 o
  11   1  -4         49.62         58.22         6.07 o
  12   1  -4        191.08        185.15        11.05 o
  13   1  -4         41.88         63.16         6.81 o
  14   1  -4        182.96        217.63        12.75 o
  15   1  -4        451.44        443.88        18.66 o
  16   1  -4        295.20        324.06        16.49 o
  17   1  -4        493.15        498.44        20.73 o
  18   1  -4         73.74        126.76        11.13 o
  19   1  -4        385.74        437.84        20.56 o
  20   1  -4        755.01        768.61        27.57 o
  21   1  -4         17.77         35.32         7.01 o
  22   1  -4         31.59         43.77         7.54 o
   8   2  -4         82.24         87.43         7.75 o
   9   2  -4         29.82         36.78         5.22 o
  10   2  -4         38.32         44.18         5.22 o
  11   2  -4        164.62        178.03         8.67 o
  12   2  -4        187.39        185.74         8.29 o
  13   2  -4        208.56        215.20         9.15 o
  14   2  -4         78.43        102.04         6.47 o
  15   2  -4         67.84         90.18         6.23 o
  16   2  -4         94.01        106.47         9.89 o
  17   2  -4         20.36         22.86         5.42 o
  18   2  -4        144.90        153.18        12.42 o
  19   2  -4         72.43         62.82         8.24 o
  20   2  -4         10.29         16.81         4.65 o
  21   2  -4         97.66         83.69         9.78 o
  22   2  -4         50.90         61.81         8.83 o
  23   2  -4        136.23        129.99        12.75 o
  24   2  -4         39.05         49.37         8.25 o
  25   2  -4         40.70         37.00         6.91 o
  26   2  -4          2.66         12.94         4.97 o
  27   2  -4         77.48         80.06        10.62 o
  28   2  -4          8.94          8.19         3.57 o
  29   2  -4         15.81         12.24         4.73 o
  30   2  -4         48.86         44.93         8.59 o
  31   2  -4        103.21         91.82        11.82 o
  32   2  -4         59.06         44.68         8.80 o
  33   2  -4         83.78         90.65        12.76 o
  34   2  -4        195.56        188.83        18.34 o
  35   2  -4        114.95        112.44        14.38 o
  36   2  -4         13.77         27.30         7.56 o
  37   2  -4         58.86         61.68        11.03 o
  38   2  -4         86.86         93.47        13.47 o
  39   2  -4          9.33         16.33         6.33 o
  40   2  -4         24.36         27.92         7.94 o
  10   3  -4        590.78        533.80        21.54 o
  11   3  -4        133.04        141.49        11.60 o
  12   3  -4          9.60         39.64         7.69 o
  13   3  -4        423.75        400.35        17.04 o
  14   3  -4         57.43         92.43        17.15 o
  15   3  -4        389.36        393.91        31.54 o
  16   3  -4         55.71         74.19         9.00 o
  17   3  -4         76.14        107.44         8.04 o
  18   3  -4        196.59        180.24        10.15 o
  19   3  -4         26.77         35.32         8.58 o
  20   3  -4          9.77         15.14         4.13 o
  21   3  -4         46.30         56.19         6.94 o
  22   3  -4         45.55         61.43         6.40 o
  23   3  -4        110.14        104.40         9.09 o
  24   3  -4         97.29         86.74         7.74 o
  25   3  -4         50.52         42.48         5.63 o
  26   3  -4         98.70        120.70         9.59 o
  27   3  -4        256.35        261.04        13.83 o
  28   3  -4         62.70         74.21         7.78 o
  29   3  -4         27.47         42.61         9.00 o
  30   3  -4         99.01        101.23        13.43 o
  31   3  -4        231.83        238.04        20.56 o
  32   3  -4        264.87        252.26        21.61 o
  33   3  -4        161.82        176.11        18.18 o
  34   3  -4         24.44         41.49        10.01 o
  35   3  -4        107.53        112.87        14.92 o
  36   3  -4          1.25         13.59         8.87 o
  37   3  -4        121.13        137.88        16.89 o
  38   3  -4         37.84         44.59        10.12 o
  12   4  -4         74.13         85.99        10.23 o
  13   4  -4        173.62        166.17        14.10 o
  14   4  -4         74.25         79.31        10.14 o
  15   4  -4         39.05         53.30         8.35 o
  16   4  -4         69.50         57.29         8.52 o
  17   4  -4          8.89         24.21         6.09 o
  18   4  -4         57.57         73.87         7.47 o
  19   4  -4        126.47        143.07        10.09 o
  20   4  -4         52.61         55.10         6.43 o
  21   4  -4          7.27          2.10         4.18 o
  22   4  -4          5.43          5.97         3.40 o
  23   4  -4          0.11          2.97         1.94 o
  24   4  -4          2.13         14.95         9.84 o
  25   4  -4        121.82        115.10         9.66 o
  26   4  -4         12.92         12.48         5.63 o
  27   4  -4          7.72         10.79         3.36 o
  28   4  -4          5.18         13.03         3.87 o
  29   4  -4         67.49         67.47         7.98 o
  30   4  -4         21.69         16.19         3.81 o
  31   4  -4         17.14         12.25         3.60 o
  32   4  -4         35.01         22.07         4.40 o
  33   4  -4          4.99          4.94         2.59 o
  15   5  -4        144.57        154.30        15.41 o
  16   5  -4         68.89         77.54        11.49 o
  18   5  -4          9.14         14.89         6.20 o
  19   5  -4        101.65         85.00        11.84 o
  20   5  -4         35.96         45.01         8.96 o
  21   5  -4         22.22         11.78         4.66 o
  22   5  -4         12.85         16.45         4.16 o
  23   5  -4         11.07         16.80         5.43 o
  24   5  -4         12.37         20.35         5.96 o
  25   5  -4         80.56         88.96        13.98 o
   0   1  -3        158.27        206.87         6.43 o
   1   1  -3        341.23        364.99        13.61 o
   2   1  -3        907.45        872.03        14.82 o
   3   1  -3        877.27        893.60        45.99 o
   4   1  -3       1278.58       1226.35        18.86 o
   5   1  -3        125.56        164.65         8.60 o
   6   1  -3       1042.73       1023.75        20.83 o
   7   1  -3        212.67        213.76        10.00 o
   8   1  -3        246.34        247.04        11.02 o
   9   1  -3         16.12         33.79         5.35 o
  10   1  -3        592.10        567.55        17.56 o
  11   1  -3         56.29         72.03         7.07 o
  12   1  -3        534.11        497.73        17.50 o
  13   1  -3         14.75         41.18         6.35 o
  14   1  -3        820.02        766.84        22.88 o
  15   1  -3         27.37         50.06         6.55 o
  16   1  -3         94.11         94.63         8.50 o
  17   1  -3        106.79        106.82         9.63 o
  18   1  -3        532.71        531.97        21.01 o
  19   1  -3         22.54         56.58         8.15 o
  20   1  -3        785.13        781.89        26.76 o
  21   1  -3        108.19        137.74        11.84 o
  22   1  -3        286.97        318.24        18.09 o
  23   1  -3        694.84        680.22        26.53 o
  24   1  -3         47.36         64.68         8.74 o
  25   1  -3         19.79         37.14         6.52 o
  26   1  -3         62.51         82.64        10.86 o
  27   1  -3        888.67        888.37        32.76 o
  28   1  -3        124.06        134.76        13.35 o
  29   1  -3          7.63          9.43         4.30 o
  30   1  -3        151.64        145.77        13.99 o
  31   1  -3         45.85         41.06         7.94 o
  32   1  -3         82.01         89.92        11.48 o
  33   1  -3         71.21         61.49         9.84 o
  34   1  -3         25.54         23.60         6.23 o
  35   1  -3         12.57         15.66         5.47 o
   7   2  -3        316.10        311.80        13.66 o
   8   2  -3         18.23         16.32         3.52 o
   9   2  -3          4.46          4.53         2.38 o
  10   2  -3        171.66        186.81        11.24 o
  11   2  -3        379.81        366.69        15.97 o
  12   2  -3         71.01         79.29         5.54 o
  13   2  -3        118.47        121.83         6.90 o
  14   2  -3         87.35         98.92         8.40 o
  15   2  -3        485.95        468.50        13.91 o
  16   2  -3         50.04         70.32         8.32 o
  17   2  -3        201.98        193.84        12.88 o
  18   2  -3        322.21        319.00        12.38 o
  19   2  -3        412.11        396.35        13.78 o
  20   2  -3        183.03        178.58         9.59 o
  21   2  -3        239.28        228.89        10.79 o
  22   2  -3         98.30        110.66         8.00 o
  23   2  -3        382.38        420.35        16.23 o
  24   2  -3       1571.16       1493.58        29.13 o
  25   2  -3        694.23        738.02        27.56 o
  26   2  -3        334.89        337.33        14.42 o
  27   2  -3         65.62         65.69         9.46 o
  28   2  -3         28.37         47.45         8.34 o
  29   2  -3        189.74        211.63        17.20 o
  30   2  -3          3.14         16.06         6.91 o
  31   2  -3        183.40        161.90        15.81 o
  32   2  -3         26.76         34.64         8.11 o
  33   2  -3         77.66         93.34        12.10 o
  34   2  -3         48.66         53.60         9.63 o
  35   2  -3         31.42         38.94         8.26 o
  36   2  -3         57.07         80.79        12.18 o
  37   2  -3         32.31         49.97         9.67 o
  38   2  -3        105.68        125.71        15.71 o
  39   2  -3        248.04        254.45        22.07 o
  40   2  -3         54.10         80.93        12.95 o
  41   2  -3         46.13         36.57         8.71 o
  42   2  -3          9.53         20.89         7.22 o
  43   2  -3        126.74        128.24        16.60 o
  44   2  -3         75.96         76.21        13.05 o
  45   2  -3         32.62         30.15         8.98 o
  46   2  -3         63.51         71.13        13.06 o
  47   2  -3         40.81         67.44        13.60 o
  13   3  -3         42.09         47.21         5.53 o
  14   3  -3        147.82        138.73         7.14 o
  15   3  -3         32.09         41.73         6.86 o
  16   3  -3        114.93        119.50        11.00 o
  17   3  -3        161.07        158.85        12.99 o
  18   3  -3        157.53        168.41        13.76 o
  19   3  -3        238.96        226.02        11.50 o
  20   3  -3        114.88         98.19         7.63 o
  21   3  -3         62.46         63.31         6.48 o
  22   3  -3        132.86        148.61         9.81 o
  23   3  -3        274.65        270.31        13.22 o
  24   3  -3         14.65         20.04         4.45 o
  25   3  -3        167.14        156.47        10.32 o
  26   3  -3         68.35         55.65         6.43 o
  27   3  -3        165.31        174.83        11.46 o
  28   3  -3        134.57        113.08         9.23 o
  29   3  -3         47.17         42.90         5.96 o
  30   3  -3         25.23         20.42         5.56 o
  31   3  -3         26.47         18.33         3.66 o
  32   3  -3         18.00         23.98         4.97 o
  33   3  -3         36.96         27.20         4.81 o
  34   3  -3         55.85         46.37         6.33 o
  35   3  -3         32.41         37.31         5.68 o
  36   3  -3         15.28         22.66         4.98 o
  37   3  -3         59.97         61.78        10.65 o
  38   3  -3          9.44          8.77         5.19 o
  39   3  -3         53.47         66.74        11.85 o
  40   3  -3          2.98          7.95         4.54 o
  41   3  -3         19.32         19.89         6.47 o
  42   3  -3         39.55         47.23        10.41 o
  43   3  -3         83.36         89.09        14.52 o
  44   3  -3          4.08          3.82         5.34 o
   8   4  -3         22.53         43.78         6.93 o
   9   4  -3         18.83         19.32         4.89 o
  10   4  -3        140.94        109.06         9.66 o
  11   4  -3         10.33         16.74         4.28 o
  12   4  -3         26.56         27.06         4.88 o
  13   4  -3         42.46         40.50         6.06 o
  14   4  -3         29.31         31.76         5.47 o
  19   4  -3         86.89        108.60        12.35 o
  20   4  -3        214.11        177.64        15.65 o
  21   4  -3         47.41         45.61         8.64 o
  22   4  -3         16.69         53.12        10.21 o
  23   4  -3        406.33        371.32        23.38 o
  24   4  -3         19.19         32.96         7.92 o
  25   4  -3         88.86         92.73         8.59 o
  26   4  -3          7.04         25.24         5.48 o
  27   4  -3         98.84        105.89         9.55 o
  28   4  -3        110.75        110.70         9.90 o
  29   4  -3        161.14        151.24        11.57 o
  30   4  -3         33.38         38.96         6.15 o
  31   4  -3         71.83         87.82         9.01 o
  32   4  -3         37.44         49.90         7.74 o
  33   4  -3        150.98        154.64        22.43 o
  34   4  -3         80.97         83.54         9.22 o
  35   4  -3         31.43         42.06         6.67 o
  36   4  -3         30.98         40.49         9.70 o
  37   4  -3         29.17         33.96         5.97 o
  38   4  -3          9.54          6.01         3.19 o
  39   4  -3          7.77          1.67         1.03 o
  40   4  -3         16.89         15.03         4.40 o
   6   5  -3         13.75         11.14         4.03 o
   7   5  -3          7.52         20.84         5.49 o
   8   5  -3         26.04         36.68         6.90 o
   9   5  -3         81.86         81.96         9.74 o
  10   5  -3         46.73         53.34         7.90 o
  11   5  -3         21.78         22.15         5.33 o
  12   5  -3          3.24          5.55         3.35 o
  13   5  -3         16.53         19.43         5.51 o
  22   5  -3         47.25         58.87        10.36 o
  23   5  -3         76.15         71.28        11.23 o
  24   5  -3         22.14         17.57         5.98 o
  25   5  -3         12.36         15.17         5.20 o
  26   5  -3         14.04         21.18         7.05 o
  27   5  -3        116.10        101.74        13.67 o
  28   5  -3          0.94          0.97         2.49 o
  29   5  -3         17.51         11.79         3.68 o
  30   5  -3         66.99         75.77         8.90 o
  31   5  -3         56.43         47.49         7.16 o
  32   5  -3          2.49          3.82         3.09 o
  33   5  -3          9.12          4.74         2.51 o
  34   5  -3         10.53         11.36         3.57 o
   6   6  -3         57.71         52.75         8.78 o
   7   6  -3          3.06          8.43         4.67 o
   8   6  -3         33.17         39.80         8.13 o
   9   6  -3         86.54         75.95        10.51 o
  10   6  -3         12.95         15.29         5.30 o
  11   6  -3          7.73         14.21         5.01 o
  24   6  -3         82.39         88.43        13.44 o
  10   0  -2       1739.03       1750.73        27.53 o
  12   0  -2       2692.12       2653.68        36.54 o
  14   0  -2       1655.75       1676.85        31.08 o
  16   0  -2        506.62        434.45        16.68 o
  18   0  -2        521.67        467.11         6.86 o
  20   0  -2        727.63        688.46        10.29 o
  22   0  -2        325.15        281.17         7.47 o
  24   0  -2         82.52         63.25         3.94 o
  26   0  -2        873.25        789.89        15.15 o
  28   0  -2         40.23         33.04         3.35 o
   5   1  -2       1371.85       1448.09        22.49 o
   6   1  -2       2428.71       2574.06        30.79 o
   7   1  -2        820.77        899.00        19.00 o
   8   1  -2       1159.73       1273.15        26.27 o
   9   1  -2        181.68        176.29        12.57 o
  10   1  -2        584.77        647.29        12.57 o
  11   1  -2        136.96        149.65         6.25 o
  12   1  -2        330.82        314.02        10.60 o
  13   1  -2        391.01        374.42         9.94 o
  14   1  -2        332.78        296.76        16.30 o
  15   1  -2       2044.27       2074.99        42.20 o
  16   1  -2       3495.06       3398.88        64.61 o
  17   1  -2       3607.75       3535.91        49.39 o
  18   1  -2       1886.57       1831.97        26.43 o
  19   1  -2        395.29        421.02        20.30 o
  20   1  -2        448.99        416.49        10.01 o
  21   1  -2         39.58         41.52         9.93 o
  22   1  -2        723.20        682.78        22.41 o
  23   1  -2         24.17         21.64        12.17 o
  24   1  -2        285.68        251.03        15.91 o
  25   1  -2        146.62        136.20        12.45 o
  26   1  -2        391.45        386.69        20.46 o
  27   1  -2         87.79        127.86        13.97 o
  28   1  -2        438.55        424.98        24.95 o
  29   1  -2        418.24        516.04        17.29 o
  30   1  -2       1547.81       1570.71        29.81 o
  31   1  -2       1356.35       1394.23        28.47 o
  32   1  -2        236.29        321.23        30.82 o
  33   1  -2        136.60        150.04         9.81 o
  34   1  -2        184.33        176.00        10.66 o
  35   1  -2         81.79         97.22         8.09 o
  36   1  -2        106.88        102.85         8.44 o
  37   1  -2          7.20         13.16         3.61 o
  38   1  -2         83.99         91.99         8.23 o
  39   1  -2         45.10         61.47         7.20 o
  40   1  -2        285.68        277.99        14.64 o
  41   1  -2        233.65        243.97        13.98 o
  42   1  -2        159.37        161.53        15.17 o
  43   1  -2         72.66         93.08        12.26 o
  44   1  -2        176.72        173.94        16.04 o
  45   1  -2         35.42         53.93         9.42 o
  46   1  -2        181.73        167.51        16.20 o
  47   1  -2          6.30         26.48         7.37 o
  48   1  -2         57.97         61.70        10.20 o
   4   2  -2       1630.62       1657.24        26.96 o
   5   2  -2        985.44       1013.13        20.95 o
   6   2  -2         72.50         94.70         6.52 o
   7   2  -2       1608.66       1628.17        26.06 o
   8   2  -2        371.28        362.37        12.14 o
   9   2  -2       1434.76       1547.59        25.07 o
  10   2  -2       2108.53       2083.64        28.64 o
  11   2  -2        419.98        407.47        12.77 o
  12   2  -2        302.80        341.51        11.62 o
  13   2  -2        281.71        325.95        17.56 o
  14   2  -2       1334.18       1335.30        22.89 o
  15   2  -2       1222.02       1193.14        17.83 o
  16   2  -2       1345.28       1377.45        21.42 o
  17   2  -2       1184.35       1229.32        22.48 o
  18   2  -2        220.02        258.31         7.51 o
  19   2  -2        258.32        272.25         7.79 o
  20   2  -2        270.93        268.19         6.92 o
  21   2  -2        615.37        619.19         9.35 o
  22   2  -2          7.03         14.78         2.20 o
  23   2  -2         37.57         41.70         2.52 o
  24   2  -2        133.86        130.36         3.76 o
  25   2  -2         39.20         45.98         2.29 o
  26   2  -2        217.06        211.80         5.83 o
  27   2  -2         96.57         92.25         3.93 o
  28   2  -2         30.58         38.86         2.69 o
  29   2  -2        181.00        178.02         6.77 o
  30   2  -2        187.29        173.21         6.76 o
  31   2  -2         38.85         41.23         3.70 o
  32   2  -2        195.86        179.09         7.00 o
  33   2  -2         44.94         60.79         4.27 o
  34   2  -2        186.08        165.21         7.68 o
  35   2  -2         10.74         15.15         2.81 o
  36   2  -2        100.16        104.89         6.38 o
  37   2  -2        294.87        288.48        10.53 o
  38   2  -2         89.16        107.20         9.06 o
  39   2  -2         55.03         60.13         7.05 o
  40   2  -2        129.28        145.02        10.90 o
  41   2  -2        213.65        207.96        13.13 o
  42   2  -2         47.72         60.81         7.77 o
  43   2  -2        180.12        157.84        11.76 o
  44   2  -2        133.27        126.03        10.53 o
  45   2  -2          0.88         12.84         3.97 o
  46   2  -2         87.24         81.55         8.80 o
  47   2  -2         38.53         45.89         6.89 o
  48   2  -2         87.65         80.81         9.04 o
  49   2  -2         35.73         48.81         7.77 o
  50   2  -2         62.90         59.31         7.93 o
  51   2  -2         23.67         27.09         5.69 o
   1   3  -2        347.61        325.97        13.01 o
   2   3  -2         12.24         19.31         4.12 o
   3   3  -2        334.79        307.18        14.53 o
   4   3  -2         86.10         76.89         7.38 o
   5   3  -2        357.68        343.15        15.08 o
   6   3  -2          7.20          8.07         2.69 o
   7   3  -2          4.10          3.69         1.60 o
   8   3  -2         37.84         29.90         4.37 o
   9   3  -2        360.16        331.82        14.56 o
  10   3  -2         87.19         93.61         7.87 o
  11   3  -2        220.94        248.78        12.56 o
  12   3  -2         21.94         31.25         4.55 o
  13   3  -2        375.73        369.89        15.55 o
  14   3  -2        102.64        116.23        13.88 o
  15   3  -2        346.68        338.04        10.92 o
  16   3  -2         49.79         56.57        11.93 o
  17   3  -2        162.37        139.61         5.75 o
  18   3  -2         93.22         89.09         4.68 o
  19   3  -2        125.74        125.79         5.12 o
  20   3  -2        224.09        227.31         6.84 o
  21   3  -2         87.19        100.35         4.69 o
  22   3  -2        114.50        118.87         5.12 o
  23   3  -2        324.32        326.70         8.42 o
  24   3  -2         44.81         57.60         3.00 o
  25   3  -2        230.92        202.66         5.51 o
  26   3  -2         69.82         76.42         4.35 o
  27   3  -2        311.91        295.99         7.73 o
  28   3  -2         32.83         50.57         3.65 o
  29   3  -2        283.90        269.56         8.91 o
  30   3  -2          6.08         14.12         2.89 o
  31   3  -2        114.12        128.08         6.40 o
  32   3  -2        307.60        291.68         9.65 o
  33   3  -2         91.09         94.80         5.64 o
  34   3  -2         37.20         56.23         4.67 o
  35   3  -2        426.60        389.62        13.41 o
  36   3  -2         28.95         39.45         3.99 o
  37   3  -2         79.62         90.52         5.62 o
  38   3  -2         22.17         24.25         3.08 o
  39   3  -2          9.04         22.46         3.07 o
  40   3  -2         55.11         64.10         5.07 o
  41   3  -2        181.58        181.23        10.47 o
  42   3  -2        188.32        165.75        12.10 o
  43   3  -2          8.06         18.81         4.76 o
  44   3  -2        113.93        106.97        10.08 o
  45   3  -2        144.00        137.92        11.63 o
  46   3  -2         65.28         66.96         8.34 o
  47   3  -2         37.67         36.92         6.09 o
  48   3  -2          3.33          5.65         3.05 o
   0   4  -2        551.10        606.14        24.26 o
   1   4  -2        781.09        723.03        18.63 o
   2   4  -2        104.43        126.37         7.96 o
   3   4  -2        723.50        674.70        17.94 o
   4   4  -2        321.45        345.25        13.10 o
   5   4  -2        553.71        563.91        22.78 o
   6   4  -2        384.03        370.33        18.38 o
   7   4  -2        146.00        138.61        11.24 o
   8   4  -2         17.30         32.16         6.03 o
   9   4  -2       1244.36       1181.41        32.39 o
  10   4  -2        121.97        161.62        12.75 o
  11   4  -2        286.82        325.18        25.52 o
  12   4  -2        738.63        676.68        17.72 o
  13   4  -2        381.55        414.15        21.11 o
  14   4  -2         83.06        121.52         7.90 o
  15   4  -2        227.25        228.41        10.33 o
  16   4  -2         19.25         31.13         4.18 o
  17   4  -2        124.27        112.39         5.89 o
  18   4  -2         56.05         67.43         4.45 o
  19   4  -2         98.67         99.39         5.41 o
  20   4  -2         83.25         83.47         5.08 o
  21   4  -2         48.43         50.79         4.00 o
  22   4  -2          4.23          6.73         1.75 o
  23   4  -2         97.22        104.75         5.23 o
  24   4  -2         92.11         90.56         4.43 o
  25   4  -2        137.94        138.96         5.38 o
  26   4  -2         56.60         58.43         3.60 o
  27   4  -2        129.30        121.54         5.89 o
  28   4  -2         18.24         20.34         3.11 o
  29   4  -2         33.75         33.51         3.49 o
  30   4  -2        194.17        157.30         7.41 o
  31   4  -2         70.46         59.17         4.74 o
  32   4  -2         12.08         13.75         2.37 o
  33   4  -2          5.72          3.03         1.15 o
  34   4  -2          5.63          6.06         2.32 o
  35   4  -2         36.27         32.59         3.54 o
  36   4  -2         12.66         13.07         2.50 o
  37   4  -2         84.88         65.22         5.09 o
  38   4  -2        101.21         94.98         6.39 o
  39   4  -2        156.76        156.58         8.11 o
  40   4  -2         34.68         27.86         3.63 o
  41   4  -2          8.46          8.24         2.47 o
  42   4  -2         61.26         51.85         5.29 o
  43   4  -2          9.53         15.79         3.36 o
  44   4  -2          0.19          3.50         1.01 o
   1   5  -2        149.15        140.99         9.29 o
   2   5  -2        261.50        262.47        16.51 o
   3   5  -2        329.14        346.12        14.52 o
   4   5  -2        215.87        265.07        13.21 o
   5   5  -2        589.60        561.83        18.53 o
   6   5  -2        101.75        134.04        13.34 o
   7   5  -2         11.76          8.02         3.38 o
   8   5  -2         90.76        112.99        11.82 o
   9   5  -2        229.18        266.54        17.92 o
  10   5  -2        798.52        817.06        31.00 o
  11   5  -2        984.68       1005.14        39.61 o
  12   5  -2         95.26        143.50         9.95 o
  13   5  -2        105.02        101.94         7.88 o
  14   5  -2        130.32        140.12        12.85 o
  15   5  -2        100.15         92.97         7.47 o
  16   5  -2         36.41         35.15         5.88 o
  17   5  -2         47.74         44.36         5.19 o
  18   5  -2         37.30         28.72         5.91 o
  19   5  -2         74.23         73.24         6.76 o
  20   5  -2        181.87        169.23        10.21 o
  21   5  -2        156.86        153.83        11.25 o
  22   5  -2        172.23        168.74         8.31 o
  23   5  -2        172.18        157.92         8.10 o
  24   5  -2         45.66         63.78         5.29 o
  25   5  -2         93.71        101.88         6.47 o
  26   5  -2          1.64          7.56         2.90 o
  27   5  -2         46.09         41.18         5.84 o
  28   5  -2         20.83         26.71         4.80 o
  29   5  -2         62.12         71.03         7.52 o
  30   5  -2          2.46          6.34         2.67 o
  31   5  -2         68.91         62.40         7.18 o
  32   5  -2         11.97         20.45         3.99 o
  33   5  -2        130.12        134.28         9.07 o
  34   5  -2         58.28         60.70         6.41 o
  35   5  -2         67.28         73.57         7.06 o
  36   5  -2         66.96         78.62         7.29 o
  37   5  -2        156.01        163.85        10.37 o
  38   5  -2          1.88          6.90         2.42 o
  39   5  -2         27.28         24.45         3.35 o
   0   6  -2         67.05         69.26        10.28 o
   1   6  -2         44.40         62.81        12.29 o
   2   6  -2         42.79         46.18         6.37 o
   3   6  -2         35.61         35.66         5.61 o
   4   6  -2         42.61         67.71         7.57 o
   5   6  -2        135.46        128.65        10.02 o
   6   6  -2         22.14         30.58        11.41 o
   7   6  -2         49.01         81.05        11.06 o
   8   6  -2        167.00        176.13        15.99 o
   9   6  -2         64.23         67.37        10.26 o
  10   6  -2         29.50         39.31         8.16 o
  11   6  -2         37.46         46.81         8.61 o
  12   6  -2         47.87         50.22         8.75 o
  13   6  -2          8.02         12.61         4.97 o
  14   6  -2        191.60        172.88        14.55 o
  15   6  -2        108.57        135.15        16.35 o
  16   6  -2         27.72         29.51         6.97 o
  17   6  -2         13.29         15.41         3.29 o
  18   6  -2         11.83         11.71         3.13 o
  19   6  -2         25.82         23.43         3.52 o
  20   6  -2         15.65         16.92         2.92 o
  21   6  -2         22.27         31.60         4.19 o
  22   6  -2         98.07         90.05         6.78 o
  23   6  -2         11.82         17.02         3.11 o
  24   6  -2          4.92          4.76         2.71 o
  25   6  -2         11.87          8.60         2.30 o
  26   6  -2         33.30         25.39         6.54 o
  27   6  -2         73.63         75.37        11.00 o
  28   6  -2          9.68          6.03         2.67 o
  29   6  -2         26.61         40.77         6.15 o
  30   6  -2         22.94         16.81         3.85 o
   1   7  -2          9.33         10.33         2.97 o
   2   7  -2         32.71         33.19         5.81 o
   3   7  -2         40.02         41.11         6.18 o
   4   7  -2         10.14          8.70         3.44 o
   5   7  -2         15.95         29.26         5.44 o
   6   7  -2         28.12         31.98         7.95 o
   7   7  -2         27.86         29.74         7.49 o
   8   7  -2          4.49         10.04         5.16 o
   9   7  -2         31.24         21.96         6.51 o
  10   7  -2         33.66         45.54         9.31 o
  12   7  -2        102.02        128.61        15.28 o
  13   7  -2         34.06         54.41        10.20 o
  14   7  -2         23.46         34.38         8.06 o
  15   7  -2          8.20         17.78         7.49 o
  16   7  -2         22.30         20.86         4.40 o
   2   0  -1       2688.45       2696.23        17.29 o
   4   0  -1       1905.80       1869.56        18.03 o
   6   0  -1       3685.38       3687.01        29.63 o
   8   0  -1      18208.14      17382.79        72.15 o
  10   0  -1      17790.32      16928.36        78.41 o
  12   0  -1        703.52        736.66        12.49 o
  14   0  -1       2885.67       2854.33        26.20 o
  16   0  -1        234.18        229.64         4.97 o
  18   0  -1        722.25        778.55        19.49 o
  20   0  -1        867.35        859.56        14.53 o
  22   0  -1       3315.76       3332.66        40.22 o
  24   0  -1        826.98        811.57        15.00 o
  26   0  -1        934.73        905.28        15.87 o
  28   0  -1        149.24        146.18         5.41 o
  30   0  -1        385.04        358.75         8.71 o
  32   0  -1       1904.54       1794.40        20.08 o
  34   0  -1       1893.34       1763.14        41.64 o
  36   0  -1         14.39         17.09         5.37 o
  38   0  -1        422.66        389.01        20.92 o
  40   0  -1         75.21         77.37         9.87 o
  42   0  -1        489.68        448.78        23.79 o
  44   0  -1         98.34         94.23        11.39 o
  46   0  -1         28.37         22.25         5.93 o
  48   0  -1        144.22        134.04        14.36 o
  50   0  -1         73.43         74.07        10.94 o
  52   0  -1         25.94         28.32         7.08 o
  54   0  -1        172.56        142.31        16.49 o
   0   1  -1       2060.32       2062.66        22.85 o
   1   1  -1        403.70        431.95        10.20 o
   2   1  -1       3080.31       3173.92        26.94 o
   3   1  -1        950.29        992.93        14.57 o
   4   1  -1       1625.67       1689.40        18.57 o
   5   1  -1       3441.54       3563.97        26.82 o
   6   1  -1       4210.60       4242.29        28.80 o
   7   1  -1       9010.53       9036.91        94.84 o
   8   1  -1      14456.65      14419.67       196.71 o
   9   1  -1       9853.85      10056.64        85.92 o
  10   1  -1        237.50        225.77         4.61 o
  11   1  -1        502.51        523.40         9.44 o
  12   1  -1       2062.41       2030.81        23.38 o
  13   1  -1       1113.02       1113.10        12.93 o
  14   1  -1       1349.88       1484.77        13.90 o
  15   1  -1        173.92        171.52         3.58 o
  16   1  -1       3539.73       3572.15        25.11 o
  17   1  -1        475.93        536.72        16.37 o
  18   1  -1       2426.95       2514.85        13.19 o
  19   1  -1         26.71         39.52         7.08 o
  20   1  -1         65.81         51.16         1.98 o
  21   1  -1        130.14        132.48         3.23 o
  22   1  -1        115.87        107.48         2.81 o
  23   1  -1         95.62        101.57         3.44 o
  24   1  -1        262.44        244.32         4.31 o
  25   1  -1         21.09         33.79         5.54 o
  26   1  -1        383.74        342.25         8.69 o
  27   1  -1         22.67         24.11         3.45 o
  28   1  -1          8.00         11.81         1.06 o
  29   1  -1         34.66         29.48         2.89 o
  30   1  -1         56.38         49.25         2.71 o
  31   1  -1         61.83         67.40         3.21 o
  32   1  -1         66.12         62.35         3.18 o
  33   1  -1        101.53        100.07         4.06 o
  34   1  -1         58.37         60.56         3.15 o
  35   1  -1          0.16          4.05         1.06 o
  36   1  -1         11.87         21.27         2.05 o
  37   1  -1        135.34        154.80         8.76 o
  38   1  -1        513.39        556.59        12.46 o
  39   1  -1        857.66        851.36        15.57 o
  40   1  -1        265.66        337.94        10.12 o
  41   1  -1        403.62        393.70        10.96 o
  42   1  -1         92.26        116.61         6.14 o
  43   1  -1         74.55         82.68         5.25 o
  44   1  -1         82.25         83.23         7.60 o
  45   1  -1         30.65         31.71         4.90 o
  46   1  -1          7.20         11.19         3.10 o
  47   1  -1         13.11         12.14         2.92 o
  48   1  -1         33.96         23.12         5.65 o
  49   1  -1          9.24          5.70         5.00 o
  50   1  -1         16.55         19.26         4.23 o
  51   1  -1         10.80         11.78         3.63 o
  52   1  -1         73.36         66.69         7.58 o
  53   1  -1         25.56         29.68         5.47 o
  54   1  -1         42.24         48.39         6.79 o
   1   2  -1         40.52         48.02         3.34 o
   2   2  -1        551.87        570.54        11.56 o
   3   2  -1       1087.97       1126.26        12.22 o
   4   2  -1          5.67          9.76         1.23 o
   5   2  -1        830.40        888.37        10.39 o
   6   2  -1        290.59        328.38         7.42 o
   7   2  -1        713.78        752.22        13.23 o
   8   2  -1        281.31        321.63         7.68 o
   9   2  -1        993.18       1025.39        15.08 o
  10   2  -1        303.14        308.95         7.82 o
  11   2  -1         44.02         62.01        13.70 o
  12   2  -1       2098.81       2159.35        34.76 o
  13   2  -1       1817.22       1837.97        16.74 o
  14   2  -1       1828.61       1904.94        18.42 o
  15   2  -1       1219.08       1208.85        13.93 o
  16   2  -1        183.35        217.54        16.26 o
  17   2  -1        521.43        516.85         9.05 o
  18   2  -1        759.16        740.89        10.96 o
  19   2  -1         77.17         82.10         5.80 o
  20   2  -1         53.02         81.83         5.78 o
  21   2  -1        399.08        402.77         7.70 o
  22   2  -1        611.73        614.35         9.64 o
  23   2  -1        299.48        296.05         7.54 o
  24   2  -1        836.39        831.58        10.70 o
  25   2  -1        141.87        131.72         9.93 o
  26   2  -1        271.36        276.58         5.73 o
  27   2  -1        327.91        318.84         6.22 o
  28   2  -1         33.05         45.53         3.67 o
  29   2  -1        211.64        224.92         5.38 o
  30   2  -1        445.76        433.01         7.55 o
  31   2  -1         17.45         42.09         4.55 o
  32   2  -1        258.62        280.48         7.30 o
  33   2  -1        499.22        479.15         9.72 o
  34   2  -1        297.23        314.21         7.93 o
  35   2  -1         77.96        124.57         7.66 o
  36   2  -1        429.64        458.13         9.93 o
  37   2  -1        608.67        625.12        12.89 o
  38   2  -1        722.42        734.09        13.83 o
  39   2  -1        274.41        281.01        10.12 o
  40   2  -1         49.36         48.75         3.84 o
  41   2  -1          5.37         14.21         2.80 o
  42   2  -1        100.74         91.63         6.46 o
  43   2  -1        210.31        183.58        12.18 o
  44   2  -1         53.16         56.24         7.17 o
  45   2  -1         85.07         86.29         8.61 o
  46   2  -1         27.04         26.26         4.88 o
  47   2  -1         30.22         32.94         5.59 o
  48   2  -1         58.13         63.55         7.85 o
  49   2  -1         13.20         16.74         4.22 o
  50   2  -1         43.09         42.64         6.54 o
  51   2  -1         31.89         27.83         5.43 o
  52   2  -1         38.29         44.23         7.32 o
  53   2  -1         12.25         12.52         3.97 o
   0   3  -1       1185.47       1124.48        28.10 o
   1   3  -1        347.17        309.47        10.39 o
   2   3  -1        108.10        138.17         3.96 o
   3   3  -1        480.38        496.19        11.52 o
   4   3  -1        380.42        419.57        15.87 o
   5   3  -1       1318.61       1301.38        13.81 o
   6   3  -1        628.94        654.51        13.28 o
   7   3  -1        989.08       1034.56        13.12 o
   8   3  -1        218.96        244.29         6.58 o
   9   3  -1       1028.76       1105.52        16.37 o
  10   3  -1        594.85        666.27        18.24 o
  11   3  -1         36.65         54.01         3.92 o
  12   3  -1        214.46        241.51         8.18 o
  13   3  -1       1444.37       1446.41        26.69 o
  14   3  -1        138.97        176.99         7.28 o
  15   3  -1        142.65        138.67         5.37 o
  16   3  -1         15.92         19.01         3.54 o
  17   3  -1        389.82        367.89         8.93 o
  18   3  -1        204.84        195.06         5.74 o
  19   3  -1        296.96        277.82         6.87 o
  20   3  -1        232.05        234.21         6.38 o
  21   3  -1        233.73        234.29         6.42 o
  22   3  -1        183.27        183.24         5.71 o
  23   3  -1         12.52         15.71         2.20 o
  24   3  -1        104.04        105.51         4.10 o
  25   3  -1         19.56         22.57         2.77 o
  26   3  -1        228.73        209.06         5.91 o
  27   3  -1        100.03        101.89         3.97 o
  28   3  -1         39.03         45.96         3.76 o
  29   3  -1        450.37        415.05         8.12 o
  30   3  -1        183.68        191.38         7.11 o
  31   3  -1        304.73        288.90         7.70 o
  32   3  -1        314.03        325.58         9.80 o
  33   3  -1        276.93        293.92         9.53 o
  34   3  -1        426.55        439.21        11.69 o
  35   3  -1        586.83        567.83        13.37 o
  36   3  -1        133.34        149.45         7.05 o
  37   3  -1        117.38        107.79         6.00 o
  38   3  -1          4.43          5.91         2.51 o
  39   3  -1         30.38         35.89         3.57 o
  40   3  -1        133.87        113.87         6.37 o
  41   3  -1         33.30         30.22         3.38 o
  42   3  -1          9.63         10.82         2.16 o
  43   3  -1        110.42         98.60         6.10 o
  44   3  -1          6.71         13.28         3.79 o
  45   3  -1         42.26         38.82         5.85 o
  46   3  -1         13.17         14.14         3.94 o
  47   3  -1         42.57         27.59         6.58 o
  48   3  -1          6.92         14.54         4.63 o
  49   3  -1        124.04        118.61        10.88 o
  50   3  -1         55.08         52.02         7.67 o
   1   4  -1         72.78         71.60         4.26 o
   2   4  -1         68.49         65.45         2.49 o
   3   4  -1          3.01          4.44         0.75 o
   4   4  -1         83.59         90.00         3.17 o
   5   4  -1        210.29        216.20         5.58 o
   6   4  -1        529.35        554.72         9.16 o
   7   4  -1         40.13         49.58         4.29 o
   8   4  -1        474.67        503.90         9.16 o
   9   4  -1        422.08        414.94         8.53 o
  10   4  -1        205.52        192.95         5.96 o
  11   4  -1         75.74         73.25         3.74 o
  12   4  -1         48.98         69.34         6.99 o
  13   4  -1        730.37        685.59        12.76 o
  14   4  -1        124.61        129.69         6.93 o
  15   4  -1         85.70         90.33         4.78 o
  16   4  -1         68.20        116.57        19.94 o
  17   4  -1       1345.52       1271.64        17.97 o
  18   4  -1        512.03        554.02        15.52 o
  19   4  -1       1152.67       1067.65        29.74 o
  20   4  -1        118.78        128.08         8.28 o
  21   4  -1        121.40        123.99         6.11 o
  22   4  -1        213.25        214.11         7.18 o
  23   4  -1        152.27        150.89         5.85 o
  24   4  -1         68.05         69.94         4.06 o
  25   4  -1         75.95         65.43         3.97 o
  26   4  -1         40.97         48.00         3.50 o
  27   4  -1         78.82         79.40         4.10 o
  28   4  -1         20.92         37.80         5.19 o
  29   4  -1        364.74        346.24         8.69 o
  30   4  -1          4.70         33.13         7.94 o
  31   4  -1        285.09        275.84         7.41 o
  32   4  -1          5.42         18.59         2.53 o
  33   4  -1        135.85        133.96         5.92 o
  34   4  -1         28.01         36.64         3.99 o
  35   4  -1        214.58        190.75         7.23 o
  36   4  -1         36.26         49.63         4.79 o
  37   4  -1        251.96        234.93         8.16 o
  38   4  -1         33.13         50.38         5.04 o
  39   4  -1         57.73         66.29         4.49 o
  40   4  -1         70.95         61.64         5.03 o
  41   4  -1         62.73         67.01         5.27 o
  42   4  -1          5.14          9.21         2.30 o
  43   4  -1         59.26         70.20         6.34 o
  44   4  -1         42.88         43.29         4.44 o
  45   4  -1         36.01         47.28         4.57 o
  46   4  -1         12.24         14.51         2.90 o
   0   5  -1         85.03         80.48         6.61 o
   1   5  -1         20.79         24.39         2.67 o
   2   5  -1         44.05         45.73         3.65 o
   3   5  -1        313.96        286.67         8.77 o
   4   5  -1         60.02         67.11         4.41 o
   5   5  -1         71.23         79.57         5.58 o
   6   5  -1         17.06         31.84         3.90 o
   7   5  -1        435.54        416.21        12.54 o
   8   5  -1         92.06        101.25        10.27 o
   9   5  -1        100.44        106.90         6.51 o
  10   5  -1         62.68        108.34         7.33 o
  11   5  -1        871.24        917.31        21.21 o
  12   5  -1       1117.40       1077.24        32.22 o
  13   5  -1        764.86        797.99        27.38 o
  14   5  -1        318.91        353.13        20.78 o
  15   5  -1         54.88         71.69        10.79 o
  16   5  -1        120.25        129.09         8.48 o
  17   5  -1        333.88        335.53        11.48 o
  18   5  -1        306.57        301.56        15.03 o
  19   5  -1        332.91        294.64        12.36 o
  20   5  -1         63.89         89.87        15.30 o
  21   5  -1        434.02        423.13        10.60 o
  22   5  -1        152.73        158.76        10.57 o
  23   5  -1         99.59        114.24         5.65 o
  24   5  -1         11.27         14.37         2.94 o
  25   5  -1         71.56         74.86         4.63 o
  26   5  -1         78.53         65.20         4.40 o
  27   5  -1         22.96         25.24         2.75 o
  28   5  -1          6.93         12.22         2.05 o
  29   5  -1         44.64         47.04         3.48 o
  30   5  -1          4.16          3.48         1.24 o
  31   5  -1         46.97         48.34         3.60 o
  32   5  -1         31.03         28.25         3.18 o
  33   5  -1         25.21         22.67         3.65 o
  34   5  -1        138.41        130.84         6.38 o
  35   5  -1         35.82         46.95         4.85 o
  36   5  -1         15.25         20.11         2.70 o
  37   5  -1         54.44         50.44         4.09 o
  38   5  -1         41.18         34.08         3.36 o
  39   5  -1         40.70         35.70         3.92 o
  40   5  -1          7.16          8.59         2.01 o
  41   5  -1         17.77         18.50         2.91 o
   1   6  -1         12.74         11.29         2.22 o
   2   6  -1        205.44        184.41         7.88 o
   3   6  -1         73.79         73.86         5.53 o
   4   6  -1         13.90         17.09         3.11 o
   5   6  -1        145.21        115.07         7.33 o
   6   6  -1         17.19         19.30         3.34 o
   7   6  -1          1.85          2.50         1.44 o
   8   6  -1         23.71         19.17         3.08 o
   9   6  -1         24.00         28.31         4.07 o
  10   6  -1        118.95        116.29        10.99 o
  11   6  -1        118.93         99.35         6.94 o
  12   6  -1          1.45         10.96         3.23 o
  13   6  -1        130.40        117.98         6.59 o
  14   6  -1        217.27        197.21         9.76 o
  15   6  -1        164.25        165.34        12.65 o
  16   6  -1         42.59         45.06         4.95 o
  17   6  -1         25.03         38.42         8.62 o
  18   6  -1        188.15        173.11         9.23 o
  19   6  -1         51.83         50.45         6.65 o
  20   6  -1         46.47         47.59         5.86 o
  21   6  -1         16.53         29.48         3.93 o
  22   6  -1          6.44         10.83         2.95 o
  23   6  -1         26.78         30.08         3.94 o
  24   6  -1         17.64         21.25         3.37 o
  25   6  -1         39.48         47.53         5.82 o
  26   6  -1         28.09         42.04         8.54 o
  27   6  -1        104.24        129.07        10.64 o
  28   6  -1        229.87        227.71        16.81 o
  29   6  -1         54.23         58.17        12.45 o
  30   6  -1        256.24        256.39        11.61 o
  31   6  -1          0.20         25.56         5.92 o
  32   6  -1         66.54         68.12         6.34 o
  33   6  -1         11.48         29.75         6.07 o
  34   6  -1        119.92        117.19         8.44 o
   0   7  -1          7.46          7.63         2.67 o
   1   7  -1          8.05         12.59         2.92 o
   2   7  -1         79.51         75.67         6.64 o
   3   7  -1        102.11        108.83         8.13 o
   4   7  -1        180.54        173.55         9.97 o
   5   7  -1          8.12         23.90         4.52 o
   6   7  -1          1.19          5.62         2.33 o
   7   7  -1         19.69         27.72         4.85 o
   8   7  -1         64.82         69.37         5.63 o
   9   7  -1          3.80         10.80         2.73 o
  10   7  -1         27.58         25.36         3.38 o
  11   7  -1          6.04          7.89         2.06 o
  12   7  -1         21.93         32.13         3.85 o
  13   7  -1         84.91         76.63         6.78 o
  14   7  -1         42.40         55.75         5.76 o
  15   7  -1         28.13         32.80         4.54 o
  16   7  -1          2.38          9.59         2.54 o
  17   7  -1          1.08          3.66         2.72 o
  18   7  -1          8.84         18.28         4.13 o
  19   7  -1         82.70         91.74         7.35 o
  20   7  -1         15.28         19.75         5.25 o
  21   7  -1         18.89         19.55         3.40 o
  22   7  -1          0.87          2.62         3.24 o
   8   0   0        246.94        253.67         3.09 o
  10   0   0       1540.87       1434.37        11.40 o
  12   0   0         87.60         98.63         2.40 o
  14   0   0       3079.06       2890.79        15.04 o
  16   0   0        216.93        195.18         3.87 o
  18   0   0       3528.03       3256.51        27.89 o
  20   0   0         45.65         39.45         1.98 o
  22   0   0         81.82        106.74         3.41 o
  24   0   0       8115.50       8205.57        57.97 o
  26   0   0        135.20        124.37         5.42 o
  28   0   0         59.03         44.02         3.35 o
  30   0   0       1165.04       1153.15        17.16 o
  32   0   0        137.22        151.70         6.65 o
  34   0   0         28.08         33.65         3.15 o
  36   0   0         25.38         21.67         2.66 o
  38   0   0          3.96          4.31         1.90 o
  40   0   0          2.58          2.95         1.43 o
  42   0   0         18.74         19.08         4.98 o
  44   0   0        106.94        103.01        11.30 o
  46   0   0          1.06          8.77         4.20 o
  48   0   0        777.17        778.67        33.24 o
  50   0   0         87.03         74.14        10.66 o
  52   0   0          5.94          3.77         1.41 o
  54   0   0          3.10         -0.44         1.41 o
   1   1   0        541.31        551.22         4.78 o
   2   1   0       3088.96       3114.31        38.11 o
   3   1   0      11098.20      11082.09        59.82 o
   4   1   0         51.76         49.48         1.66 o
   5   1   0       1006.12        984.79        13.32 o
   6   1   0       9797.60       9399.22        89.05 o
   7   1   0         63.04         60.22         1.54 o
   8   1   0       2511.17       2520.95        13.85 o
   9   1   0        327.19        342.47         4.58 o
  10   1   0         12.81         20.61         1.17 o
  11   1   0        159.04        180.93         2.79 o
  12   1   0         49.86         62.90         1.62 o
  13   1   0        310.65        350.11        10.74 o
  14   1   0       3254.79       3264.32        18.96 o
  15   1   0        139.03        126.13         3.03 o
  16   1   0        190.05        181.67         2.93 o
  17   1   0         19.65         18.91         1.75 o
  18   1   0        311.02        310.82         4.82 o
  19   1   0       1107.27       1123.57         7.85 o
  20   1   0          6.34         19.01         5.58 o
  21   1   0         63.94         82.98         4.17 o
  22   1   0        739.35        708.11         7.12 o
  23   1   0        521.56        589.02        10.39 o
  24   1   0       1282.06       1230.28         9.29 o
  25   1   0        309.29        416.95        20.24 o
  26   1   0       2343.79       2327.38        11.45 o
  27   1   0        511.03        596.03        11.60 o
  28   1   0          5.68         34.49         7.12 o
  29   1   0        355.83        419.14         9.36 o
  30   1   0       1295.16       1271.36         9.13 o
  32   1   0        962.73        889.86         8.26 o
  33   1   0        175.15        213.26         5.30 o
  34   1   0        313.16        309.85         5.87 o
  35   1   0        136.76        136.51         3.99 o
  36   1   0         20.06         22.15         2.19 o
  37   1   0         16.64         36.96         2.52 o
  38   1   0        263.79        272.71         6.44 o
  39   1   0         50.88         82.07         3.71 o
  40   1   0        243.46        243.19         6.26 o
  41   1   0         13.15         48.94         4.20 o
  42   1   0        294.06        285.68         9.44 o
  43   1   0          8.52         26.04         3.12 o
  44   1   0          7.99         14.69         2.83 o
  45   1   0        162.86        142.91         7.84 o
  46   1   0         99.50        127.39         7.59 o
  47   1   0        126.89        109.18         7.09 o
  48   1   0          0.39          9.59         2.34 o
  49   1   0         51.38         52.21         5.08 o
  50   1   0        118.99        149.35         8.83 o
  51   1   0        455.90        405.91        14.37 o
  52   1   0          1.84         29.63         4.28 o
  53   1   0          6.26          9.93         2.69 o
  54   1   0          0.19          3.11         3.62 o
  55   1   0          0.20          7.19         2.92 o
   0   2   0         87.52         94.46         6.61 o
   1   2   0       2619.72       2536.60        44.28 o
   2   2   0       3219.36       3052.24        43.00 o
   3   2   0       1303.70       1360.18        13.90 o
   4   2   0       1654.63       1756.80        23.08 o
   5   2   0        361.45        331.28         6.18 o
   6   2   0        113.32         89.63         2.03 o
   7   2   0        263.19        252.83         6.58 o
   8   2   0       2934.93       2898.64        32.61 o
   9   2   0         13.68         28.72         1.50 o
  10   2   0        145.51        126.72         2.94 o
  11   2   0        768.78        708.50         7.09 o
  12   2   0        534.62        512.35         6.61 o
  13   2   0       1475.17       1387.15        17.11 o
  14   2   0         17.44         20.35         1.71 o
  15   2   0         29.10         32.77         3.11 o
  16   2   0       1162.51       1118.47        11.15 o
  17   2   0       1750.09       1682.32        12.14 o
  18   2   0         99.93        106.79         3.16 o
  19   2   0         38.86         24.78         1.34 o
  20   2   0         22.35         21.79         4.66 o
  21   2   0        989.51        917.85         9.61 o
  22   2   0        348.65        452.67         8.53 o
  23   2   0       1205.42       1234.71        10.74 o
  24   2   0        881.35        893.71        10.12 o
  25   2   0        411.09        402.51         6.11 o
  26   2   0        214.68        217.62         4.57 o
  27   2   0         60.26         68.28         2.62 o
  28   2   0         69.41         72.32         2.71 o
  29   2   0         55.89         57.00         2.64 o
  30   2   0         91.44         94.41         3.42 o
  31   2   0         85.42         79.96         3.21 o
  32   2   0         23.48         35.94         2.22 o
  33   2   0        120.64        107.77         3.80 o
  34   2   0          2.33          3.09         0.95 o
  35   2   0          6.82          6.33         1.25 o
  36   2   0        135.56        119.01         4.59 o
  37   2   0          1.01          5.68         1.25 o
  38   2   0          8.49          6.18         1.29 o
  39   2   0         47.40         52.94         3.47 o
  40   2   0        147.56        143.07         5.70 o
  41   2   0          0.32          5.79         1.53 o
  42   2   0         18.62         18.57         2.14 o
  43   2   0         29.36         38.25         3.12 o
  44   2   0         44.73         56.92         4.45 o
  45   2   0         58.13        116.63         8.34 o
  46   2   0        688.99        762.48        16.90 o
  47   2   0       1375.26       1199.86        21.26 o
  48   2   0         45.72        135.51         9.76 o
  49   2   0         35.73         42.60         4.36 o
  50   2   0         83.08         75.57         5.64 o
  51   2   0         97.59         89.94         6.20 o
  52   2   0         14.91         21.94         3.24 o
  53   2   0         18.46         16.27         3.18 o
   1   3   0       3957.90       4358.41        51.67 o
   2   3   0        176.38        237.33        10.42 o
   3   3   0         15.46         39.88         2.28 o
   4   3   0       1895.70       2086.91        19.73 o
   5   3   0        328.70        302.21         6.07 o
   6   3   0        392.61        411.62         8.46 o
   7   3   0         12.34          6.38         1.28 o
   8   3   0         29.35         24.08         1.45 o
   9   3   0        194.16        164.10         3.75 o
  10   3   0        158.29        158.21         3.71 o
  11   3   0         26.72         23.54         1.49 o
  12   3   0          2.15          5.37         0.66 o
  13   3   0         20.87         13.82         1.23 o
  14   3   0         57.45         55.55         2.54 o
  15   3   0         98.39         90.37         3.33 o
  16   3   0        730.43        698.68        13.65 o
  17   3   0        403.61        397.91         6.94 o
  18   3   0        145.81        128.99         4.31 o
  19   3   0         42.59         47.92         2.84 o
  20   3   0        231.36        304.58        27.64 o
  21   3   0       3403.60       3225.24        32.03 o
  22   3   0        472.94        475.93        19.00 o
  23   3   0         68.33        104.82         9.67 o
  24   3   0        755.87        785.31        10.53 o
  25   3   0       1031.18        972.85        11.83 o
  26   3   0         26.84         76.07        18.02 o
  27   3   0       1448.86       1358.40        23.33 o
  28   3   0        247.91        263.98         6.15 o
  29   3   0         11.57         48.98        18.53 o
  30   3   0        721.88        699.63        11.06 o
  31   3   0          3.33         15.86         5.95 o
  32   3   0        186.30        184.34         5.80 o
  33   3   0          1.23         -0.21         0.85 o
  34   3   0          7.50          8.74         1.33 o
  35   3   0         53.21         58.29         3.36 o
  36   3   0         39.32         40.97         2.90 o
  37   3   0         34.07         39.89         3.26 o
  38   3   0          8.66         16.69         2.88 o
  39   3   0        195.77        200.43         7.34 o
  40   3   0        129.23        142.29         6.38 o
  41   3   0        148.07        145.48         6.41 o
  42   3   0         11.93         15.10         2.49 o
  43   3   0         26.96         52.46         4.21 o
  44   3   0        249.92        254.03         8.81 o
  45   3   0        246.78        259.16         9.84 o
  46   3   0         11.90         42.56         4.44 o
  47   3   0        216.05        220.23        11.14 o
  48   3   0         26.52         36.07         4.82 o
  49   3   0          7.54         10.19         2.94 o
  50   3   0         19.99         18.41         3.49 o
  51   3   0          9.87          9.23         2.82 o
   0   4   0         13.83         12.36         3.88 o
   1   4   0        363.54        382.78         5.61 o
   2   4   0       1149.68       1206.10         9.96 o
   3   4   0        149.29        131.29         6.52 o
   4   4   0        596.38        643.53         7.47 o
   5   4   0        870.97        848.95        14.28 o
   6   4   0          1.17         19.17         4.61 o
   7   4   0        373.93        346.97         6.36 o
   8   4   0         32.14         46.46         2.87 o
   9   4   0        150.55        138.94         4.09 o
  10   4   0          3.52         10.55         1.42 o
  11   4   0        333.45        301.95         6.08 o
  12   4   0          0.07          7.17         1.60 o
  13   4   0        735.47        738.10         8.70 o
  14   4   0         46.01         60.41         4.44 o
  15   4   0        451.71        468.26         7.77 o
  16   4   0        147.12        143.68         4.40 o
  17   4   0          3.33          6.25         1.37 o
  18   4   0        216.67        208.46         5.65 o
  19   4   0        154.15        158.99         4.99 o
  20   4   0        127.29        142.16         4.83 o
  21   4   0        446.86        440.86         8.33 o
  22   4   0         27.55         34.48         2.65 o
  23   4   0         19.82         27.28         2.18 o
  24   4   0         83.76         87.94         8.32 o
  25   4   0        336.38        390.32        24.45 o
  26   4   0       1168.13       1108.78        18.53 o
  27   4   0       1883.54       1801.71        28.05 o
  28   4   0        506.42        502.33        11.95 o
  29   4   0         70.52         90.74         5.20 o
  30   4   0          5.41          5.24         1.15 o
  31   4   0         22.00         21.35         2.19 o
  32   4   0         15.01         13.39         1.70 o
  33   4   0          0.09         -0.77         0.86 o
  34   4   0          6.47          7.39         1.36 o
  35   4   0         19.41         12.97         1.83 o
  36   4   0          0.52          0.75         1.91 o
  37   4   0         47.38         53.72         4.50 o
  38   4   0         53.25         46.60         4.20 o
  39   4   0          0.68          3.10         1.71 o
  40   4   0         83.15         80.76         5.67 o
  41   4   0         52.90         60.15         5.01 o
  42   4   0         48.16         45.38         4.33 o
  43   4   0          5.66          7.61         2.01 o
  44   4   0         36.61         32.44         3.74 o
  45   4   0         42.89         41.37         4.35 o
  46   4   0          0.16          1.43         1.24 o
  47   4   0          1.35          1.49         1.69 o
   1   5   0         33.75         23.41         2.42 o
   2   5   0         20.51         13.57         2.06 o
   3   5   0         52.31         48.83         3.53 o
   4   5   0         19.60         22.32         2.33 o
   5   5   0          8.10          6.00         1.16 o
   6   5   0         53.39         57.16         2.83 o
   7   5   0         86.94         84.10         3.52 o
   8   5   0        183.31        173.36         5.06 o
   9   5   0         83.91         76.01         3.42 o
  10   5   0         53.87         49.66         2.75 o
  11   5   0          6.57          4.27         0.87 o
  12   5   0         10.93         10.01         1.32 o
  13   5   0        127.35        117.78         4.29 o
  14   5   0         32.29         30.07         2.47 o
  15   5   0          3.25         10.74         1.89 o
  16   5   0        224.52        223.68         6.91 o
  17   5   0        217.56        227.84         7.29 o
  18   5   0          2.47         32.88         9.14 o
  19   5   0        735.65        697.66        13.60 o
  20   5   0        322.22        327.13         9.45 o
  21   5   0        201.46        241.26         8.33 o
  22   5   0        340.65        347.59         9.87 o
  23   5   0         68.24         98.06        13.18 o
  24   5   0        246.56        244.37        14.68 o
  25   5   0        268.89        274.08        22.41 o
  26   5   0        283.78        275.67         9.11 o
  27   5   0         17.72         27.07         3.21 o
  28   5   0          2.77          5.50         1.64 o
  29   5   0         25.70         43.97         3.82 o
  30   5   0         47.45         55.13        10.83 o
  31   5   0        263.95        249.00         8.34 o
  32   5   0         41.51         43.66         3.79 o
  33   5   0          4.60          1.86         1.88 o
  34   5   0          1.55          1.34         0.74 o
  35   5   0          4.09          5.59         1.35 o
  36   5   0          8.51          9.39         1.89 o
  37   5   0         14.90         23.60         2.93 o
  38   5   0         19.94         25.40         2.95 o
  39   5   0        109.62        116.87         6.34 o
  40   5   0          9.40         15.65         2.57 o
  41   5   0          0.56          0.69         0.86 o
  42   5   0          0.02          7.44         1.99 o
   0   6   0         15.78         21.75         3.31 o
   1   6   0         41.41         41.12         4.96 o
   2   6   0          3.61         10.95         2.08 o
   3   6   0         73.30         76.60         5.20 o
   4   6   0        436.62        396.20        10.28 o
   5   6   0        791.89        736.55        17.49 o
   6   6   0        112.29        140.76         8.19 o
   7   6   0          2.79         12.10         2.14 o
   8   6   0          5.32          4.11         1.30 o
   9   6   0         72.08         61.54         4.11 o
  10   6   0         78.33         64.67         4.11 o
  11   6   0          2.61          8.31         1.60 o
  12   6   0         28.41         33.76         3.11 o
  13   6   0        158.19        144.29         7.31 o
  14   6   0          0.10          2.23         3.39 o
  15   6   0          2.53          9.56         1.94 o
  16   6   0          4.98          7.39         3.42 o
  17   6   0         24.88         45.60         4.30 o
  18   6   0         28.29         94.57        32.69 o
  19   6   0        476.11        621.73       147.00 o
  20   6   0       1559.92       1478.37        27.12 o
  21   6   0        121.86        179.19        24.48 o
  22   6   0         17.85         37.71         6.87 o
  23   6   0         39.99         43.49         4.83 o
  24   6   0          0.71          5.72         4.07 o
  25   6   0        100.85         68.81         6.00 o
  26   6   0          0.11          3.42         3.17 o
  27   6   0          3.48         33.04         8.79 o
  28   6   0        365.90        323.06        13.17 o
  29   6   0         26.83         39.17         6.63 o
  30   6   0         21.55         25.39         4.96 o
  31   6   0         46.28         38.16         4.63 o
  32   6   0          0.03          4.45         1.93 o
  33   6   0         17.68         14.73         2.52 o
  34   6   0          0.08         -0.84         1.54 o
  35   6   0         21.40         15.40         2.88 o
   1   7   0         34.85         32.15         3.12 o
   2   7   0         68.49         59.33         4.02 o
   3   7   0         51.52         42.27         3.45 o
   4   7   0          2.91          7.73         1.60 o
   5   7   0         32.57         31.33         2.97 o
   6   7   0         56.19         50.31         3.87 o
   7   7   0        109.68         78.87         4.67 o
   8   7   0         25.74         23.54         2.68 o
   9   7   0         30.59         32.93         5.09 o
  10   7   0         67.46         48.96         3.99 o
  11   7   0          1.90          5.29         1.94 o
  12   7   0          8.99          9.36         1.99 o
  13   7   0          8.37          5.38         1.78 o
  14   7   0          2.31          3.02         1.24 o
  15   7   0         15.07         10.86         2.36 o
  16   7   0         26.06         28.36         3.45 o
  17   7   0         11.37          7.33         1.85 o
  18   7   0          1.76          3.37         1.09 o
  19   7   0         10.71          7.76         1.82 o
  20   7   0          0.48          1.44         1.02 o
  21   7   0          6.13          8.61         4.87 o
  22   7   0         35.11         52.49         7.43 o
  23   7   0         79.08         85.16         7.25 o
   2   0   1       2690.42       2724.43        24.49 o
   4   0   1       1888.64       1954.45        25.45 o
   6   0   1       3639.21       3767.08        29.50 o
   8   0   1      18135.28      17105.52        40.14 o
  10   0   1      17904.28      17370.90        71.81 o
  12   0   1        693.65        742.49         7.86 o
  14   0   1       2877.98       2848.83        28.76 o
  16   0   1        250.12        254.61         5.80 o
  18   0   1        757.42        800.72        14.44 o
  20   0   1        901.92        877.73        15.78 o
  22   0   1       3294.60       3335.59        39.16 o
  24   0   1        831.35        820.63        16.46 o
  26   0   1        906.48        901.36        17.91 o
  28   0   1        151.78        142.73         5.02 o
  30   0   1        379.72        356.57         8.11 o
  32   0   1       1873.07       1792.05        18.85 o
  34   0   1       1922.20       1860.10        26.66 o
  36   0   1         10.80         13.00         2.15 o
  38   0   1        432.27        407.25        11.14 o
  40   0   1         76.02         79.36         5.05 o
  42   0   1        485.88        447.60        16.21 o
  44   0   1         91.66         84.48         5.86 o
  46   0   1         31.64         27.58         3.44 o
  48   0   1        145.29        149.47         8.23 o
  50   0   1         75.67         77.24         7.40 o
  52   0   1         24.52         22.48         6.32 o
  54   0   1        174.64        153.69        11.44 o
   0   1   1       1986.27       1998.31        41.69 o
   1   1   1        419.53        442.47         7.12 o
   2   1   1       3049.45       3061.71        60.30 o
   3   1   1        942.41        976.74         8.24 o
   4   1   1       1675.96       1654.64        15.26 o
   5   1   1       3487.16       3533.69        35.39 o
   6   1   1       4125.88       4079.69        26.81 o
   7   1   1       8948.96       8915.14        98.22 o
   8   1   1      14481.85      13824.10        95.87 o
   9   1   1       9856.82       9777.14       102.37 o
  10   1   1        255.75        247.53         3.35 o
  11   1   1        503.68        518.30         5.73 o
  12   1   1       2101.70       2063.73        18.74 o
  13   1   1       1120.76       1133.61        10.29 o
  14   1   1       1386.57       1530.77         8.21 o
  15   1   1        176.69        210.11        13.75 o
  16   1   1       3565.89       3529.79        21.90 o
  17   1   1        468.17        571.31        11.03 o
  18   1   1       2383.21       2465.59        12.00 o
  19   1   1         28.62         47.53         3.52 o
  20   1   1         63.08         48.28         1.30 o
  21   1   1        127.37        130.39         2.65 o
  22   1   1        118.96        110.23         2.48 o
  23   1   1         97.84        103.05         2.44 o
  24   1   1        254.82        247.73         3.81 o
  25   1   1         21.60         33.07         2.45 o
  26   1   1        383.23        368.97         5.41 o
  27   1   1         22.96         25.44         1.88 o
  28   1   1          7.87         12.09         1.02 o
  29   1   1         35.00         35.35         1.78 o
  30   1   1         56.96         47.43         2.08 o
  31   1   1         62.04         64.92         2.47 o
  32   1   1         67.01         63.15         2.51 o
  33   1   1        101.95        100.79         3.17 o
  34   1   1         59.24         59.48         2.47 o
  35   1   1          0.11          0.84         0.37 o
  36   1   1         12.70         21.03         1.56 o
  37   1   1        135.56        158.08         5.45 o
  38   1   1        509.40        554.91         8.11 o
  39   1   1        857.46        841.05         9.98 o
  40   1   1        259.63        315.38         6.29 o
  41   1   1        399.90        389.85         7.30 o
  42   1   1         95.84        115.66         4.37 o
  43   1   1         76.44         84.30         3.73 o
  44   1   1         82.22         80.89         4.07 o
  45   1   1         31.00         31.17         2.56 o
  46   1   1          6.55         10.10         1.52 o
  47   1   1         13.67         14.05         1.95 o
  48   1   1         35.59         36.22         3.16 o
  49   1   1          9.37          8.62         1.85 o
  50   1   1         17.10         17.69         3.45 o
  51   1   1         10.29         16.02         3.11 o
  52   1   1         76.29         70.59         6.24 o
  53   1   1         25.75         24.39         3.97 o
  54   1   1         39.69         37.25         4.72 o
   1   2   1         40.57         48.55         1.77 o
   2   2   1        553.40        574.44         7.93 o
   3   2   1       1082.01       1110.47        12.62 o
   4   2   1          5.93         10.36         2.00 o
   5   2   1        833.44        852.35         7.73 o
   6   2   1        293.44        324.92         4.75 o
   7   2   1        709.37        758.16        11.49 o
   8   2   1        272.55        308.39         4.90 o
   9   2   1        998.48       1006.54        11.74 o
  10   2   1        292.67        299.26         3.92 o
  11   2   1         46.53         59.69         2.83 o
  12   2   1       2108.33       2216.17        24.80 o
  13   2   1       1842.22       1868.50        17.86 o
  14   2   1       1809.24       1824.04        20.51 o
  15   2   1       1206.77       1191.76        12.08 o
  16   2   1        194.93        194.82         6.36 o
  17   2   1        512.26        506.60         6.48 o
  18   2   1        771.86        758.56         7.62 o
  19   2   1         72.36         70.88         2.68 o
  20   2   1         50.67         77.06         2.45 o
  21   2   1        396.82        388.97         6.06 o
  22   2   1        625.76        648.17         6.98 o
  23   2   1        302.62        298.70         6.58 o
  24   2   1        822.67        815.60         8.12 o
  25   2   1        135.63        146.80         5.51 o
  26   2   1        284.11        296.71         5.10 o
  27   2   1        325.16        313.00         4.66 o
  28   2   1         28.88         35.84         2.71 o
  29   2   1        215.21        231.26         4.99 o
  30   2   1        451.22        454.81         6.73 o
  31   2   1         21.06         41.01         5.03 o
  32   2   1        249.38        260.02         4.93 o
  33   2   1        495.36        480.60         6.79 o
  34   2   1        290.72        305.60         5.49 o
  35   2   1         80.96        129.27         5.12 o
  36   2   1        433.48        474.64         7.16 o
  37   2   1        622.96        651.66         8.72 o
  38   2   1        716.85        726.81         9.32 o
  39   2   1        268.55        287.98         5.98 o
  40   2   1         45.37         49.12         2.60 o
  41   2   1          4.36         11.42         1.53 o
  42   2   1        105.96        104.58         4.36 o
  43   2   1        207.58        191.51         5.93 o
  44   2   1         56.01         62.61         3.52 o
  45   2   1         81.60         77.31         4.18 o
  46   2   1         28.29         38.45         3.02 o
  47   2   1         31.25         41.25         3.15 o
  48   2   1         58.64         65.09         4.47 o
  49   2   1         13.47         21.07         3.17 o
  50   2   1         42.58         44.02         4.36 o
  51   2   1         32.50         44.25         4.46 o
  52   2   1         38.83         38.90         4.76 o
  53   2   1         12.50         15.25         3.15 o
   0   3   1       1175.54       1100.66        21.95 o
   1   3   1        345.17        310.71         4.89 o
   2   3   1        101.24        138.37         3.31 o
   3   3   1        476.08        477.53         6.05 o
   4   3   1        379.65        419.90         6.12 o
   5   3   1       1316.88       1256.55        14.67 o
   6   3   1        638.80        633.12         9.18 o
   7   3   1        987.05        985.45        11.18 o
   8   3   1        211.08        218.44         3.51 o
   9   3   1       1058.55       1057.35         8.91 o
  10   3   1        602.82        667.27         6.26 o
  11   3   1         31.05         41.75         1.65 o
  12   3   1        221.55        233.04         3.96 o
  13   3   1       1443.70       1388.09        25.26 o
  14   3   1        133.20        150.05         3.28 o
  15   3   1        137.60        125.81         2.99 o
  16   3   1         14.15         13.02         1.16 o
  17   3   1        388.20        359.83         4.71 o
  18   3   1        206.66        182.42         3.69 o
  19   3   1        288.79        265.45         4.64 o
  20   3   1        235.91        241.28         4.34 o
  21   3   1        228.06        220.55         4.24 o
  22   3   1        181.38        183.64         3.92 o
  23   3   1         14.01         18.49         1.61 o
  24   3   1        103.94        102.42         3.01 o
  25   3   1         20.49         23.84         1.54 o
  26   3   1        226.00        206.72         4.28 o
  27   3   1        101.49        106.98         3.13 o
  28   3   1         39.66         50.06         2.85 o
  29   3   1        452.75        413.26         6.09 o
  30   3   1        183.44        198.05         4.50 o
  31   3   1        304.81        293.65         5.31 o
  32   3   1        314.23        326.32         5.69 o
  33   3   1        275.97        300.60         5.89 o
  34   3   1        427.34        453.39         7.10 o
  35   3   1        586.37        558.57         7.74 o
  36   3   1        132.39        154.74         4.30 o
  37   3   1        119.69        114.73         3.92 o
  38   3   1          4.57         10.75         1.35 o
  39   3   1         32.13         39.06         2.64 o
  40   3   1        134.13        125.32         4.54 o
  41   3   1         35.32         33.62         2.66 o
  42   3   1          9.33         13.86         2.00 o
  43   3   1        111.37        111.40         5.21 o
  44   3   1          6.72         11.79         1.88 o
  45   3   1         42.07         36.64         3.30 o
  46   3   1         12.59         12.91         2.48 o
  47   3   1         39.99         32.35         4.34 o
  48   3   1          6.52         16.49         3.01 o
  49   3   1        122.82        120.47         7.16 o
  50   3   1         56.36         55.73         5.88 o
   1   4   1         72.05         72.35         2.89 o
   2   4   1         68.42         57.53         3.63 o
   3   4   1          3.23          3.99         0.82 o
   4   4   1         84.11         87.95         2.46 o
   5   4   1        214.79        221.03         3.93 o
   6   4   1        529.40        550.18         6.22 o
   7   4   1         40.26         54.88         2.31 o
   8   4   1        474.42        517.43         6.27 o
   9   4   1        424.50        417.50         6.94 o
  10   4   1        205.99        196.21         3.89 o
  11   4   1         72.48         69.07         2.35 o
  12   4   1         49.47         55.94         3.29 o
  13   4   1        728.14        696.57         7.78 o
  14   4   1        125.19        128.17         2.98 o
  15   4   1         83.10         79.25         2.66 o
  16   4   1         67.95         77.84         5.14 o
  17   4   1       1366.13       1272.20        11.32 o
  18   4   1        513.70        518.11        10.53 o
  19   4   1       1135.67       1043.38        15.65 o
  20   4   1        118.57        126.25         3.81 o
  21   4   1        114.72        118.76         3.64 o
  22   4   1        211.95        208.34         4.85 o
  23   4   1        149.32        147.78         4.37 o
  24   4   1         67.77         67.75         3.02 o
  25   4   1         80.12         70.59         3.11 o
  26   4   1         41.22         44.81         2.55 o
  27   4   1         71.93         74.47         3.74 o
  28   4   1         20.69         44.94         4.63 o
  29   4   1        365.08        351.28         7.79 o
  30   4   1          4.81         37.87         9.06 o
  31   4   1        294.38        282.69         8.19 o
  32   4   1          5.70         17.95         2.33 o
  33   4   1        138.56        136.80         5.44 o
  34   4   1         27.88         35.56         3.49 o
  35   4   1        222.42        206.94         6.89 o
  36   4   1         36.94         47.16         3.71 o
  37   4   1        242.99        230.96         7.42 o
  38   4   1         32.98         39.38         3.26 o
  39   4   1         57.34         61.38         3.97 o
  40   4   1         70.68         64.50         4.63 o
  41   4   1         65.74         64.70         5.21 o
  42   4   1          5.27          6.24         2.20 o
  43   4   1         58.24         80.84         5.93 o
  44   4   1         43.21         42.00         4.39 o
  45   4   1         34.19         46.03         4.56 o
  46   4   1         12.00         14.56         3.23 o
   0   5   1         82.88         82.55         4.29 o
   1   5   1         23.40         24.68         1.90 o
   2   5   1         44.57         45.33         2.60 o
   3   5   1        318.37        302.68         7.09 o
   4   5   1         59.46         68.53         3.88 o
   5   5   1         67.02         73.50         3.25 o
   6   5   1         16.03         27.41         2.19 o
   7   5   1        437.79        409.08         7.00 o
   8   5   1         94.17         97.47         5.52 o
   9   5   1        107.44        106.11         3.64 o
  10   5   1         63.27         91.85         5.68 o
  11   5   1        866.94        878.31        17.30 o
  12   5   1       1118.46       1040.70        11.36 o
  13   5   1        748.30        731.36        16.16 o
  14   5   1        316.00        330.51         7.97 o
  15   5   1         59.13         72.73         3.59 o
  16   5   1        121.86        123.49         4.00 o
  17   5   1        333.65        329.50         7.31 o
  18   5   1        304.83        286.50         7.98 o
  19   5   1        329.46        297.07         8.27 o
  20   5   1         64.87         95.91        11.69 o
  21   5   1        440.76        425.24         9.81 o
  22   5   1        152.71        155.42         5.96 o
  23   5   1         97.75        111.86         5.09 o
  24   5   1         11.19         11.75         2.08 o
  25   5   1         73.45         72.72         4.15 o
  26   5   1         78.40         60.25         4.43 o
  27   5   1         22.47         22.84         2.82 o
  28   5   1          7.01         12.13         2.09 o
  29   5   1         44.77         46.88         4.01 o
  30   5   1          4.17          8.54         1.97 o
  31   5   1         47.32         52.91         3.99 o
  32   5   1         31.39         27.39         2.96 o
  33   5   1         24.92         24.88         3.07 o
  34   5   1        137.30        130.70         6.43 o
  35   5   1         35.64         42.92         3.49 o
  36   5   1         15.48         20.09         2.50 o
  37   5   1         55.06         50.22         3.83 o
  38   5   1         41.74         38.48         3.42 o
  39   5   1         40.92         34.03         3.14 o
  40   5   1          7.45         10.63         2.15 o
  41   5   1         18.57         20.06         2.64 o
   1   6   1         12.89         19.04         2.18 o
   2   6   1        204.89        174.43         8.11 o
   3   6   1         73.57         69.99         4.00 o
   4   6   1         14.04         21.46         2.55 o
   5   6   1        146.66        129.19         5.32 o
   6   6   1         17.25         16.26         2.05 o
   7   6   1          1.81          2.44         1.33 o
   8   6   1         23.57         18.33         1.91 o
   9   6   1         23.02         25.42         2.47 o
  10   6   1        116.42        105.57         4.88 o
  11   6   1        122.04         98.08         4.69 o
  12   6   1          1.39          7.74         2.40 o
  13   6   1        128.32        106.76         4.93 o
  14   6   1        220.10        182.75         7.41 o
  15   6   1        166.42        157.60         6.93 o
  16   6   1         43.86         48.35         4.01 o
  17   6   1         24.02         29.65         4.22 o
  18   6   1        189.69        167.80         6.21 o
  19   6   1         49.61         55.96         4.51 o
  20   6   1         45.00         48.49         3.45 o
  21   6   1         16.52         22.13         2.37 o
  22   6   1          6.17          9.18         1.61 o
  23   6   1         26.46         26.82         2.82 o
  24   6   1         16.77         22.11         2.66 o
  25   6   1         37.98         41.53         3.51 o
  26   6   1         26.39         30.26         3.15 o
  27   6   1        103.88        116.94         6.00 o
  28   6   1        228.36        211.12         8.02 o
  29   6   1         56.95         74.32         5.01 o
  30   6   1        259.72        236.91         8.59 o
  31   6   1          0.16         19.26         3.32 o
  32   6   1         65.09         63.99         5.21 o
  33   6   1         12.51         19.93         4.19 o
  34   6   1        121.41        107.16         6.23 o
   0   7   1          8.20          8.58         2.46 o
   1   7   1          7.84         13.94         2.11 o
   2   7   1         76.62         72.67         4.54 o
   3   7   1        103.53        102.96         5.45 o
   4   7   1        181.96        170.44         6.87 o
   5   7   1          7.78         13.14         2.18 o
   6   7   1          0.97          3.26         0.84 o
   7   7   1         19.22         21.16         2.53 o
   8   7   1         66.17         72.94         4.45 o
   9   7   1          3.51          7.18         1.77 o
  10   7   1         28.69         28.39         3.24 o
  11   7   1          5.60         12.91         2.37 o
  12   7   1         20.90         35.35         4.36 o
  13   7   1         86.05         81.14         5.48 o
  14   7   1         42.24         53.95         4.53 o
  15   7   1         27.31         38.49         3.73 o
  16   7   1          2.53          8.74         1.85 o
  17   7   1          1.11          1.53         0.80 o
  18   7   1          9.28         12.71         2.16 o
  19   7   1         82.71         84.00         5.57 o
  20   7   1         14.77         15.03         2.53 o
  21   7   1         18.54         18.88         2.65 o
  22   7   1          0.79          1.89         0.79 o
   0   0   2       1927.03       1800.12        30.36 o
   2   0   2       4775.80       4654.77        32.99 o
   4   0   2       3094.11       3131.99        21.97 o
   6   0   2       1022.84        954.47        10.35 o
   8   0   2       1237.64       1239.36        16.60 o
  10   0   2       1713.73       1771.33        28.97 o
  12   0   2       2717.38       2632.67        40.41 o
  14   0   2       1697.73       1710.38        15.65 o
  16   0   2        499.24        423.56         8.14 o
  18   0   2        500.10        524.00         9.26 o
  20   0   2        734.73        707.86        10.96 o
  22   0   2        333.00        296.53         7.26 o
  24   0   2         82.03         65.52         3.14 o
  26   0   2        862.23        809.52        13.67 o
  28   0   2         40.58         32.01         2.61 o
  30   0   2        472.83        456.88        10.49 o
  32   0   2        381.17        323.96         9.08 o
  34   0   2        926.33        894.31        15.52 o
  36   0   2        559.58        516.29        12.10 o
  38   0   2        293.32        241.04         7.44 o
  40   0   2         39.75         43.15         3.48 o
  42   0   2        169.25        146.72         6.69 o
  44   0   2        106.46        100.68         6.72 o
  46   0   2         86.63         82.42         6.27 o
  48   0   2         80.13         84.67         6.58 o
  50   0   2        115.50        109.00         9.47 o
  52   0   2         93.16         94.41         7.21 o
   1   1   2        848.63        847.65         6.79 o
   2   1   2        325.83        328.03         5.24 o
   3   1   2        219.82        206.18         3.45 o
   4   1   2        595.64        629.05         6.21 o
   5   1   2       1378.40       1406.75        15.16 o
   6   1   2       2408.87       2547.00        27.10 o
   7   1   2        823.47        912.01        13.04 o
   8   1   2       1164.32       1286.63         9.56 o
   9   1   2        185.18        187.59         3.69 o
  10   1   2        603.79        640.78         7.86 o
  11   1   2        135.07        147.84         2.24 o
  12   1   2        326.81        330.02         3.33 o
  13   1   2        392.12        390.29         3.53 o
  14   1   2        320.56        296.26         6.41 o
  15   1   2       2035.92       2138.02        19.96 o
  16   1   2       3457.80       3452.76        39.24 o
  17   1   2       3590.05       3615.82        16.97 o
  18   1   2       1921.64       1908.44        26.03 o
  19   1   2        403.49        455.30        10.35 o
  20   1   2        447.13        421.17         6.88 o
  21   1   2         42.01         51.53         2.72 o
  22   1   2        744.69        726.86        12.10 o
  23   1   2         26.39         43.59         5.37 o
  24   1   2        279.70        256.09         4.15 o
  25   1   2        151.95        157.11         4.60 o
  26   1   2        406.47        387.51         5.18 o
  27   1   2         83.52         97.75         4.06 o
  28   1   2        446.56        445.23         6.12 o
  29   1   2        427.73        455.89         8.90 o
  30   1   2       1531.15       1492.07        11.49 o
  31   1   2       1355.40       1352.93        11.07 o
  32   1   2        219.70        259.24         9.16 o
  33   1   2        132.06        138.61         4.02 o
  34   1   2        184.28        176.68         4.58 o
  35   1   2         79.02         92.35         3.59 o
  36   1   2        101.10        100.51         3.71 o
  37   1   2          8.09         13.67         1.68 o
  38   1   2         90.38        103.56         3.89 o
  39   1   2         45.21         61.83         3.54 o
  40   1   2        283.27        295.13         6.74 o
  41   1   2        232.35        235.21         6.12 o
  42   1   2        163.05        178.50         5.41 o
  43   1   2         74.37         89.09         3.97 o
  44   1   2        177.61        180.65         5.53 o
  45   1   2         36.49         55.49         3.24 o
  46   1   2        187.13        170.62         5.83 o
  47   1   2          6.71         20.48         2.69 o
  48   1   2         57.54         66.82         3.78 o
  49   1   2         22.39         17.58         2.04 o
  50   1   2          2.62          1.90         0.81 o
  51   1   2         14.62         10.43         1.60 o
  52   1   2          8.58          9.48         2.47 o
   0   2   2        982.42        907.27        24.78 o
   1   2   2        371.45        386.56         5.28 o
   2   2   2        266.76        276.52         5.02 o
   3   2   2        507.94        530.12         6.77 o
   4   2   2       1648.81       1626.27        16.55 o
   5   2   2        990.37        963.67        27.74 o
   6   2   2         63.25         92.14         4.57 o
   7   2   2       1614.13       1646.04        31.30 o
   8   2   2        371.28        363.90         6.54 o
   9   2   2       1397.34       1524.83        11.07 o
  10   2   2       2082.05       2100.47        12.36 o
  11   2   2        420.77        393.72         7.28 o
  12   2   2        319.87        354.14         4.70 o
  13   2   2        290.76        334.77         5.34 o
  14   2   2       1322.64       1331.01         9.26 o
  15   2   2       1198.64       1193.42         9.11 o
  16   2   2       1349.28       1355.30        10.73 o
  17   2   2       1201.73       1232.91        10.38 o
  18   2   2        230.22        278.57         6.58 o
  19   2   2        250.04        259.21         5.49 o
  20   2   2        279.89        274.92         4.37 o
  21   2   2        622.28        626.45         6.61 o
  22   2   2          8.10         13.08         1.20 o
  23   2   2         36.96         40.44         1.76 o
  24   2   2        130.24        127.48         3.09 o
  25   2   2         40.52         47.57         2.05 o
  26   2   2        214.60        215.92         4.58 o
  27   2   2         94.92         94.09         3.11 o
  28   2   2         30.44         39.27         1.91 o
  29   2   2        182.48        177.43         4.00 o
  30   2   2        187.75        167.58         3.94 o
  31   2   2         38.36         38.09         2.67 o
  32   2   2        194.41        171.23         4.45 o
  33   2   2         45.71         61.13         2.75 o
  34   2   2        184.35        165.71         4.52 o
  35   2   2         11.39         17.27         2.00 o
  36   2   2         99.69        103.20         3.98 o
  37   2   2        293.53        286.15         6.54 o
  38   2   2         86.90         95.76         3.89 o
  39   2   2         57.29         61.10         3.14 o
  40   2   2        131.54        137.47         4.79 o
  41   2   2        209.30        203.58         5.83 o
  42   2   2         46.19         67.96         3.52 o
  43   2   2        181.50        181.97         5.69 o
  44   2   2        132.16        131.69         4.89 o
  45   2   2          1.07         11.27         1.79 o
  46   2   2         87.67         85.58         4.28 o
  47   2   2         40.51         56.35         3.84 o
  48   2   2         88.38         79.90         4.54 o
  49   2   2         34.18         39.57         3.29 o
  50   2   2         65.34         60.20         4.43 o
  51   2   2         23.27         28.24         3.10 o
   1   3   2        348.79        339.83         5.59 o
   2   3   2         12.35         23.10         1.90 o
   3   3   2        332.78        308.71         5.33 o
   4   3   2         85.18         78.86         2.96 o
   5   3   2        360.81        344.38         5.64 o
   6   3   2          7.44          9.01         1.04 o
   7   3   2          4.99          7.04         0.82 o
   8   3   2         37.53         34.67         1.97 o
   9   3   2        366.14        335.83         6.73 o
  10   3   2         85.87         97.46         3.22 o
  11   3   2        211.64        199.65         6.14 o
  12   3   2         22.78         30.00         2.29 o
  13   3   2        381.94        364.75         8.92 o
  14   3   2        103.69        103.84         3.37 o
  15   3   2        345.47        332.29         4.28 o
  16   3   2         50.09         56.35         1.83 o
  17   3   2        162.94        142.36         2.79 o
  18   3   2         92.22         82.76         2.22 o
  19   3   2        116.74        113.12         2.60 o
  20   3   2        228.45        228.56         4.06 o
  21   3   2         87.91        102.65         2.94 o
  22   3   2        112.37        109.12         3.07 o
  23   3   2        320.54        313.29         5.00 o
  24   3   2         43.79         61.16         3.04 o
  25   3   2        237.41        216.06         4.69 o
  26   3   2         71.69         85.44         4.42 o
  27   3   2        309.17        292.09         5.78 o
  28   3   2         31.52         55.14         6.56 o
  29   3   2        283.29        267.91         5.66 o
  30   3   2          7.11          9.85         1.63 o
  31   3   2        113.05        128.30         4.09 o
  32   3   2        305.24        283.08         6.05 o
  33   3   2         98.05        106.74         3.80 o
  34   3   2         38.84         69.23         6.25 o
  35   3   2        425.48        385.34         7.28 o
  36   3   2         29.73         45.02         3.03 o
  37   3   2         80.78         88.95         3.57 o
  38   3   2         21.62         24.14         2.13 o
  39   3   2         10.30         22.19         2.02 o
  40   3   2         52.96         62.95         3.74 o
  41   3   2        180.53        182.15         5.86 o
  42   3   2        189.18        178.31         5.82 o
  43   3   2          9.21         20.62         2.37 o
  44   3   2        116.40        118.20         5.21 o
  45   3   2        139.76        151.29         6.32 o
  46   3   2         63.66         71.75         4.44 o
  47   3   2         38.63         45.97         3.58 o
  48   3   2          3.42          9.32         1.84 o
   0   4   2        548.99        590.86        15.29 o
   1   4   2        800.08        783.34        10.33 o
   2   4   2        102.78        128.44         4.37 o
   3   4   2        727.67        693.94        11.97 o
   4   4   2        322.60        341.44         6.36 o
   5   4   2        534.64        518.87         7.77 o
   6   4   2        386.12        361.78         6.50 o
   7   4   2        152.93        157.87         4.30 o
   8   4   2         16.88         34.40         3.16 o
   9   4   2       1246.87       1194.17        17.53 o
  10   4   2        123.30        143.14         6.07 o
  11   4   2        272.37        301.00         5.91 o
  12   4   2        736.73        667.28         7.21 o
  13   4   2        373.38        403.87         5.64 o
  14   4   2         82.19        102.90         3.02 o
  15   4   2        224.86        226.31         4.22 o
  16   4   2         19.17         30.53         1.66 o
  17   4   2        131.57        120.44         3.41 o
  18   4   2         55.32         63.17         2.62 o
  19   4   2         98.84         99.78         3.34 o
  20   4   2         83.89         77.24         2.99 o
  21   4   2         51.10         49.87         2.40 o
  22   4   2          4.45          7.47         1.13 o
  23   4   2         96.56        100.56         3.68 o
  24   4   2         91.50         89.23         3.56 o
  25   4   2        140.79        139.38         4.39 o
  26   4   2         56.62         61.45         3.75 o
  27   4   2        129.77        119.66         4.79 o
  28   4   2         17.92         17.38         1.91 o
  29   4   2         33.44         32.93         3.40 o
  30   4   2        195.05        162.33         5.39 o
  31   4   2         69.67         67.18         3.69 o
  32   4   2         11.80         12.69         1.60 o
  33   4   2          5.46          3.37         0.66 o
  34   4   2          5.79          5.30         1.07 o
  35   4   2         37.18         30.99         2.47 o
  36   4   2         12.80         17.78         1.83 o
  37   4   2         82.94         61.96         3.75 o
  38   4   2        100.88         99.89         4.82 o
  39   4   2        157.51        146.15         5.82 o
  40   4   2         34.78         30.91         2.75 o
  41   4   2          9.23         13.22         1.92 o
  42   4   2         60.93         59.03         3.79 o
  43   4   2          9.26         14.05         1.92 o
  44   4   2          0.21          1.24         0.66 o
   1   5   2        148.47        140.41         4.51 o
   2   5   2        260.56        241.79         5.94 o
   3   5   2        330.41        348.62        10.52 o
   4   5   2        216.25        221.21         6.10 o
   5   5   2        591.84        547.98        10.79 o
   6   5   2        102.45        105.27         4.13 o
   7   5   2         12.22         18.86         1.80 o
   8   5   2         91.49         98.51         3.75 o
   9   5   2        234.16        261.83         8.83 o
  10   5   2        798.45        757.49        11.01 o
  11   5   2        979.11        915.12        11.52 o
  12   5   2         93.79        128.45         6.74 o
  13   5   2        106.54        102.25         3.86 o
  14   5   2        131.92        121.11         4.58 o
  15   5   2         96.49         91.69         4.01 o
  16   5   2         36.16         35.85         2.56 o
  17   5   2         48.84         46.53         2.88 o
  18   5   2         36.94         30.23         2.36 o
  19   5   2         69.56         60.50         3.37 o
  20   5   2        180.79        163.24         5.44 o
  21   5   2        153.36        136.15         5.09 o
  22   5   2        174.50        161.92         7.27 o
  23   5   2        176.85        156.06         5.45 o
  24   5   2         45.11         56.62         3.37 o
  25   5   2         95.03         87.47         4.43 o
  26   5   2          1.90         10.61         2.17 o
  27   5   2         48.78         39.84         3.36 o
  28   5   2         20.10         32.16         5.87 o
  29   5   2         62.10         68.95         4.48 o
  30   5   2          2.52          8.64         2.48 o
  31   5   2         69.04         68.29         4.14 o
  32   5   2         12.36         19.07         3.83 o
  33   5   2        133.69        134.73         6.15 o
  34   5   2         58.89         65.69         4.65 o
  35   5   2         64.50         75.01         5.33 o
  36   5   2         66.04         75.56         5.32 o
  37   5   2        152.38        161.87         7.67 o
  38   5   2          1.97          8.25         2.05 o
  39   5   2         28.53         32.03         3.42 o
   0   6   2         69.41         69.76         5.80 o
   1   6   2         44.31         55.43         3.70 o
   2   6   2         42.64         45.41         2.95 o
   3   6   2         36.09         36.02         2.68 o
   4   6   2         41.17         44.54         3.01 o
   5   6   2        137.38        129.10         4.96 o
   6   6   2         20.54         28.65         2.35 o
   7   6   2         47.20         56.33         3.10 o
   8   6   2        168.90        164.31         5.23 o
   9   6   2         65.81         71.56         3.52 o
  10   6   2         27.91         33.02         2.68 o
  11   6   2         35.10         37.49         2.76 o
  12   6   2         49.87         52.30         3.22 o
  13   6   2          7.83         10.70         1.95 o
  14   6   2        189.95        163.15         5.81 o
  15   6   2        107.91        109.71         4.89 o
  16   6   2         28.72         23.44         2.27 o
  17   6   2         12.32         14.68         1.84 o
  18   6   2         12.45         11.80         1.75 o
  19   6   2         26.43         27.45         2.41 o
  20   6   2         16.16         21.07         2.19 o
  21   6   2         21.88         32.64         2.73 o
  22   6   2         97.18         82.19         4.25 o
  23   6   2         12.24          8.44         1.53 o
  24   6   2          4.79          4.64         0.86 o
  25   6   2         11.81         15.83         2.12 o
  26   6   2         33.54         36.00         3.45 o
  27   6   2         74.41         77.50         5.77 o
  28   6   2          9.68         14.48         2.92 o
  29   6   2         26.74         35.17         4.67 o
  30   6   2         23.00         24.30         3.35 o
   1   7   2          9.44          6.24         2.30 o
   2   7   2         32.89         34.90         3.09 o
   3   7   2         39.85         44.38         3.48 o
   4   7   2         10.23         12.50         2.13 o
   5   7   2         15.90         19.41         2.34 o
   6   7   2         28.69         26.28         3.21 o
   7   7   2         27.88         32.85         3.45 o
   8   7   2          4.62          6.63         1.65 o
   9   7   2         30.88         22.82         2.92 o
  10   7   2         32.77         30.43         3.42 o
  11   7   2         19.45         25.60         3.28 o
  12   7   2        101.25        100.81         6.21 o
  13   7   2         34.37         47.96         4.44 o
  14   7   2         24.48         23.06         3.15 o
  15   7   2          8.46         14.21         2.59 o
  16   7   2         21.31         25.96         3.11 o
   2   0   3       1433.11       1382.23        33.20 o
   4   0   3        767.26        776.53         9.26 o
   6   0   3       1160.64       1195.07        20.11 o
   8   0   3       1075.48       1023.18        13.65 o
  10   0   3         19.58         21.43         1.91 o
  12   0   3        773.19        721.66        12.13 o
  14   0   3         67.02         63.02         2.95 o
  16   0   3        509.27        474.45         8.46 o
  18   0   3        420.38        394.59         7.72 o
  20   0   3       1070.21       1092.04        15.81 o
  22   0   3       3408.80       3189.36        27.43 o
  24   0   3       2529.78       2422.86        26.27 o
  26   0   3        610.55        610.39        12.37 o
  28   0   3       1116.30       1076.77        15.09 o
  30   0   3        205.47        207.47         6.75 o
  32   0   3        386.64        375.75        10.73 o
  34   0   3         31.13         34.33         3.29 o
  36   0   3        428.42        388.12        11.43 o
  38   0   3         73.25         70.18         4.96 o
  40   0   3        181.46        197.37         9.59 o
  42   0   3         22.98         26.21         3.03 o
  44   0   3        186.43        190.49         8.45 o
  46   0   3        239.59        232.60         9.52 o
  48   0   3        109.33        127.13         8.39 o
   0   1   3        163.58        210.52         5.27 o
   1   1   3        337.32        353.67         5.04 o
   2   1   3        885.26        870.51         7.88 o
   3   1   3        883.98        900.60         9.46 o
   4   1   3       1296.48       1272.75        11.01 o
   5   1   3        123.11        154.62        10.76 o
   6   1   3       1048.87       1042.73        11.32 o
   7   1   3        214.68        203.53         4.86 o
   8   1   3        245.43        236.27         4.25 o
   9   1   3         16.25         19.35         2.55 o
  10   1   3        581.23        538.20         7.09 o
  11   1   3         53.92         57.10         4.71 o
  12   1   3        552.00        509.84         4.53 o
  13   1   3         14.46         25.51         4.43 o
  14   1   3        816.81        753.51         6.78 o
  15   1   3         26.59         35.05         2.04 o
  16   1   3         91.21         90.81         2.17 o
  17   1   3        105.19        101.33         2.33 o
  18   1   3        523.85        504.43         5.14 o
  19   1   3         23.55         41.08         6.26 o
  20   1   3        794.70        759.09         8.13 o
  21   1   3        110.18        123.11         3.99 o
  22   1   3        281.03        293.78         6.89 o
  23   1   3        697.70        675.66         7.82 o
  24   1   3         47.39         46.43         2.94 o
  25   1   3         20.38         23.60         1.52 o
  26   1   3         60.00         76.46         3.37 o
  27   1   3        884.91        851.74         9.05 o
  28   1   3        121.37        138.72         6.64 o
  29   1   3          7.61         10.73         2.05 o
  30   1   3        152.82        139.10         4.11 o
  31   1   3         46.37         47.45         2.50 o
  32   1   3         83.46         90.51         3.39 o
  33   1   3         70.32         64.50         2.91 o
  34   1   3         26.16         26.17         1.80 o
  35   1   3         12.82         11.54         1.18 o
  36   1   3         23.57         30.02         2.08 o
  37   1   3         22.06         25.37         1.93 o
  38   1   3         24.54         22.31         1.82 o
  39   1   3         22.06         26.30         2.11 o
  40   1   3         71.72         78.39         3.54 o
  41   1   3         61.12         63.85         3.26 o
  42   1   3         49.68         56.18         3.13 o
  43   1   3         49.67         50.39         2.98 o
  44   1   3          9.99         18.62         2.00 o
  45   1   3        115.06        112.73         4.51 o
  46   1   3         88.10        103.00         4.40 o
  47   1   3         63.47         67.08         3.56 o
  48   1   3         14.54         21.15         2.05 o
  49   1   3         40.82         32.96         2.65 o
   1   2   3        599.59        618.38         7.14 o
   2   2   3        248.56        259.34         4.66 o
   3   2   3        262.31        280.37         4.79 o
   4   2   3         15.34         17.39         1.24 o
   5   2   3          9.68         13.12         1.05 o
   6   2   3         47.63         55.43         2.17 o
   7   2   3        312.07        313.19         5.25 o
   8   2   3         16.77         19.14         1.36 o
   9   2   3          4.90          5.63         0.86 o
  10   2   3        174.05        183.70         4.48 o
  11   2   3        375.16        359.51         6.23 o
  12   2   3         68.65         70.22         2.57 o
  13   2   3        123.83        117.00         2.82 o
  14   2   3         89.26         97.26         3.22 o
  15   2   3        489.20        463.35         6.25 o
  16   2   3         45.96         51.29         2.58 o
  17   2   3        210.72        210.97         3.82 o
  18   2   3        322.86        293.28         5.37 o
  19   2   3        405.02        380.75         5.92 o
  20   2   3        182.92        184.83         4.02 o
  21   2   3        249.07        237.75         4.36 o
  22   2   3         91.27         98.76         3.00 o
  23   2   3        368.80        354.55         8.40 o
  24   2   3       1571.58       1506.43        12.91 o
  25   2   3        692.17        694.73        11.17 o
  26   2   3        340.91        349.35         6.25 o
  27   2   3         68.42         72.91         2.97 o
  28   2   3         28.67         41.84         2.27 o
  29   2   3        187.42        212.36         4.73 o
  30   2   3          4.36         13.03         1.72 o
  31   2   3        188.77        167.16         4.86 o
  32   2   3         23.45         32.47         2.32 o
  33   2   3         77.44         79.77         3.79 o
  34   2   3         51.18         57.07         3.24 o
  35   2   3         31.73         37.10         2.67 o
  36   2   3         56.59         66.87         3.58 o
  37   2   3         30.45         40.13         2.87 o
  38   2   3        105.75        127.59         5.92 o
  39   2   3        251.24        244.22         7.06 o
  40   2   3         53.83         69.75         3.97 o
  41   2   3         43.79         33.48         2.96 o
  42   2   3          8.75         19.93         2.64 o
  43   2   3        126.20        129.18         5.92 o
  44   2   3         76.66         78.67         4.70 o
  45   2   3         33.25         35.22         3.25 o
  46   2   3         64.85         75.28         4.67 o
  47   2   3         40.24         66.71         4.30 o
   0   3   3       1220.44       1284.47        17.14 o
   1   3   3        607.56        638.54         9.09 o
   2   3   3         32.56         60.65         5.20 o
   3   3   3        647.19        636.90        10.06 o
   4   3   3         69.55        110.65         7.98 o
   5   3   3        838.63        816.15        10.17 o
   6   3   3        262.92        268.95         5.36 o
   7   3   3        601.03        577.83         7.67 o
   8   3   3        229.70        228.09         5.03 o
   9   3   3        153.36        166.92         4.11 o
  10   3   3        100.87        100.77         3.62 o
  11   3   3        140.92        142.21         4.29 o
  12   3   3        157.37        151.05         4.41 o
  13   3   3         44.84         49.19         2.59 o
  14   3   3        151.96        149.38         3.90 o
  15   3   3         31.33         42.39         2.14 o
  16   3   3        111.53        115.92         3.44 o
  17   3   3        158.00        164.18         4.87 o
  18   3   3        157.76        156.95         4.80 o
  19   3   3        240.59        220.79         5.00 o
  20   3   3        112.99         97.00         3.37 o
  21   3   3         59.54         44.42         2.84 o
  22   3   3        132.74        134.29         4.06 o
  23   3   3        269.42        248.17         5.52 o
  24   3   3         15.05         22.77         3.47 o
  25   3   3        170.45        147.70         4.30 o
  26   3   3         67.97         58.02         3.01 o
  27   3   3        166.32        158.30         4.59 o
  28   3   3        135.66        112.64         3.90 o
  29   3   3         46.82         43.63         2.50 o
  30   3   3         24.70         26.42         2.04 o
  31   3   3         27.47         26.43         2.04 o
  32   3   3         18.09         23.18         1.96 o
  33   3   3         36.00         30.05         2.28 o
  34   3   3         56.08         59.00         3.19 o
  35   3   3         33.07         34.23         2.63 o
  36   3   3         15.57         17.92         1.96 o
  37   3   3         59.73         60.44         3.56 o
  38   3   3          9.14         11.68         1.60 o
  39   3   3         54.12         45.22         3.08 o
  40   3   3          3.09          3.34         1.04 o
  41   3   3         20.12         22.72         2.27 o
  42   3   3         39.32         48.54         3.37 o
  43   3   3         83.67         85.09         4.45 o
  44   3   3          3.89          9.27         1.75 o
   1   4   3        384.21        367.82         7.08 o
   2   4   3         81.84        106.25         5.66 o
   3   4   3        599.96        619.18         9.24 o
   4   4   3       1131.74       1066.77        17.74 o
   5   4   3        157.07        182.03         5.44 o
   6   4   3         80.16         91.65         3.73 o
   7   4   3        614.46        596.22         9.00 o
   8   4   3         22.67         33.46         3.00 o
   9   4   3         18.66         24.42         1.92 o
  10   4   3        140.32        123.65         4.09 o
  11   4   3         10.66         12.51         1.40 o
  12   4   3         26.47         27.97         1.84 o
  13   4   3         43.59         42.15         2.40 o
  14   4   3         29.34         26.84         2.14 o
  15   4   3         90.38         82.13         3.61 o
  16   4   3         16.54         14.98         1.49 o
  17   4   3         15.65         13.75         1.44 o
  18   4   3         54.00         50.97         2.91 o
  19   4   3         86.95        100.43         4.08 o
  20   4   3        212.40        178.50         5.44 o
  21   4   3         50.60         48.11         2.91 o
  22   4   3         17.03         31.86         4.70 o
  23   4   3        403.57        364.76         8.56 o
  24   4   3         18.84         32.03         3.24 o
  25   4   3         93.34         91.85         4.47 o
  26   4   3          7.32         19.94         2.96 o
  27   4   3         95.00         94.50         4.28 o
  28   4   3        112.05        107.21         5.53 o
  29   4   3        157.12        147.07         5.86 o
  30   4   3         32.79         40.28         3.25 o
  31   4   3         72.58         85.88         4.55 o
  32   4   3         37.95         46.22         3.28 o
  33   4   3        152.31        149.11         5.71 o
  34   4   3         80.50         85.63         4.82 o
  35   4   3         32.28         46.28         3.51 o
  36   4   3         30.93         34.73         3.12 o
  37   4   3         29.45         34.11         3.06 o
  38   4   3          9.26          9.49         1.49 o
  39   4   3          7.82          4.47         2.44 o
  40   4   3         17.20         22.50         2.69 o
   0   5   3        664.38        687.66        16.35 o
   1   5   3        317.97        369.48         8.66 o
   2   5   3        210.57        238.27         6.56 o
   3   5   3        356.29        357.70         7.65 o
   4   5   3         67.05         74.10         3.58 o
   5   5   3          3.58          7.15         1.29 o
   6   5   3         12.89         10.74         1.29 o
   7   5   3          6.25         11.48         1.41 o
   8   5   3         26.97         30.46         2.28 o
   9   5   3         80.74         84.60         3.69 o
  10   5   3         47.99         50.70         2.92 o
  11   5   3         23.04         23.96         2.27 o
  12   5   3          3.33          3.57         1.18 o
  13   5   3         18.49         20.39         2.13 o
  14   5   3         66.54         69.99         3.73 o
  15   5   3         15.24         14.76         2.78 o
  16   5   3          5.59          8.82         1.63 o
  17   5   3        130.09        118.43         4.88 o
  18   5   3         21.70         25.37         2.43 o
  19   5   3         34.21         43.38         3.02 o
  20   5   3         95.10         75.61         3.98 o
  21   5   3         52.10         54.12         3.39 o
  22   5   3         47.41         58.25         3.87 o
  23   5   3         76.99         69.52         4.14 o
  24   5   3         22.30         21.72         2.75 o
  25   5   3         12.95         18.21         2.31 o
  26   5   3         14.24         19.37         3.22 o
  27   5   3        116.55        114.57         6.08 o
  28   5   3          0.90          6.12         1.66 o
  29   5   3         17.17         12.57         2.20 o
  30   5   3         66.76         63.37         4.66 o
  31   5   3         55.77         55.58         4.35 o
  32   5   3          2.44         11.57         2.44 o
  33   5   3          9.21          9.37         2.07 o
  34   5   3         10.28          9.95         2.02 o
   1   6   3         68.15         71.91         3.77 o
   2   6   3        109.12        115.85         5.12 o
   3   6   3        140.79        157.87         7.75 o
   4   6   3        475.39        425.38         8.95 o
   5   6   3          6.17         29.75         3.12 o
   6   6   3         58.18         61.36         3.40 o
   7   6   3          3.17          6.30         1.38 o
   8   6   3         33.14         34.72         2.89 o
   9   6   3         86.04         76.31         4.13 o
  10   6   3         12.94         11.58         1.85 o
  11   6   3          7.85          9.00         1.50 o
  12   6   3          3.93          7.96         2.01 o
  13   6   3         89.82         84.14         4.67 o
  14   6   3         52.37         53.18         3.57 o
  15   6   3         14.18         16.10         2.23 o
  16   6   3         51.67         49.17         3.45 o
  17   6   3         57.13         51.86         3.55 o
  18   6   3         35.91         46.45         3.39 o
  19   6   3         63.30         59.75         3.75 o
  20   6   3         16.90         25.38         3.51 o
  21   6   3         31.20         37.45         3.06 o
  22   6   3         25.64         27.60         2.89 o
  23   6   3         35.15         33.28         3.14 o
  24   6   3         81.75         73.63         5.13 o
   0   0   4        377.95        391.75        11.99 o
   2   0   4        388.12        356.28         7.25 o
   4   0   4        117.72        100.01         3.75 o
   6   0   4        909.84        887.50        16.46 o
   8   0   4         31.98         29.69         2.67 o
  10   0   4       1037.05        971.38        13.72 o
  12   0   4       2189.24       2053.21        33.10 o
  14   0   4       2277.16       2160.21        23.11 o
  16   0   4        204.80        196.00         7.00 o
  18   0   4         16.16         14.47         1.57 o
  20   0   4         47.63         41.57         2.81 o
  22   0   4        159.85        149.30         6.71 o
  24   0   4         20.13         17.80         2.64 o
  26   0   4        189.24        169.49         7.36 o
  28   0   4         67.25         55.58         3.83 o
  30   0   4        129.62        121.56         5.72 o
  32   0   4         99.35        102.55         5.33 o
  34   0   4        173.99        152.94         7.59 o
  36   0   4         68.32         53.57         4.64 o
  38   0   4        102.92         90.19         6.74 o
  40   0   4        156.09        175.12         9.63 o
  42   0   4         82.59         98.11         7.34 o
  44   0   4         49.96         46.61         5.20 o
   1   1   4        134.30        131.76         3.58 o
   2   1   4        160.63        170.80         4.48 o
   3   1   4         74.96         77.15         3.04 o
   4   1   4         54.93         63.56         2.74 o
   5   1   4         57.63         57.81         2.62 o
   6   1   4         40.41         45.10         2.34 o
   7   1   4         50.76         55.36         2.52 o
   8   1   4         88.76         84.54         3.11 o
   9   1   4        166.49        166.28         4.37 o
  10   1   4        106.02        115.61         3.64 o
  11   1   4         49.70         48.20         2.39 o
  12   1   4        192.11        185.59         4.57 o
  13   1   4         41.61         50.09         2.44 o
  14   1   4        184.73        190.38         4.65 o
  15   1   4        446.89        423.57         7.80 o
  16   1   4        286.07        282.17         5.91 o
  17   1   4        499.85        491.55         7.78 o
  18   1   4         75.32         97.73         4.19 o
  19   1   4        384.11        397.11         7.00 o
  20   1   4        746.26        716.03         9.19 o
  21   1   4         17.01         26.41         2.43 o
  22   1   4         29.17         36.28         2.16 o
  23   1   4        237.36        237.92         5.84 o
  24   1   4        207.83        208.98         5.51 o
  25   1   4         28.56         29.74         2.20 o
  26   1   4         21.82         27.93         1.89 o
  27   1   4         27.72         46.93         3.17 o
  28   1   4        394.19        370.45         7.31 o
  29   1   4         30.59         50.12         3.39 o
  30   1   4        122.16        112.19         4.13 o
  31   1   4        110.11        114.37         4.22 o
  32   1   4         69.91         80.16         3.51 o
  33   1   4          5.09         16.20         1.89 o
  34   1   4        138.76        141.38         4.75 o
  35   1   4         17.47         26.13         2.23 o
  36   1   4         80.58         96.46         4.36 o
  37   1   4        104.25        126.73         5.07 o
  38   1   4        142.66        165.34         5.47 o
  39   1   4          2.15         13.83         2.04 o
  40   1   4         93.93        106.44         4.44 o
  41   1   4         38.34         33.06         2.54 o
  42   1   4          1.03          2.67         1.26 o
  43   1   4          4.97         11.22         1.64 o
   0   2   4          1.21         13.77         3.26 o
   1   2   4        202.06        218.01         4.88 o
   2   2   4        519.79        508.72         7.37 o
   3   2   4          5.45         20.64         4.12 o
   4   2   4        240.23        243.20         5.17 o
   5   2   4        285.71        298.78         5.31 o
   6   2   4        154.71        167.91         5.12 o
   7   2   4        241.83        246.54         5.18 o
   8   2   4         85.10         87.45         3.45 o
   9   2   4         33.03         32.96         2.13 o
  10   2   4         37.11         34.56         2.21 o
  11   2   4        162.41        169.66         4.77 o
  12   2   4        179.83        167.66         4.78 o
  13   2   4        206.87        208.12         5.65 o
  14   2   4         76.53         87.01         3.36 o
  15   2   4         70.38         81.86         3.24 o
  16   2   4         95.18         90.31         3.39 o
  17   2   4         22.13         24.10         1.93 o
  18   2   4        144.04        146.26         4.42 o
  19   2   4         69.38         58.18         3.00 o
  20   2   4         10.63         15.24         1.59 o
  21   2   4         97.70         85.69         3.91 o
  22   2   4         53.18         57.33         3.30 o
  23   2   4        136.45        130.31         4.95 o
  24   2   4         38.54         47.40         3.44 o
  25   2   4         40.04         32.58         2.49 o
  26   2   4          3.00          3.14         1.20 o
  27   2   4         78.69         76.48         3.64 o
  28   2   4          8.89          8.45         2.18 o
  29   2   4         15.98         10.35         1.28 o
  30   2   4         50.11         47.59         3.00 o
  31   2   4        104.95         96.92         4.20 o
  32   2   4         57.73         56.62         3.27 o
  33   2   4         82.45         75.08         3.85 o
  34   2   4        194.82        183.96         6.50 o
  35   2   4        114.89        107.26         5.02 o
  36   2   4         13.90         23.52         2.48 o
  37   2   4         57.58         58.57         3.78 o
  38   2   4         88.68         93.85         4.80 o
  39   2   4          9.16         19.17         2.39 o
  40   2   4         24.27         29.89         2.75 o
  41   2   4         23.32         27.78         2.61 o
   1   3   4        187.40        167.02         4.16 o
   2   3   4         13.45         17.70         1.44 o
   3   3   4        126.58        119.05         3.56 o
   4   3   4        219.28        214.06         4.75 o
   5   3   4        279.32        283.54         5.90 o
   6   3   4        156.96        179.48         5.03 o
   7   3   4        336.50        316.69         6.65 o
   8   3   4        188.22        180.63         5.04 o
   9   3   4         82.84        101.02         4.49 o
  10   3   4        595.20        554.45         9.53 o
  11   3   4        128.02        147.99         6.20 o
  12   3   4          9.15         30.20         2.59 o
  13   3   4        425.95        390.74         8.68 o
  14   3   4         55.69         81.35         5.56 o
  15   3   4        390.46        394.37         9.16 o
  16   3   4         54.59         67.74         3.95 o
  17   3   4         77.15         84.82         4.13 o
  18   3   4        194.25        187.57         6.48 o
  19   3   4         28.76         36.89         3.13 o
  20   3   4          9.70         12.31         2.12 o
  21   3   4         44.03         53.67         3.94 o
  22   3   4         46.50         48.27         3.43 o
  23   3   4        115.79         96.48         4.43 o
  24   3   4         99.05         93.81         4.35 o
  25   3   4         46.65         41.26         3.01 o
  26   3   4         98.00        106.70         4.84 o
  27   3   4        257.56        254.69         7.28 o
  28   3   4         64.16         75.06         4.32 o
  29   3   4         30.28         28.38         2.68 o
  30   3   4         96.30         90.78         4.54 o
  31   3   4        225.88        223.06         8.43 o
  32   3   4        265.57        231.84         7.26 o
  33   3   4        162.43        173.23         6.33 o
  34   3   4         25.59         40.56         4.74 o
  35   3   4        107.32        108.87         5.06 o
  36   3   4          0.99         21.63         2.61 o
  37   3   4        120.69        123.82         5.49 o
  38   3   4         38.86         45.78         3.32 o
   0   4   4         46.31         49.58         4.25 o
   1   4   4        133.73        140.87         4.42 o
   2   4   4         36.04         51.73         2.78 o
   3   4   4        137.26        136.90         4.72 o
   4   4   4         13.63         19.74         1.90 o
   5   4   4          9.64         14.27         1.61 o
   6   4   4          3.31         15.59         2.55 o
   7   4   4        300.85        300.11         6.97 o
   8   4   4         22.87         37.82         3.18 o
   9   4   4        123.15        132.23         4.62 o
  10   4   4          0.16         12.54         2.15 o
  11   4   4        203.93        202.68         6.93 o
  12   4   4         73.22         84.30         4.62 o
  13   4   4        180.45        170.36         6.44 o
  14   4   4         74.45         77.78         4.13 o
  15   4   4         36.48         39.26         3.22 o
  16   4   4         69.36         50.26         3.50 o
  17   4   4          8.99         18.63         2.49 o
  18   4   4         58.23         50.51         5.22 o
  19   4   4        126.40        130.74         7.24 o
  20   4   4         52.58         48.33         4.07 o
  21   4   4          6.54          3.37         1.78 o
  22   4   4          5.61          2.48         1.01 o
  23   4   4          0.12          1.57         0.98 o
  24   4   4          2.12          5.61         2.96 o
  25   4   4        121.69        108.66         5.89 o
  26   4   4         12.94         14.12         2.28 o
  27   4   4          8.26          7.65         1.57 o
  28   4   4          5.43         10.34         2.32 o
  29   4   4         66.71         62.56         4.52 o
  30   4   4         21.46         15.73         2.35 o
  31   4   4         17.64         18.32         2.57 o
  32   4   4         35.44         25.90         2.91 o
  33   4   4          4.81          7.32         1.54 o
   1   5   4          8.80         12.43         1.65 o
   2   5   4         48.12         48.71         3.08 o
   3   5   4         46.60         46.02         2.98 o
   4   5   4         38.66         38.44         2.77 o
   5   5   4         75.31         77.55         3.84 o
   6   5   4          9.33         15.02         1.85 o
   7   5   4         39.98         46.96         3.35 o
   8   5   4         80.08         89.41         4.55 o
   9   5   4         11.69         14.64         2.07 o
  10   5   4         42.31         37.85         2.97 o
  11   5   4         28.44         26.20         2.63 o
  12   5   4         68.66         75.54         4.53 o
  13   5   4         23.13         24.98         2.70 o
  14   5   4         13.89         22.91         2.89 o
  15   5   4        142.83        135.74         6.23 o
  16   5   4         69.29         85.85         4.96 o
  17   5   4          1.06          3.27         2.04 o
  18   5   4          8.98         12.71         2.44 o
  19   5   4        103.62         98.56         5.76 o
  20   5   4         36.52         49.82         4.30 o
  21   5   4         22.81         21.22         2.80 o
  22   5   4         12.32         17.57         2.53 o
  23   5   4         12.24         21.59         2.78 o
  24   5   4         12.79         18.10         2.89 o
  25   5   4         80.34         78.75         5.39 o
   0   6   4         13.54          8.94         1.98 o
   1   6   4          9.54         11.51         1.68 o
   2   6   4         28.51         21.73         2.35 o
   3   6   4          4.79         11.29         1.85 o
   4   6   4         69.53         64.80         4.16 o
   5   6   4         29.44         54.74         4.55 o
   6   6   4        213.68        232.49         7.78 o
   7   6   4         89.75        113.80         6.07 o
   8   6   4        173.85        172.13         6.78 o
   9   6   4         36.47         60.87         4.26 o
   2   0   5         58.06         59.31         3.73 o
   4   0   5         38.02         35.51         3.29 o
   6   0   5        142.87        127.50         6.45 o
   8   0   5        377.07        369.20        10.27 o
  10   0   5        358.30        344.03        10.01 o
  12   0   5         65.11         55.47         3.99 o
  14   0   5          2.70          2.50         0.81 o
  16   0   5          0.79         -0.34         0.59 o
  18   0   5         57.45         46.10         3.92 o
  20   0   5        238.54        209.87         7.69 o
  22   0   5        103.11         81.47         4.85 o
  24   0   5        183.62        174.48         7.22 o
  26   0   5         17.23         14.18         2.29 o
  28   0   5        127.58        134.94         6.55 o
  30   0   5         20.50         16.37         1.94 o
  32   0   5        191.72        196.83         7.89 o
  34   0   5         67.51         63.25         4.49 o
  36   0   5        291.18        258.92        10.51 o
   0   1   5        192.79        197.16         9.30 o
   1   1   5         65.01         87.89         4.58 o
   2   1   5        283.64        296.19         8.04 o
   3   1   5         71.59         93.88         4.65 o
   4   1   5        170.59        176.04         5.64 o
   5   1   5        195.21        206.74         6.10 o
   6   1   5        281.33        276.68         6.42 o
   7   1   5        325.31        330.58         7.02 o
   8   1   5         53.60         68.49         3.15 o
   9   1   5        305.76        291.68         6.20 o
  10   1   5        121.91        126.53         4.49 o
  11   1   5          0.26          5.73         1.25 o
  12   1   5         85.89         86.77         3.94 o
  13   1   5          7.00         12.49         1.81 o
  14   1   5         86.94         86.17         4.35 o
  15   1   5        218.20        195.54         6.05 o
  16   1   5         24.30         33.63         2.63 o
  17   1   5         62.80         52.47         2.91 o
  18   1   5         68.87         61.96         3.02 o
  19   1   5        101.97        101.44         3.84 o
  20   1   5         44.43         39.12         2.67 o
  21   1   5         16.82         19.70         2.02 o
  22   1   5        149.54        137.06         4.90 o
  23   1   5         41.88         46.38         2.93 o
  24   1   5          5.72          8.47         1.55 o
  25   1   5          4.50          3.27         1.15 o
  26   1   5          4.20          1.17         0.76 o
  27   1   5          2.23          2.01         1.03 o
  28   1   5         14.48         18.30         2.03 o
  29   1   5         74.59         79.96         4.00 o
  30   1   5         53.63         64.50         3.64 o
  31   1   5          9.76         21.98         2.45 o
  32   1   5        138.75        140.37         5.39 o
  33   1   5         46.58         55.17         3.45 o
  34   1   5          1.92          5.24         1.16 o
  35   1   5         12.95         16.14         1.80 o
   1   2   5          7.37          6.34         1.45 o
   2   2   5         53.82         56.02         3.23 o
   3   2   5         40.47         45.19         2.93 o
   4   2   5         57.37         61.52         3.49 o
   5   2   5         75.30         84.54         4.05 o
   6   2   5        147.56        142.15         5.22 o
   7   2   5          9.23         16.03         1.98 o
   8   2   5         38.28         32.51         2.35 o
   9   2   5         19.22         24.15         2.03 o
  10   2   5          9.81         18.56         3.27 o
  11   2   5        483.53        467.51         8.86 o
  12   2   5        238.84        273.24         6.87 o
  13   2   5        411.51        369.26         8.47 o
  14   2   5        111.35        134.89         5.76 o
  15   2   5        321.42        328.47         8.64 o
  16   2   5        116.17        125.41         5.41 o
  17   2   5         13.23         19.40         2.31 o
  18   2   5         53.77         50.64         3.19 o
  19   2   5         27.03         32.36         2.56 o
  20   2   5         20.02         24.56         2.30 o
  21   2   5         98.60         96.68         4.47 o
  22   2   5         56.87         62.14         3.68 o
  23   2   5         98.13        104.38         5.30 o
  24   2   5         64.86         72.56         4.52 o
  25   2   5         79.37         88.01         5.08 o
  26   2   5        165.91        169.45         6.85 o
  27   2   5         33.14         47.35         3.46 o
  28   2   5         17.03         23.89         2.55 o
  29   2   5         83.14         83.06         4.27 o
  30   2   5         75.44         74.78         4.12 o
  31   2   5         52.56         63.20         3.73 o
  32   2   5         13.14         15.10         1.77 o
  33   2   5         10.63          8.43         1.29 o
   0   3   5         10.53         11.70         2.67 o
   1   3   5         28.22         37.62         3.08 o
   2   3   5         47.67         47.22         3.10 o
   3   3   5         58.20         63.54         3.61 o
   4   3   5         51.21         45.34         2.85 o
   5   3   5         39.63         37.71         2.61 o
   6   3   5         48.00         48.57         2.96 o
   7   3   5         89.91         99.07         4.16 o
   8   3   5          2.62         10.01         1.79 o
   9   3   5        125.94        110.79         4.80 o
  10   3   5         27.95         36.68         3.20 o
  11   3   5         18.51         26.38         2.62 o
  12   3   5          4.47          4.29         1.37 o
  13   3   5         41.06         41.76         3.60 o
  14   3   5          7.35         18.41         3.97 o
  15   3   5        176.17        165.60         7.22 o
  16   3   5         35.81         34.06         3.51 o
  17   3   5          1.94          6.97         1.57 o
  18   3   5         58.70         60.36         3.80 o
  19   3   5        108.16        115.48         5.22 o
  20   3   5        163.30        144.94         5.87 o
  21   3   5         32.60         39.31         3.38 o
  22   3   5         45.74         41.42         3.47 o
  23   3   5         54.22         48.00         3.77 o
  24   3   5          0.87          2.62         1.09 o
  25   3   5         29.53         24.31         2.20 o
  26   3   5          4.43          4.77         1.07 o
  27   3   5         43.78         37.17         2.87 o
  28   3   5         19.61         24.59         2.42 o
  29   3   5         12.11         12.16         1.75 o
   1   4   5         40.13         40.09         3.28 o
   2   4   5         24.31         32.17         2.99 o
   3   4   5         29.52         27.82         2.72 o
   4   4   5          2.84          5.19         1.18 o
   5   4   5         11.34         11.90         1.54 o
   6   4   5         31.05         35.98         3.21 o
   7   4   5         65.37         75.51         4.56 o
   8   4   5          3.37          7.49         1.64 o
   9   4   5         38.28         40.95         3.06 o
  10   4   5         60.86         58.73         3.76 o
  11   4   5         31.30         35.16         2.97 o
  12   4   5         49.61         46.02         3.33 o
  13   4   5          8.19         10.23         1.65 o
  14   4   5         15.23         12.44         1.91 o
  15   4   5         24.48         26.67         2.50 o
  16   4   5         24.43         26.17         2.82 o
  17   4   5        134.18        125.32         6.14 o
  18   4   5          1.95         14.44         2.81 o
  19   4   5         65.37         64.13         4.81 o
  20   4   5         38.73         43.15         4.11 o
  21   4   5         49.31         49.42         4.27 o
   0   5   5         17.88         25.13         3.98 o
   1   5   5         55.76         65.13         4.47 o
   2   5   5         69.39         75.68         5.36 o
   3   5   5          2.49         13.85         2.62 o
   4   5   5         44.94         47.01         3.93 o
   0   0   6        436.76        428.11        37.10 o
   2   0   6         72.55         70.18         5.07 o
   4   0   6         53.91         56.95         4.49 o
   6   0   6        104.29        103.76         6.23 o
   8   0   6         46.76         39.36         5.40 o
  10   0   6         67.81         74.77         7.75 o
  12   0   6         12.11         10.23         2.86 o
  14   0   6         29.03         30.62        10.68 o
  16   0   6         33.08         28.16         4.70 o
  18   0   6         64.12         54.71         5.31 o
  20   0   6         15.57         15.31         2.58 o
  22   0   6         74.51         75.05         5.44 o
   1   1   6        124.22        109.47         4.55 o
   2   1   6         20.26         19.92         2.04 o
   3   1   6         41.30         45.60         3.57 o
   4   1   6        111.27        100.37         5.23 o
   5   1   6         51.44         49.65         3.68 o
   6   1   6          0.06          0.93         0.68 o
   7   1   6          3.21          1.67         1.07 o
   8   1   6         33.64         30.32         2.74 o
   9   1   6          7.96          8.27         1.38 o
  10   1   6          4.70          6.93         1.46 o
  11   1   6          0.89          1.12         0.90 o
  12   1   6         16.11         14.41         1.95 o
  13   1   6         32.80         29.88         3.19 o
  14   1   6         45.09         34.28         3.40 o
  15   1   6          0.32          0.11         1.16 o
  16   1   6         18.62         22.54         2.52 o
  17   1   6         38.23         47.38         3.68 o
  18   1   6         82.49         80.83         4.47 o
  19   1   6        129.89        119.38         5.45 o
  20   1   6         13.93         23.11         2.40 o
  21   1   6        117.46        103.34         6.45 o
   0   2   6        299.55        265.17        12.31 o
   1   2   6         15.30         36.87         3.66 o
   2   2   6        110.72        129.84         6.16 o
   3   2   6        201.72        212.08         7.85 o
   4   2   6         82.07         96.33         5.32 o
   5   2   6         19.26         21.99         2.67 o
   6   2   6         28.48         34.59         3.27 o
   7   2   6        121.63        135.97         6.23 o
   8   2   6         70.15         70.70         5.00 o
   9   2   6          6.13         10.49         2.36 o
  10   2   6         10.69         12.95         2.47 o
  11   2   6         60.02         66.55         4.31 o
  12   2   6         14.86         16.63         2.25 o
  13   2   6          5.32          2.97         0.85 o
  14   2   6          9.11          8.98         1.59 o
  15   2   6         29.08         21.54         2.59 o
  16   2   6          8.92         10.94         2.08 o
  17   2   6         48.14         45.76         3.61 o
   1   3   6         12.06          9.97         2.87 o
   2   3   6         23.57         18.25         3.52 o
   3   3   6         68.16         60.96         4.31 o
   4   3   6         37.37         36.25         4.30 o
   5   3   6         36.81         36.11         3.73 o
   6   3   6         52.36         42.98         4.05 o
   7   3   6         36.02         41.62         4.44 o
                                                
